# Supplementary material for: RUVBL1/2 Complex Regulates Pro-Inflammatory Responses in Macrophages via Regulating Histone H3K4 Trimethylation
Source: Front Immunol. 2021 Jun 4;12:679184. doi: 10.3389/fimmu.2021.679184 (PMC8282052; doi:10.3389/fimmu.2021.679184)
Supplement: Supplementary Table 2 — Real-time quantitative PCR analysis of selected genes of siControl- and SP-siRuvbl2-transfected RAW 264.7 cells, in the presence or absence of LPS respectively. Gene expression was normalized by beta-actin gene expression and expressed as fold induction relative to the expression level in siControl-transfected cells. [file Table_2.xlsx]

## Sheet: Sheet1
Supplementary Table 2
Gene expression level of selected genes in RAW 264.7 cells transfected with siControl or siRuvbl2 in the presence and absence of LPS for 4 or 24 hrs
Gene	siControl	siRuvbl2	siControl-LPS-4h	SP-siRuvbl2-LPS-4h	siControl-LPS-24h	SP-siRuvbl2-LPS-24h
Il1b	1	0.52845	1815.79	303.126	145.511	37.0248
Acod1	1	0.734734	69.5606	24.0989	38.8796	14.7683
Ccl2	1	0.685874	70.2436	8.18397	37.4333	19.3814
Cxcl2	1	0.354855	165.519	51.5394	19.2357	3.41315
Socs3	1	2.15031	24.0304	17.0746	14.6376	11.793
Ptgs2	1	1.19747	69.5606	24.0989	8.01255	2.49962
Ccl3	1	0.446971	29.5451	6.58823	7.54812	2.34187
Ccl4	1	0.0210791	528.011	31.2421	0.797208	0.444208
Ccl5	1	0.323773	85.4043	10.6589	9.47629	2.33424
Tnf	1	1.2418	35.6709	8.94354	2.28098	2.29593
Nos2	1	0.848198	26.4165	7.24688	630.197	326.382
Il6	1	1	1311.25	54.6437	41.5028	5.75991
Lcn2	1	0.545991	9.42858	24.3365	190.285	96.5353
Mx1	1	0.353017	11.4794	0.166286	0.99302	0.364553
Csf2	1	0.614493	1269.06	323.288	26.6257	6.9467
Ccl7	1	0.963493	299.109	29.5812	269.077	91.1182
Il1f6	1	1	60.2607	19.846	28.0351	7.47302
Fpr2	1	0.841445	4.29547	3.7932	150.327	34.0034
Tnfrsf1b	1	1.61108	7.68123	11.881	2.58982	1.45091
Il33	1	0.219232	80.3141	6.05906	1	0.219232
Pkm	1	1.26987	0.812199	0.427199	0.432991	0.401921
Ruvbl2	1	0.198023	0.935613	0.444262	1.11846	0.416662
