# Supplementary material for: RUVBL1/2 Complex Regulates Pro-Inflammatory Responses in Macrophages via Regulating Histone H3K4 Trimethylation
Source: Front Immunol. 2021 Jun 4;12:679184. doi: 10.3389/fimmu.2021.679184 (PMC8282052; doi:10.3389/fimmu.2021.679184)
Supplement: Supplementary Table 3 — DEGs of RAW 2647 macrophages stimulated with LPS in the presence and absence of CB-6644. (A) LPS vs DMSO, (B) LPS + CB-6644 vs CB-6644, and (C) CB-6644 vs DMSO. [file Table_3.xlsx]

## Sheet: (A) LPS vs DMSO
	## Differential gene expression analysis by DESeq2 for condition : DMSO_LPS / DMSO ## log2FoldChange cutoff = 1 (up) / -1 (down); q-value cutoff = 0.05
geneId	contrast	DMSO_LPS_meanCount	DMSO_meanCount	log2FoldChange	shrinkLog2FC	pvalue	padj	diff_l2fc	GENE_NAME	DESCRIPTION
ENSMUSG00000000078.7	condition_DMSO_LPS_vs_DMSO	22929	5766.01	1.99152	1.98219	8.89401e-64	3.72641e-62	up	Klf6	Kruppel-like factor 6
ENSMUSG00000000184.12	condition_DMSO_LPS_vs_DMSO	554.023	57.5875	3.26998	3.21091	6.35007e-22	6.4546e-21	up	Ccnd2	cyclin D2
ENSMUSG00000000204.16	condition_DMSO_LPS_vs_DMSO	288905	15703.6	4.20142	4.20491	1.37371e-292	7.63459e-290	up	Slfn4	schlafen 4
ENSMUSG00000000247.11	condition_DMSO_LPS_vs_DMSO	75.9642	10.816	2.81353	2.53434	4.17906e-05	0.000128507	up	Lhx2	LIM homeobox protein 2
ENSMUSG00000000275.16	condition_DMSO_LPS_vs_DMSO	62557.2	11530.9	2.43968	2.43423	4.04039e-100	3.34856e-98	up	Trim25	tripartite motif-containing 25
ENSMUSG00000000276.11	condition_DMSO_LPS_vs_DMSO	1515.92	532.527	1.50923	1.4882	7.32654e-18	6.05874e-17	up	Dgke	diacylglycerol kinase, epsilon
ENSMUSG00000000278.10	condition_DMSO_LPS_vs_DMSO	28758.7	11786.7	1.28686	1.27707	1.35467e-27	1.80648e-26	up	Scpep1	serine carboxypeptidase 1
ENSMUSG00000000386.16	condition_DMSO_LPS_vs_DMSO	2375.4	43.9948	5.76359	5.74803	3.48667e-150	5.58339e-148	up	Mx1	MX dynamin-like GTPase 1
ENSMUSG00000000392.17	condition_DMSO_LPS_vs_DMSO	44.0577	7.77015	2.50525	2.00875	0.00403069	0.00930645	up	Fap	fibroblast activation protein
ENSMUSG00000000409.14	condition_DMSO_LPS_vs_DMSO	905.277	246.136	1.87801	1.8409	1.98805e-15	1.43602e-14	up	Lck	lymphocyte protein tyrosine kinase
ENSMUSG00000000530.16	condition_DMSO_LPS_vs_DMSO	2453.75	723.265	1.76251	1.74311	3.86936e-25	4.56686e-24	up	Acvrl1	activin A receptor, type II-like 1
ENSMUSG00000000555.8	condition_DMSO_LPS_vs_DMSO	27032.8	4829.43	2.48485	2.46896	3.57349e-84	2.26593e-82	up	Itga5	integrin alpha 5 (fibronectin receptor alpha)
ENSMUSG00000000730.13	condition_DMSO_LPS_vs_DMSO	486.989	71.4153	2.77945	2.72136	3.66014e-18	3.08071e-17	up	Dnmt3l	DNA (cytosine-5-)-methyltransferase 3-like
ENSMUSG00000000732.9	condition_DMSO_LPS_vs_DMSO	1041.17	284.901	1.86888	1.83936	8.29298e-19	7.16525e-18	up	Icosl	icos ligand
ENSMUSG00000000805.18	condition_DMSO_LPS_vs_DMSO	209.268	0	10.3691	10.7652	6.16197e-12	3.47157e-11	up	Car4	carbonic anhydrase 4
ENSMUSG00000000915.15	condition_DMSO_LPS_vs_DMSO	309.107	63.9921	2.27304	2.18869	5.16763e-10	2.55088e-09	up	Hip1r	huntingtin interacting protein 1 related
ENSMUSG00000000957.11	condition_DMSO_LPS_vs_DMSO	5301.97	36.4991	7.1865	7.17351	1.2458e-227	4.44163e-225	up	Mmp14	matrix metallopeptidase 14 (membrane-inserted)
ENSMUSG00000000958.10	condition_DMSO_LPS_vs_DMSO	2072.02	640.397	1.69392	1.67604	1.50052e-25	1.80828e-24	up	Slc7a7	solute carrier family 7 (cationic amino acid transporter, y+ system), member 7
ENSMUSG00000000976.13	condition_DMSO_LPS_vs_DMSO	4415.94	1312.18	1.75061	1.73651	1.44554e-34	2.53856e-33	up	Heatr6	HEAT repeat containing 6
ENSMUSG00000000982.5	condition_DMSO_LPS_vs_DMSO	426509	5888.04	6.17855	6.17116	0	0	up	Ccl3	chemokine (C-C motif) ligand 3
ENSMUSG00000000983.13	condition_DMSO_LPS_vs_DMSO	164.54	14.2085	3.53522	3.4045	6.54463e-12	3.68109e-11	up	Wfdc18	WAP four-disulfide core domain 18
ENSMUSG00000001034.17	condition_DMSO_LPS_vs_DMSO	3543.85	1580.04	1.16563	1.15008	4.05896e-14	2.68739e-13	up	Mapk7	mitogen-activated protein kinase 7
ENSMUSG00000001036.17	condition_DMSO_LPS_vs_DMSO	1837.3	263.334	2.8025	2.7846	4.75495e-55	1.56532e-53	up	Epn2	epsin 2
ENSMUSG00000001062.18	condition_DMSO_LPS_vs_DMSO	2294.24	1073.79	1.09572	1.07654	1.63031e-10	8.33055e-10	up	Vps9d1	VPS9 domain containing 1
ENSMUSG00000001098.15	condition_DMSO_LPS_vs_DMSO	6489.19	2478.23	1.38882	1.37737	1.63502e-25	1.96786e-24	up	Kctd10	potassium channel tetramerisation domain containing 10
ENSMUSG00000001123.15	condition_DMSO_LPS_vs_DMSO	33811.6	3501.77	3.27128	3.26473	4.84236e-133	6.39868e-131	up	Lgals9	lectin, galactose binding, soluble 9
ENSMUSG00000001128.7	condition_DMSO_LPS_vs_DMSO	18028.5	5181.67	1.79884	1.78841	3.7544e-48	1.00915e-46	up	Cfp	complement factor properdin
ENSMUSG00000001131.11	condition_DMSO_LPS_vs_DMSO	1498.59	5.99	7.96517	6.47654	0.000269019	0.000750093	up	Timp1	tissue inhibitor of metalloproteinase 1
ENSMUSG00000001156.9	condition_DMSO_LPS_vs_DMSO	13375.7	473.119	4.82226	4.81354	5.39088e-214	1.66993e-211	up	Mxd1	MAX dimerization protein 1
ENSMUSG00000001248.15	condition_DMSO_LPS_vs_DMSO	29258.3	3976.63	2.87928	2.87928	2.71709e-114	2.68807e-112	up	Gramd1a	GRAM domain containing 1A
ENSMUSG00000001280.13	condition_DMSO_LPS_vs_DMSO	8602.06	3451.47	1.31733	1.3047	6.21812e-22	6.32728e-21	up	Sp1	trans-acting transcription factor 1
ENSMUSG00000001281.10	condition_DMSO_LPS_vs_DMSO	5505.86	1735.43	1.66581	1.6554	1.14942e-34	2.02607e-33	up	Itgb7	integrin beta 7
ENSMUSG00000001288.15	condition_DMSO_LPS_vs_DMSO	3112.02	1255.3	1.30974	1.29075	6.66233e-16	4.94273e-15	up	Rarg	retinoic acid receptor, gamma
ENSMUSG00000001333.9	condition_DMSO_LPS_vs_DMSO	19.41	1.33178	3.88691	2.28358	0.014834	0.0306946	up	Sync	syncoilin
ENSMUSG00000001348.15	condition_DMSO_LPS_vs_DMSO	628.248	200.684	1.64582	1.59534	1.56938e-09	7.451e-09	up	Acp5	acid phosphatase 5, tartrate resistant
ENSMUSG00000001435.15	condition_DMSO_LPS_vs_DMSO	1648.85	400.114	2.0436	2.02088	1.20668e-27	1.61713e-26	up	Col18a1	collagen, type XVIII, alpha 1
ENSMUSG00000001441.13	condition_DMSO_LPS_vs_DMSO	8368.89	3280.79	1.35099	1.33969	2.58611e-26	3.24267e-25	up	Npepps	aminopeptidase puromycin sensitive
ENSMUSG00000001521.12	condition_DMSO_LPS_vs_DMSO	4678.71	975.701	2.26152	2.24951	2.78241e-53	8.67597e-52	up	Tulp3	tubby-like protein 3
ENSMUSG00000001542.7	condition_DMSO_LPS_vs_DMSO	12007.8	1068.46	3.49023	3.48299	6.91872e-163	1.29442e-160	up	Ell2	elongation factor RNA polymerase II 2
ENSMUSG00000001576.15	condition_DMSO_LPS_vs_DMSO	8738.74	4250.38	1.03985	1.02839	6.93964e-15	4.84774e-14	up	Ergic1	endoplasmic reticulum-golgi intermediate compartment (ERGIC) 1
ENSMUSG00000001627.12	condition_DMSO_LPS_vs_DMSO	11915.7	3734.81	1.67385	1.65715	3.47881e-39	7.18421e-38	up	Ifrd1	interferon-related developmental regulator 1
ENSMUSG00000001630.13	condition_DMSO_LPS_vs_DMSO	2277.81	1042.66	1.12736	1.11204	4.6208e-13	2.84135e-12	up	Stk38l	serine/threonine kinase 38 like
ENSMUSG00000001663.10	condition_DMSO_LPS_vs_DMSO	825.759	22.1549	5.21327	5.17724	2.01552e-59	7.50141e-58	up	Gstt1	glutathione S-transferase, theta 1
ENSMUSG00000001666.8	condition_DMSO_LPS_vs_DMSO	4924.13	1244.38	1.98455	1.96309	1.21855e-27	1.63187e-26	up	Ddt	D-dopachrome tautomerase
ENSMUSG00000001700.10	condition_DMSO_LPS_vs_DMSO	26.3555	0	7.37968	6.80497	8.2363e-05	0.000244937	up	Gramd3	GRAM domain containing 3
ENSMUSG00000001785.13	condition_DMSO_LPS_vs_DMSO	6856.95	2217.36	1.62877	1.61724	4.8722e-36	9.00832e-35	up	Pwp1	PWP1 homolog, endonuclein
ENSMUSG00000001891.16	condition_DMSO_LPS_vs_DMSO	8421.29	2970.11	1.50365	1.49047	1.42201e-30	2.11911e-29	up	Ugp2	UDP-glucose pyrophosphorylase 2
ENSMUSG00000001964.14	condition_DMSO_LPS_vs_DMSO	5420.44	2536.63	1.09525	1.08153	1.84522e-12	1.08485e-11	up	Emd	emerin
ENSMUSG00000001995.9	condition_DMSO_LPS_vs_DMSO	702.551	194.621	1.85246	1.81373	1.50656e-14	1.0307e-13	up	Sipa1l2	signal-induced proliferation-associated 1 like 2
ENSMUSG00000001998.15	condition_DMSO_LPS_vs_DMSO	1071.16	419.516	1.3517	1.3244	1.40176e-11	7.72235e-11	up	Ap4e1	adaptor-related protein complex AP-4, epsilon 1
ENSMUSG00000002210.11	condition_DMSO_LPS_vs_DMSO	5446.14	2421.55	1.16951	1.15685	2.44176e-16	1.86197e-15	up	Smg9	smg-9 homolog, nonsense mediated mRNA decay factor (C. elegans)
ENSMUSG00000002227.15	condition_DMSO_LPS_vs_DMSO	8722.94	2186.25	1.99652	1.9837	9.72274e-46	2.38909e-44	up	Mov10	Mov10 RISC complex RNA helicase
ENSMUSG00000002233.13	condition_DMSO_LPS_vs_DMSO	45242.9	9534.26	2.24649	2.23646	4.1538e-81	2.54013e-79	up	Rhoc	ras homolog family member C
ENSMUSG00000002250.16	condition_DMSO_LPS_vs_DMSO	4176.4	1834.52	1.18713	1.17361	5.62133e-16	4.19678e-15	up	Ppard	peroxisome proliferator activator receptor delta
ENSMUSG00000002307.16	condition_DMSO_LPS_vs_DMSO	9467.67	2244.23	2.07679	2.06583	6.72339e-57	2.32684e-55	up	Daxx	Fas death domain-associated protein
ENSMUSG00000002325.15	condition_DMSO_LPS_vs_DMSO	5533.52	2750.32	1.00858	0.995392	3.03225e-12	1.75705e-11	up	Irf9	interferon regulatory factor 9
ENSMUSG00000002413.15	condition_DMSO_LPS_vs_DMSO	3134.74	1105.45	1.50327	1.48475	1.30377e-19	1.17819e-18	up	Braf	Braf transforming gene
ENSMUSG00000002602.16	condition_DMSO_LPS_vs_DMSO	2301.51	86.6316	4.7338	4.71864	8.12707e-124	9.78147e-122	up	Axl	AXL receptor tyrosine kinase
ENSMUSG00000002658.9	condition_DMSO_LPS_vs_DMSO	8699.14	3255.86	1.41768	1.40125	7.65098e-20	6.98082e-19	up	Gtf2f1	general transcription factor IIF, polypeptide 1
ENSMUSG00000002699.13	condition_DMSO_LPS_vs_DMSO	24188.6	9603.28	1.33273	1.31801	1.02243e-22	1.07572e-21	up	Lcp2	lymphocyte cytosolic protein 2
ENSMUSG00000002741.9	condition_DMSO_LPS_vs_DMSO	10389.9	4161.12	1.32017	1.30595	1.73707e-25	2.08669e-24	up	Ykt6	YKT6 v-SNARE homolog (S. cerevisiae)
ENSMUSG00000002812.4	condition_DMSO_LPS_vs_DMSO	14162.8	5521.97	1.3589	1.34601	1.98482e-27	2.63563e-26	up	Flii	flightless I actin binding protein
ENSMUSG00000002844.9	condition_DMSO_LPS_vs_DMSO	15165.2	5380.03	1.49517	1.48385	8.58048e-31	1.29709e-29	up	Adprh	ADP-ribosylarginine hydrolase
ENSMUSG00000002845.14	condition_DMSO_LPS_vs_DMSO	4431.6	1026.71	2.10986	2.09614	9.62436e-47	2.43131e-45	up	Tmem39a	transmembrane protein 39a
ENSMUSG00000002847.7	condition_DMSO_LPS_vs_DMSO	976.757	98.9606	3.30364	3.27709	1.75073e-46	4.39334e-45	up	Pla1a	phospholipase A1 member A
ENSMUSG00000002944.15	condition_DMSO_LPS_vs_DMSO	18320.7	2486.8	2.88104	2.86961	2.02987e-123	2.41236e-121	up	Cd36	CD36 molecule
ENSMUSG00000003161.15	condition_DMSO_LPS_vs_DMSO	10239.1	4033.25	1.34402	1.32977	2.54106e-26	3.1883e-25	up	Sri	sorcin
ENSMUSG00000003200.10	condition_DMSO_LPS_vs_DMSO	6054.84	2454.01	1.3029	1.28947	2.24739e-20	2.09816e-19	up	Sh3gl1	SH3-domain GRB2-like 1
ENSMUSG00000003206.7	condition_DMSO_LPS_vs_DMSO	14661.7	1711.59	3.09854	3.08215	6.86018e-60	2.61351e-58	up	Ebi3	Epstein-Barr virus induced gene 3
ENSMUSG00000003228.9	condition_DMSO_LPS_vs_DMSO	1961.11	408.336	2.26424	2.24564	4.30175e-39	8.83542e-38	up	Grk5	G protein-coupled receptor kinase 5
ENSMUSG00000003282.9	condition_DMSO_LPS_vs_DMSO	139.415	32.3601	2.1043	1.93463	3.41822e-05	0.000106305	up	Plag1	pleiomorphic adenoma gene 1
ENSMUSG00000003283.15	condition_DMSO_LPS_vs_DMSO	20837.6	6544.37	1.67087	1.66159	1.83094e-45	4.47574e-44	up	Hck	hemopoietic cell kinase
ENSMUSG00000003316.14	condition_DMSO_LPS_vs_DMSO	16499.4	6308.76	1.38696	1.37546	1.0933e-29	1.57462e-28	up	Glg1	golgi apparatus protein 1
ENSMUSG00000003352.14	condition_DMSO_LPS_vs_DMSO	210.572	28.6246	2.87914	2.77659	1.64954e-11	9.05044e-11	up	Cacnb3	calcium channel, voltage-dependent, beta 3 subunit
ENSMUSG00000003363.15	condition_DMSO_LPS_vs_DMSO	36739.2	8632.57	2.08943	2.07817	1.59998e-55	5.34157e-54	up	Pld3	phospholipase D family, member 3
ENSMUSG00000003382.18	condition_DMSO_LPS_vs_DMSO	9965.73	3855.24	1.3701	1.3583	1.54953e-26	1.96774e-25	up	Etv3	ets variant 3
ENSMUSG00000003402.14	condition_DMSO_LPS_vs_DMSO	16356.9	7195.99	1.18471	1.17392	1.23494e-20	1.17323e-19	up	Prkcsh	protein kinase C substrate 80K-H
ENSMUSG00000003444.8	condition_DMSO_LPS_vs_DMSO	1740.25	644.601	1.43264	1.40578	2.6568e-13	1.6651e-12	up	Med29	mediator complex subunit 29
ENSMUSG00000003541.6	condition_DMSO_LPS_vs_DMSO	9822.1	2093.6	2.23002	2.21565	8.46032e-52	2.5497e-50	up	Ier3	immediate early response 3
ENSMUSG00000003549.9	condition_DMSO_LPS_vs_DMSO	6207.1	695.527	3.15785	3.14707	2.17379e-105	1.92845e-103	up	Ercc1	excision repair cross-complementing rodent repair deficiency, complementation group 1
ENSMUSG00000003617.16	condition_DMSO_LPS_vs_DMSO	13261.4	1625.92	3.02745	3.0199	2.02353e-105	1.80361e-103	up	Cp	ceruloplasmin
ENSMUSG00000003665.7	condition_DMSO_LPS_vs_DMSO	34.8449	0	7.78182	7.43984	1.30788e-05	4.25658e-05	up	Has1	hyaluronan synthase 1
ENSMUSG00000003731.13	condition_DMSO_LPS_vs_DMSO	5708.98	2802.78	1.02636	1.01311	2.13703e-14	1.44632e-13	up	Kpna6	karyopherin (importin) alpha 6
ENSMUSG00000003810.13	condition_DMSO_LPS_vs_DMSO	4388.34	2097.03	1.06534	1.05285	8.9445e-15	6.20923e-14	up	Mast2	microtubule associated serine/threonine kinase 2
ENSMUSG00000003863.18	condition_DMSO_LPS_vs_DMSO	2372.93	222.856	3.41237	3.39153	2.33981e-61	9.17285e-60	up	Ppfia3	protein tyrosine phosphatase, receptor type, f polypeptide (PTPRF), interacting protein (liprin), alpha 3
ENSMUSG00000004040.16	condition_DMSO_LPS_vs_DMSO	13061.9	2997.67	2.12343	2.11277	8.20059e-67	3.70714e-65	up	Stat3	signal transducer and activator of transcription 3
ENSMUSG00000004043.14	condition_DMSO_LPS_vs_DMSO	6698.93	1342.85	2.31871	2.30804	3.47424e-65	1.50572e-63	up	Stat5a	signal transducer and activator of transcription 5A
ENSMUSG00000004085.14	condition_DMSO_LPS_vs_DMSO	9336.25	2743.35	1.76692	1.75542	2.75149e-41	5.96924e-40	up	Map3k20	mitogen-activated protein kinase kinase kinase 20
ENSMUSG00000004096.9	condition_DMSO_LPS_vs_DMSO	9783.7	3908.85	1.32351	1.31012	1.28449e-23	1.4194e-22	up	Cwc15	CWC15 spliceosome-associated protein
ENSMUSG00000004098.7	condition_DMSO_LPS_vs_DMSO	306.037	3.96778	6.29673	6.18284	1.61095e-24	1.84488e-23	up	Col5a3	collagen, type V, alpha 3
ENSMUSG00000004113.18	condition_DMSO_LPS_vs_DMSO	842.464	360.533	1.22486	1.19487	6.90552e-09	3.10239e-08	up	Cacna1b	calcium channel, voltage-dependent, N type, alpha 1B subunit
ENSMUSG00000004263.15	condition_DMSO_LPS_vs_DMSO	5924.5	1966.85	1.59094	1.57141	6.99598e-21	6.71728e-20	up	Atn1	atrophin 1
ENSMUSG00000004267.16	condition_DMSO_LPS_vs_DMSO	11155.6	2249.76	2.31002	2.29573	6.91511e-74	3.75483e-72	up	Eno2	enolase 2, gamma neuronal
ENSMUSG00000004296.14	condition_DMSO_LPS_vs_DMSO	21.8237	0	7.10483	6.22405	0.000389747	0.00106211	up	Il12b	interleukin 12b
ENSMUSG00000004317.14	condition_DMSO_LPS_vs_DMSO	2306.9	903.05	1.35323	1.33632	5.48098e-18	4.5766e-17	up	Clcn5	chloride channel, voltage-sensitive 5
ENSMUSG00000004364.14	condition_DMSO_LPS_vs_DMSO	6608.48	3275.64	1.01252	0.999484	2.26589e-14	1.53079e-13	up	Cul3	cullin 3
ENSMUSG00000004371.15	condition_DMSO_LPS_vs_DMSO	52.5968	6.21499	3.09214	2.39692	0.00363045	0.00844009	up	Il11	interleukin 11
ENSMUSG00000004508.6	condition_DMSO_LPS_vs_DMSO	13181.6	1983.04	2.7328	2.72388	5.58436e-107	5.04891e-105	up	Gab2	growth factor receptor bound protein 2-associated protein 2
ENSMUSG00000004591.16	condition_DMSO_LPS_vs_DMSO	3566.35	1412.52	1.33611	1.32226	1.02497e-20	9.77684e-20	up	Pkn2	protein kinase N2
ENSMUSG00000004661.15	condition_DMSO_LPS_vs_DMSO	1175.21	127.618	3.20375	3.17978	9.3748e-50	2.66786e-48	up	Arid3b	AT rich interactive domain 3B (BRIGHT-like)
ENSMUSG00000004665.10	condition_DMSO_LPS_vs_DMSO	506.918	169.256	1.58262	1.537	9.08012e-10	4.40282e-09	up	Cnn2	calponin 2
ENSMUSG00000004730.15	condition_DMSO_LPS_vs_DMSO	40541.6	7703.08	2.39589	2.38676	3.19499e-93	2.32202e-91	up	Adgre1	adhesion G protein-coupled receptor E1
ENSMUSG00000004771.12	condition_DMSO_LPS_vs_DMSO	10102.7	4331.91	1.22173	1.20832	6.31849e-21	6.08843e-20	up	Rab11a	RAB11A, member RAS oncogene family
ENSMUSG00000004791.7	condition_DMSO_LPS_vs_DMSO	646.499	6.00393	6.73325	6.67617	2.78496e-50	8.02205e-49	up	Pgf	placental growth factor
ENSMUSG00000004837.2	condition_DMSO_LPS_vs_DMSO	8746.09	1740.93	2.32881	2.31375	1.82319e-71	9.23619e-70	up	Grap	GRB2-related adaptor protein
ENSMUSG00000004843.7	condition_DMSO_LPS_vs_DMSO	6351.84	2776.94	1.19366	1.18015	2.4596e-18	2.08978e-17	up	Chmp2b	charged multivesicular body protein 2B
ENSMUSG00000004846.10	condition_DMSO_LPS_vs_DMSO	18502.1	8056.78	1.19948	1.18896	2.12184e-21	2.09808e-20	up	Plod3	procollagen-lysine, 2-oxoglutarate 5-dioxygenase 3
ENSMUSG00000004931.11	condition_DMSO_LPS_vs_DMSO	3902.3	1560.7	1.32243	1.30744	2.0433e-18	1.74076e-17	up	Apba3	amyloid beta (A4) precursor protein-binding, family A, member 3
ENSMUSG00000004934.14	condition_DMSO_LPS_vs_DMSO	5903.24	1965.63	1.58665	1.57551	4.86877e-31	7.41938e-30	up	Pias4	protein inhibitor of activated STAT 4
ENSMUSG00000004947.15	condition_DMSO_LPS_vs_DMSO	8012.95	798.592	3.32674	3.3151	7.42467e-101	6.18046e-99	up	Dtx2	deltex 2, E3 ubiquitin ligase
ENSMUSG00000004951.10	condition_DMSO_LPS_vs_DMSO	42.3174	7.46463	2.50877	1.92137	0.00756985	0.0166461	up	Hspb1	heat shock protein 1
ENSMUSG00000005057.13	condition_DMSO_LPS_vs_DMSO	2120.08	1010.53	1.06946	1.05138	1.24189e-10	6.40994e-10	up	Sh2b2	SH2B adaptor protein 2
ENSMUSG00000005087.17	condition_DMSO_LPS_vs_DMSO	38802.8	8856.14	2.1316	2.12009	1.94408e-58	7.03743e-57	up	Cd44	CD44 antigen
ENSMUSG00000005225.15	condition_DMSO_LPS_vs_DMSO	1787.39	828.156	1.11028	1.08907	8.76816e-11	4.57309e-10	up	Plekha8	pleckstrin homology domain containing, family A (phosphoinositide binding specific) member 8
ENSMUSG00000005267.13	condition_DMSO_LPS_vs_DMSO	863.464	266.65	1.69456	1.66158	1.65756e-14	1.13196e-13	up	Zfp287	zinc finger protein 287
ENSMUSG00000005413.8	condition_DMSO_LPS_vs_DMSO	43600.8	4410.13	3.3054	3.29477	9.29189e-113	9.09738e-111	up	Hmox1	heme oxygenase 1
ENSMUSG00000005442.13	condition_DMSO_LPS_vs_DMSO	20523	7374.49	1.47671	1.46666	2.27468e-30	3.36062e-29	up	Cic	capicua transcriptional repressor
ENSMUSG00000005514.14	condition_DMSO_LPS_vs_DMSO	43830.6	5700.96	2.94276	2.93308	4.57765e-96	3.51623e-94	up	Por	P450 (cytochrome) oxidoreductase
ENSMUSG00000005575.16	condition_DMSO_LPS_vs_DMSO	15161.6	5713.32	1.408	1.39665	1.39349e-27	1.85694e-26	up	Ube2m	ubiquitin-conjugating enzyme E2M
ENSMUSG00000005610.17	condition_DMSO_LPS_vs_DMSO	80335.3	26044.7	1.62505	1.61674	5.54056e-46	1.37394e-44	up	Eif4g2	eukaryotic translation initiation factor 4, gamma 2
ENSMUSG00000005656.9	condition_DMSO_LPS_vs_DMSO	4790.4	2368.97	1.01601	1.00369	2.90638e-13	1.8161e-12	up	Snx6	sorting nexin 6
ENSMUSG00000005681.12	condition_DMSO_LPS_vs_DMSO	99.3296	3.31305	4.85083	4.59936	2.16069e-09	1.01487e-08	up	Apoa2	apolipoprotein A-II
ENSMUSG00000005699.16	condition_DMSO_LPS_vs_DMSO	1064.36	392.793	1.43874	1.41161	5.19507e-13	3.18721e-12	up	Pard6a	par-6 family cell polarity regulator alpha
ENSMUSG00000005802.12	condition_DMSO_LPS_vs_DMSO	4596.68	1001.52	2.19795	2.18275	3.35841e-45	8.09444e-44	up	Slc30a4	solute carrier family 30 (zinc transporter), member 4
ENSMUSG00000005803.14	condition_DMSO_LPS_vs_DMSO	20162	1456.5	3.79088	3.78162	2.12888e-190	5.22433e-188	up	Sqor	sulfide quinone oxidoreductase
ENSMUSG00000005804.14	condition_DMSO_LPS_vs_DMSO	6501.33	2239.77	1.53727	1.52402	2.72252e-28	3.74689e-27	up	Bloc1s6	biogenesis of lysosomal organelles complex-1, subunit 6, pallidin
ENSMUSG00000005823.9	condition_DMSO_LPS_vs_DMSO	7463.18	3604.05	1.05021	1.03644	7.34086e-13	4.43314e-12	up	Gpr108	G protein-coupled receptor 108
ENSMUSG00000005893.14	condition_DMSO_LPS_vs_DMSO	2068.39	868.529	1.25154	1.23307	4.83053e-14	3.18152e-13	up	Nr2c2	nuclear receptor subfamily 2, group C, member 2
ENSMUSG00000005950.14	condition_DMSO_LPS_vs_DMSO	65.3396	22.1992	1.56077	1.23077	0.0249567	0.0490924	up	P2rx5	purinergic receptor P2X, ligand-gated ion channel, 5
ENSMUSG00000006050.12	condition_DMSO_LPS_vs_DMSO	5167.48	1862.8	1.47191	1.45892	1.23472e-26	1.57644e-25	up	Sra1	steroid receptor RNA activator 1
ENSMUSG00000006134.4	condition_DMSO_LPS_vs_DMSO	5136.31	1976.39	1.37798	1.36397	3.22031e-21	3.15127e-20	up	Crkl	v-crk avian sarcoma virus CT10 oncogene homolog-like
ENSMUSG00000006215.12	condition_DMSO_LPS_vs_DMSO	4266.11	1579.51	1.43368	1.41961	2.22658e-23	2.42358e-22	up	Zbtb17	zinc finger and BTB domain containing 17
ENSMUSG00000006301.17	condition_DMSO_LPS_vs_DMSO	8980.74	3443.98	1.38257	1.37133	2.70445e-27	3.55625e-26	up	Tmbim1	transmembrane BAX inhibitor motif containing 1
ENSMUSG00000006310.10	condition_DMSO_LPS_vs_DMSO	1839.98	868.384	1.08328	1.06394	1.24004e-09	5.94867e-09	up	Zbtb32	zinc finger and BTB domain containing 32
ENSMUSG00000006342.15	condition_DMSO_LPS_vs_DMSO	19.6883	1.72057	3.51396	2.17165	0.0152585	0.0314937	up	Susd2	sushi domain containing 2
ENSMUSG00000006403.13	condition_DMSO_LPS_vs_DMSO	614.254	9.18723	6.07015	5.84084	7.99101e-13	4.81192e-12	up	Adamts4	a disintegrin-like and metallopeptidase (reprolysin type) with thrombospondin type 1 motif, 4
ENSMUSG00000006418.17	condition_DMSO_LPS_vs_DMSO	31518.5	4549.06	2.79259	2.78288	7.88499e-124	9.55095e-122	up	Rnf114	ring finger protein 114
ENSMUSG00000006445.3	condition_DMSO_LPS_vs_DMSO	79.2482	17.0128	2.21678	1.92814	0.000805442	0.00209435	up	Epha2	Eph receptor A2
ENSMUSG00000006589.8	condition_DMSO_LPS_vs_DMSO	27572.1	13281.7	1.05383	1.03801	1.73625e-14	1.18355e-13	up	Aprt	adenine phosphoribosyl transferase
ENSMUSG00000006651.8	condition_DMSO_LPS_vs_DMSO	421.873	202.305	1.06053	1.01479	6.91187e-05	0.000207444	up	Aplp1	amyloid beta (A4) precursor-like protein 1
ENSMUSG00000006724.12	condition_DMSO_LPS_vs_DMSO	145.475	18.3969	2.99044	2.78295	8.58294e-07	3.17819e-06	up	Cyp27b1	cytochrome P450, family 27, subfamily b, polypeptide 1
ENSMUSG00000006736.9	condition_DMSO_LPS_vs_DMSO	11464.2	2794.62	2.03642	2.02467	4.31019e-51	1.27858e-49	up	Tspan31	tetraspanin 31
ENSMUSG00000006818.5	condition_DMSO_LPS_vs_DMSO	65003.9	5596.69	3.53782	3.52959	3.3648e-168	6.69277e-166	up	Sod2	superoxide dismutase 2, mitochondrial
ENSMUSG00000006850.8	condition_DMSO_LPS_vs_DMSO	2124.37	1002.89	1.08291	1.06717	3.16653e-12	1.83037e-11	up	Tmco6	transmembrane and coiled-coil domains 6
ENSMUSG00000006930.15	condition_DMSO_LPS_vs_DMSO	941.597	327.117	1.52527	1.49639	1.17551e-13	7.58361e-13	up	Hap1	huntingtin-associated protein 1
ENSMUSG00000007039.12	condition_DMSO_LPS_vs_DMSO	226.587	37.6957	2.59107	2.47886	2.30887e-09	1.08259e-08	up	Ddah2	dimethylarginine dimethylaminohydrolase 2
ENSMUSG00000007207.10	condition_DMSO_LPS_vs_DMSO	223.722	110.172	1.02301	0.945552	0.00358617	0.00834534	up	Stx1a	syntaxin 1A (brain)
ENSMUSG00000007415.15	condition_DMSO_LPS_vs_DMSO	5003.73	2328.05	1.10403	1.08624	1.4367e-14	9.85044e-14	up	Gatad1	GATA zinc finger domain containing 1
ENSMUSG00000007458.14	condition_DMSO_LPS_vs_DMSO	33751	13707	1.29999	1.2871	8.49505e-27	1.09199e-25	up	M6pr	mannose-6-phosphate receptor, cation dependent
ENSMUSG00000007564.15	condition_DMSO_LPS_vs_DMSO	32464.2	15516.6	1.06508	1.05249	2.32759e-17	1.88199e-16	up	Ppp2r1a	protein phosphatase 2, regulatory subunit A, alpha
ENSMUSG00000007591.15	condition_DMSO_LPS_vs_DMSO	111.611	30.5116	1.87388	1.66454	0.000729842	0.00190986	up	Tssk4	testis-specific serine kinase 4
ENSMUSG00000007617.18	condition_DMSO_LPS_vs_DMSO	829.4	413.072	1.00495	0.975839	2.73099e-06	9.53877e-06	up	Homer1	homer scaffolding protein 1
ENSMUSG00000007659.18	condition_DMSO_LPS_vs_DMSO	26945.7	4111.28	2.71253	2.70247	1.95429e-91	1.38308e-89	up	Bcl2l1	BCL2-like 1
ENSMUSG00000007682.6	condition_DMSO_LPS_vs_DMSO	75.5367	9.23978	3.04003	2.65957	0.000178251	0.00050826	up	Dio2	deiodinase, iodothyronine, type II
ENSMUSG00000007872.3	condition_DMSO_LPS_vs_DMSO	2100.15	58.4995	5.16701	5.14911	2.79146e-116	2.85121e-114	up	Id3	inhibitor of DNA binding 3
ENSMUSG00000007987.12	condition_DMSO_LPS_vs_DMSO	2882.87	1110.5	1.37601	1.35943	2.23636e-18	1.90353e-17	up	Ift22	intraflagellar transport 22
ENSMUSG00000008206.16	condition_DMSO_LPS_vs_DMSO	692.772	227.364	1.60794	1.57099	4.92235e-12	2.7999e-11	up	Cers4	ceramide synthase 4
ENSMUSG00000008307.11	condition_DMSO_LPS_vs_DMSO	62.794	16.373	1.93984	1.61045	0.00515293	0.0116862	up	1700109H08Rik	RIKEN cDNA 1700109H08 gene
ENSMUSG00000008348.9	condition_DMSO_LPS_vs_DMSO	505595	67173.9	2.91201	2.91912	1.03067e-123	1.23263e-121	up	Ubc	ubiquitin C
ENSMUSG00000008393.9	condition_DMSO_LPS_vs_DMSO	16008.5	2570.38	2.63876	2.62612	8.6498e-96	6.59059e-94	up	Carhsp1	calcium regulated heat stable protein 1
ENSMUSG00000008496.19	condition_DMSO_LPS_vs_DMSO	8465.45	1746.46	2.27702	2.2594	6.18578e-41	1.32977e-39	up	Pou2f2	POU domain, class 2, transcription factor 2
ENSMUSG00000008859.8	condition_DMSO_LPS_vs_DMSO	9156.46	2649.74	1.78899	1.77618	1.34515e-42	3.02955e-41	up	Rala	v-ral simian leukemia viral oncogene A (ras related)
ENSMUSG00000009035.15	condition_DMSO_LPS_vs_DMSO	17083.1	4697.5	1.86265	1.851	1.97945e-47	5.09587e-46	up	Tmem184b	transmembrane protein 184b
ENSMUSG00000009093.7	condition_DMSO_LPS_vs_DMSO	683.878	0	12.0788	12.7158	2.04471e-16	1.56614e-15	up	Gstt4	glutathione S-transferase, theta 4
ENSMUSG00000009112.4	condition_DMSO_LPS_vs_DMSO	4565.14	1767.19	1.36914	1.35633	2.09117e-23	2.28277e-22	up	Bcl2l13	BCL2-like 13 (apoptosis facilitator)
ENSMUSG00000009145.6	condition_DMSO_LPS_vs_DMSO	172.012	67.5188	1.35073	1.23227	0.00123677	0.00311933	up	Dqx1	DEAQ RNA-dependent ATPase
ENSMUSG00000009293.17	condition_DMSO_LPS_vs_DMSO	10209.1	3527.56	1.5331	1.51911	1.23312e-34	2.16755e-33	up	Ube2g2	ubiquitin-conjugating enzyme E2G 2
ENSMUSG00000009376.15	condition_DMSO_LPS_vs_DMSO	13.6948	0.443928	4.98052	2.33607	0.0195792	0.039417	up	Met	met proto-oncogene
ENSMUSG00000009406.13	condition_DMSO_LPS_vs_DMSO	1312.33	571.327	1.1992	1.17588	1.51403e-10	7.76155e-10	up	Elk1	ELK1, member of ETS oncogene family
ENSMUSG00000009563.16	condition_DMSO_LPS_vs_DMSO	6813.68	2665.99	1.3539	1.34151	3.4785e-23	3.74742e-22	up	Tor2a	torsin family 2, member A
ENSMUSG00000009647.13	condition_DMSO_LPS_vs_DMSO	2372.96	1068.69	1.15087	1.13245	6.71334e-12	3.77096e-11	up	Mcu	mitochondrial calcium uniporter
ENSMUSG00000009731.4	condition_DMSO_LPS_vs_DMSO	530.875	27.5292	4.26983	4.22549	5.42888e-39	1.10902e-37	up	Kcnd1	potassium voltage-gated channel, Shal-related family, member 1
ENSMUSG00000010067.13	condition_DMSO_LPS_vs_DMSO	3068.81	1334.78	1.20128	1.1857	3.52471e-15	2.50858e-14	up	Rassf1	Ras association (RalGDS/AF-6) domain family member 1
ENSMUSG00000010358.13	condition_DMSO_LPS_vs_DMSO	5995.03	2511.79	1.25521	1.24287	1.82183e-20	1.71015e-19	up	Ifi35	interferon-induced protein 35
ENSMUSG00000010406.12	condition_DMSO_LPS_vs_DMSO	14691.6	5417.93	1.43918	1.42699	3.25924e-32	5.24588e-31	up	Mrpl52	mitochondrial ribosomal protein L52
ENSMUSG00000010517.7	condition_DMSO_LPS_vs_DMSO	8696.59	3740.19	1.21747	1.20509	4.74759e-19	4.15904e-18	up	Faf1	Fas-associated factor 1
ENSMUSG00000010751.15	condition_DMSO_LPS_vs_DMSO	1301.28	626.134	1.05558	1.03485	3.78217e-09	1.74057e-08	up	Tnfrsf22	tumor necrosis factor receptor superfamily, member 22
ENSMUSG00000011008.13	condition_DMSO_LPS_vs_DMSO	11190	2413.86	2.21284	2.20005	1.90805e-70	9.29242e-69	up	Mcoln2	mucolipin 2
ENSMUSG00000011114.18	condition_DMSO_LPS_vs_DMSO	11750	4467.04	1.39534	1.38204	7.05998e-26	8.68525e-25	up	Tbrg1	transforming growth factor beta regulated gene 1
ENSMUSG00000011179.8	condition_DMSO_LPS_vs_DMSO	190169	5401.96	5.13774	5.1432	0	0	up	Odc1	ornithine decarboxylase, structural 1
ENSMUSG00000011832.16	condition_DMSO_LPS_vs_DMSO	1877.59	414.904	2.17913	2.15683	8.4265e-32	1.32911e-30	up	Evi5l	ecotropic viral integration site 5 like
ENSMUSG00000012123.17	condition_DMSO_LPS_vs_DMSO	2146.75	195.009	3.46057	3.4447	4.69707e-82	2.93894e-80	up	Crybg2	crystallin beta-gamma domain containing 2
ENSMUSG00000012519.14	condition_DMSO_LPS_vs_DMSO	4842.61	569.422	3.08795	3.07666	3.71627e-97	2.93818e-95	up	Mlkl	mixed lineage kinase domain-like
ENSMUSG00000012705.16	condition_DMSO_LPS_vs_DMSO	56.7546	11.3681	2.32823	1.91351	0.00320345	0.00751954	up	Retn	resistin
ENSMUSG00000012819.15	condition_DMSO_LPS_vs_DMSO	93.8951	30.4713	1.62259	1.41104	0.00344195	0.00803447	up	Cdh23	cadherin 23 (otocadherin)
ENSMUSG00000013076.17	condition_DMSO_LPS_vs_DMSO	6826.11	3183.56	1.10039	1.08879	1.2742e-16	9.87987e-16	up	Amotl1	angiomotin-like 1
ENSMUSG00000013584.5	condition_DMSO_LPS_vs_DMSO	22.2837	2.21964	3.34425	1.89285	0.0216428	0.0431851	up	Aldh1a2	aldehyde dehydrogenase family 1, subfamily A2
ENSMUSG00000013698.12	condition_DMSO_LPS_vs_DMSO	12361.4	5067.7	1.28645	1.27245	2.18709e-24	2.49863e-23	up	Pea15a	phosphoprotein enriched in astrocytes 15A
ENSMUSG00000013846.10	condition_DMSO_LPS_vs_DMSO	15556.5	2161.63	2.84734	2.83818	3.84811e-107	3.49586e-105	up	St3gal1	ST3 beta-galactoside alpha-2,3-sialyltransferase 1
ENSMUSG00000013974.3	condition_DMSO_LPS_vs_DMSO	2578.31	370.483	2.79883	2.78363	5.87397e-65	2.52835e-63	up	Mcemp1	mast cell expressed membrane protein 1
ENSMUSG00000014030.15	condition_DMSO_LPS_vs_DMSO	32.809	1.24908	4.68842	3.89238	0.000531478	0.00142008	up	Pax5	paired box 5
ENSMUSG00000014039.18	condition_DMSO_LPS_vs_DMSO	1778.27	390.41	2.18767	2.16797	3.38791e-35	6.09115e-34	up	Prdm15	PR domain containing 15
ENSMUSG00000014245.8	condition_DMSO_LPS_vs_DMSO	1510.38	441.97	1.77315	1.74982	3.99256e-22	4.09573e-21	up	Pigl	phosphatidylinositol glycan anchor biosynthesis, class L
ENSMUSG00000014402.15	condition_DMSO_LPS_vs_DMSO	5222.47	2531.38	1.04483	1.02798	1.08369e-10	5.61487e-10	up	Tsg101	tumor susceptibility gene 101
ENSMUSG00000014444.17	condition_DMSO_LPS_vs_DMSO	19664.4	6733.62	1.5462	1.53372	3.41623e-30	5.00799e-29	up	Piezo1	piezo-type mechanosensitive ion channel component 1
ENSMUSG00000014599.10	condition_DMSO_LPS_vs_DMSO	549.579	52.5745	3.39099	3.3421	2.7173e-27	3.57067e-26	up	Csf1	colony stimulating factor 1 (macrophage)
ENSMUSG00000014773.13	condition_DMSO_LPS_vs_DMSO	51.2991	0.832718	5.91008	5.33724	8.42207e-06	2.80034e-05	up	Dll1	delta like canonical Notch ligand 1
ENSMUSG00000014867.9	condition_DMSO_LPS_vs_DMSO	29971	11118.1	1.43069	1.41951	4.22224e-32	6.76705e-31	up	Surf4	surfeit gene 4
ENSMUSG00000014905.4	condition_DMSO_LPS_vs_DMSO	2460.87	652.139	1.91559	1.89828	5.98002e-32	9.49567e-31	up	Dnajb9	DnaJ heat shock protein family (Hsp40) member B9
ENSMUSG00000014959.12	condition_DMSO_LPS_vs_DMSO	9721.66	4061.56	1.25917	1.24496	3.57972e-22	3.68021e-21	up	Gorasp2	golgi reassembly stacking protein 2
ENSMUSG00000015027.11	condition_DMSO_LPS_vs_DMSO	5691.39	1047.35	2.44202	2.42906	1.56596e-60	6.0512e-59	up	Galns	galactosamine (N-acetyl)-6-sulfate sulfatase
ENSMUSG00000015053.14	condition_DMSO_LPS_vs_DMSO	16.9711	0	6.74759	5.54373	0.00118261	0.00299152	up	Gata2	GATA binding protein 2
ENSMUSG00000015094.16	condition_DMSO_LPS_vs_DMSO	58.1927	9.5433	2.61285	2.22395	0.000888621	0.00229265	up	Npdc1	neural proliferation, differentiation and control 1
ENSMUSG00000015149.14	condition_DMSO_LPS_vs_DMSO	14406.9	3992.73	1.85121	1.83403	3.8314e-30	5.59923e-29	up	Sirt2	sirtuin 2
ENSMUSG00000015202.13	condition_DMSO_LPS_vs_DMSO	431.012	202.957	1.08768	1.04087	5.09948e-05	0.000155469	up	Cnksr3	Cnksr family member 3
ENSMUSG00000015243.4	condition_DMSO_LPS_vs_DMSO	2286.3	760.034	1.58854	1.5667	7.80879e-23	8.26638e-22	up	Abca1	ATP-binding cassette, sub-family A (ABC1), member 1
ENSMUSG00000015291.10	condition_DMSO_LPS_vs_DMSO	8927.35	4094.32	1.12462	1.11449	1.25144e-19	1.13253e-18	up	Gdi1	guanosine diphosphate (GDP) dissociation inhibitor 1
ENSMUSG00000015312.9	condition_DMSO_LPS_vs_DMSO	100445	918.226	6.77309	6.771	0	0	up	Gadd45b	growth arrest and DNA-damage-inducible 45 beta
ENSMUSG00000015335.16	condition_DMSO_LPS_vs_DMSO	1853.68	822.56	1.17298	1.14487	1.18698e-08	5.22705e-08	up	Zdhhc12	zinc finger, DHHC domain containing 12
ENSMUSG00000015340.10	condition_DMSO_LPS_vs_DMSO	162767	47397.9	1.7799	1.76859	1.15474e-43	2.68389e-42	up	Cybb	cytochrome b-245, beta polypeptide
ENSMUSG00000015363.13	condition_DMSO_LPS_vs_DMSO	11586.4	3250.57	1.83383	1.82022	6.47512e-38	1.26399e-36	up	Trabd	TraB domain containing
ENSMUSG00000015396.4	condition_DMSO_LPS_vs_DMSO	10233.4	4257.87	1.26507	1.25027	4.07641e-18	3.42194e-17	up	Cd83	CD83 antigen
ENSMUSG00000015522.18	condition_DMSO_LPS_vs_DMSO	9001.55	2394.62	1.91035	1.89972	1.25005e-50	3.63959e-49	up	Arnt	aryl hydrocarbon receptor nuclear translocator
ENSMUSG00000015533.9	condition_DMSO_LPS_vs_DMSO	65.817	2.21964	4.91771	4.48804	2.32912e-06	8.19115e-06	up	Itga2	integrin alpha 2
ENSMUSG00000015536.14	condition_DMSO_LPS_vs_DMSO	6455.63	1385.79	2.22082	2.21334	2.07541e-47	5.33563e-46	up	Mocs2	molybdenum cofactor synthesis 2
ENSMUSG00000015668.13	condition_DMSO_LPS_vs_DMSO	2516.55	1211.94	1.05414	1.03779	3.43572e-11	1.83674e-10	up	Pdzd11	PDZ domain containing 11
ENSMUSG00000015837.15	condition_DMSO_LPS_vs_DMSO	160727	39423.2	2.0275	2.01972	1.09251e-65	4.81215e-64	up	Sqstm1	sequestosome 1
ENSMUSG00000015882.18	condition_DMSO_LPS_vs_DMSO	3497.56	848.921	2.04213	2.02082	1.18226e-28	1.64507e-27	up	Lcorl	ligand dependent nuclear receptor corepressor-like
ENSMUSG00000015932.8	condition_DMSO_LPS_vs_DMSO	12271.7	4155.23	1.56233	1.54836	1.08303e-36	2.0465e-35	up	Dstn	destrin
ENSMUSG00000015944.9	condition_DMSO_LPS_vs_DMSO	5107.08	1928.33	1.4052	1.39178	8.31016e-26	1.01703e-24	up	Castor2	cytosolic arginine sensor for mTORC1 subunit 2
ENSMUSG00000015947.10	condition_DMSO_LPS_vs_DMSO	23339.7	3131.08	2.89794	2.88852	1.20265e-107	1.10855e-105	up	Fcgr1	Fc receptor, IgG, high affinity I
ENSMUSG00000016206.6	condition_DMSO_LPS_vs_DMSO	5193.16	2221.98	1.22478	1.2127	6.94893e-19	6.03433e-18	up	H2-M3	histocompatibility 2, M region locus 3
ENSMUSG00000016239.11	condition_DMSO_LPS_vs_DMSO	3652.27	1658.63	1.13886	1.12525	2.05742e-15	1.48556e-14	up	Lonrf3	LON peptidase N-terminal domain and ring finger 3
ENSMUSG00000016283.13	condition_DMSO_LPS_vs_DMSO	42.0817	2.84288	3.88032	3.34516	0.000187934	0.000534417	up	H2-M2	histocompatibility 2, M region locus 2
ENSMUSG00000016308.12	condition_DMSO_LPS_vs_DMSO	4460.86	1998.88	1.15792	1.13695	7.98362e-11	4.17428e-10	up	Ube2a	ubiquitin-conjugating enzyme E2A
ENSMUSG00000016382.15	condition_DMSO_LPS_vs_DMSO	8073.89	3943.08	1.03396	1.02123	1.28047e-16	9.92039e-16	up	Pls3	plastin 3 (T-isoform)
ENSMUSG00000016496.7	condition_DMSO_LPS_vs_DMSO	23204	671.093	5.11127	5.10504	0	0	up	Cd274	CD274 antigen
ENSMUSG00000016520.7	condition_DMSO_LPS_vs_DMSO	1732.23	763.292	1.18286	1.16228	1.39439e-11	7.68396e-11	up	Lnx2	ligand of numb-protein X 2
ENSMUSG00000016524.12	condition_DMSO_LPS_vs_DMSO	64.9529	0	8.68016	8.69526	1.14897e-07	4.6292e-07	up	Il19	interleukin 19
ENSMUSG00000016528.10	condition_DMSO_LPS_vs_DMSO	90905.9	32366.2	1.4899	1.47618	1.86828e-33	3.1377e-32	up	Mapkapk2	MAP kinase-activated protein kinase 2
ENSMUSG00000016529.5	condition_DMSO_LPS_vs_DMSO	186.475	1.77571	6.75171	6.5401	7.26296e-15	5.06798e-14	up	Il10	interleukin 10
ENSMUSG00000016534.15	condition_DMSO_LPS_vs_DMSO	43721.9	18631.9	1.23057	1.2183	5.19379e-22	5.3021e-21	up	Lamp2	lysosomal-associated membrane protein 2
ENSMUSG00000016559.14	condition_DMSO_LPS_vs_DMSO	94670.6	34102.1	1.47305	1.4569	3.03859e-28	4.1667e-27	up	H3f3b	H3.3 histone B
ENSMUSG00000016619.10	condition_DMSO_LPS_vs_DMSO	5362.54	2673.77	1.00411	0.990625	2.32622e-13	1.46277e-12	up	Nup50	nucleoporin 50
ENSMUSG00000017002.14	condition_DMSO_LPS_vs_DMSO	4719.74	159.833	4.88622	4.87408	3.77661e-157	6.60767e-155	up	Slpi	secretory leukocyte peptidase inhibitor
ENSMUSG00000017057.9	condition_DMSO_LPS_vs_DMSO	7296.38	1779.66	2.0355	2.02404	8.57231e-52	2.57934e-50	up	Il13ra1	interleukin 13 receptor, alpha 1
ENSMUSG00000017291.13	condition_DMSO_LPS_vs_DMSO	5810.05	2337.5	1.31341	1.29925	2.39803e-19	2.13741e-18	up	Taok1	TAO kinase 1
ENSMUSG00000017386.10	condition_DMSO_LPS_vs_DMSO	425.798	197.676	1.10681	1.05988	3.65626e-05	0.000113223	up	Traf4	TNF receptor associated factor 4
ENSMUSG00000017418.14	condition_DMSO_LPS_vs_DMSO	2065.76	444.97	2.21398	2.19137	2.16777e-31	3.34658e-30	up	Arl5b	ADP-ribosylation factor-like 5B
ENSMUSG00000017428.16	condition_DMSO_LPS_vs_DMSO	20623.2	4598.47	2.1651	2.1552	4.25664e-71	2.13919e-69	up	Psmd11	proteasome (prosome, macropain) 26S subunit, non-ATPase, 11
ENSMUSG00000017652.16	condition_DMSO_LPS_vs_DMSO	19083.3	241.558	6.30993	6.3039	0	0	up	Cd40	CD40 antigen
ENSMUSG00000017715.11	condition_DMSO_LPS_vs_DMSO	10877.9	5236.88	1.05465	1.04468	8.25297e-18	6.80402e-17	up	Pgs1	phosphatidylglycerophosphate synthase 1
ENSMUSG00000017724.14	condition_DMSO_LPS_vs_DMSO	246.264	41.2638	2.5784	2.48808	3.65857e-11	1.95014e-10	up	Etv4	ets variant 4
ENSMUSG00000017737.2	condition_DMSO_LPS_vs_DMSO	3162.95	219.362	3.85195	3.83017	2.04056e-68	9.54418e-67	up	Mmp9	matrix metallopeptidase 9
ENSMUSG00000017747.13	condition_DMSO_LPS_vs_DMSO	3666.31	798.283	2.19968	2.18479	3.4152e-46	8.51366e-45	up	Ghdc	GH3 domain containing
ENSMUSG00000017765.17	condition_DMSO_LPS_vs_DMSO	12685.6	3112.99	2.02703	2.0131	6.84567e-38	1.33494e-36	up	Slc12a4	solute carrier family 12, member 4
ENSMUSG00000017801.15	condition_DMSO_LPS_vs_DMSO	4611.52	1817.71	1.34305	1.32793	2.40213e-19	2.14005e-18	up	Mlx	MAX-like protein X
ENSMUSG00000017830.15	condition_DMSO_LPS_vs_DMSO	5785.47	1960.31	1.56129	1.54915	6.9974e-32	1.10832e-30	up	Dhx58	DEXH (Asp-Glu-X-His) box polypeptide 58
ENSMUSG00000017831.8	condition_DMSO_LPS_vs_DMSO	4581.47	2202.42	1.05665	1.04482	5.20312e-15	3.67133e-14	up	Rab5a	RAB5A, member RAS oncogene family
ENSMUSG00000017837.12	condition_DMSO_LPS_vs_DMSO	8543.08	3283.37	1.37967	1.3655	6.31011e-26	7.78301e-25	up	Nkiras2	NFKB inhibitor interacting Ras-like protein 2
ENSMUSG00000018001.18	condition_DMSO_LPS_vs_DMSO	2818.91	937.139	1.58895	1.57307	7.12335e-26	8.75751e-25	up	Cyth3	cytohesin 3
ENSMUSG00000018012.11	condition_DMSO_LPS_vs_DMSO	217.711	84.0876	1.37232	1.28155	0.000171351	0.00048999	up	Rac3	Rac family small GTPase 3
ENSMUSG00000018076.12	condition_DMSO_LPS_vs_DMSO	3157.56	1386.05	1.18798	1.1727	3.78109e-15	2.68903e-14	up	Med13l	mediator complex subunit 13-like
ENSMUSG00000018102.5	condition_DMSO_LPS_vs_DMSO	6684.71	296.651	4.49242	4.47667	6.82372e-112	6.61236e-110	up	H2bc4	H2B clustered histone 4
ENSMUSG00000018143.10	condition_DMSO_LPS_vs_DMSO	8902.61	2284.33	1.96243	1.95136	2.18949e-50	6.31642e-49	up	Mafk	v-maf musculoaponeurotic fibrosarcoma oncogene family, protein K (avian)
ENSMUSG00000018167.10	condition_DMSO_LPS_vs_DMSO	9167.64	3575.56	1.35851	1.34516	2.70592e-24	3.07093e-23	up	Stard3	START domain containing 3
ENSMUSG00000018171.9	condition_DMSO_LPS_vs_DMSO	11008.9	5104.01	1.10896	1.09926	8.31264e-20	7.57356e-19	up	Vmp1	vacuole membrane protein 1
ENSMUSG00000018196.18	condition_DMSO_LPS_vs_DMSO	2246.63	962.967	1.22187	1.19341	1.9619e-09	9.2634e-09	up	Glrx2	glutaredoxin 2 (thioltransferase)
ENSMUSG00000018334.18	condition_DMSO_LPS_vs_DMSO	325.932	24.866	3.69882	3.61976	2.20262e-19	1.97161e-18	up	Ksr1	kinase suppressor of ras 1
ENSMUSG00000018340.13	condition_DMSO_LPS_vs_DMSO	23685.3	5877.86	2.01063	2.00157	1.51631e-59	5.6737e-58	up	Anxa6	annexin A6
ENSMUSG00000018372.13	condition_DMSO_LPS_vs_DMSO	1195.56	405.89	1.55834	1.53325	4.42907e-16	3.33566e-15	up	Cep95	centrosomal protein 95
ENSMUSG00000018395.19	condition_DMSO_LPS_vs_DMSO	3031.07	1507.15	1.00778	0.992529	7.99227e-11	4.17764e-10	up	Kif3a	kinesin family member 3A
ENSMUSG00000018398.18	condition_DMSO_LPS_vs_DMSO	6855.32	2646.83	1.373	1.35957	1.38088e-21	1.37986e-20	up	Septin8	septin 8
ENSMUSG00000018476.7	condition_DMSO_LPS_vs_DMSO	4696.63	527.058	3.15534	3.14441	6.11754e-104	5.32705e-102	up	Kdm6b	KDM1 lysine (K)-specific demethylase 6B
ENSMUSG00000018501.17	condition_DMSO_LPS_vs_DMSO	11321.7	5054.43	1.16342	1.14925	5.8685e-17	4.63786e-16	up	Ncor1	nuclear receptor co-repressor 1
ENSMUSG00000018507.16	condition_DMSO_LPS_vs_DMSO	19173.3	7494.39	1.35531	1.3421	3.21593e-22	3.31704e-21	up	Trpv2	transient receptor potential cation channel, subfamily V, member 2
ENSMUSG00000018648.15	condition_DMSO_LPS_vs_DMSO	642.347	16.5984	5.27519	5.23315	4.16477e-52	1.26727e-50	up	Dusp14	dual specificity phosphatase 14
ENSMUSG00000018736.14	condition_DMSO_LPS_vs_DMSO	4482.1	1947.88	1.20227	1.18911	1.48463e-18	1.26824e-17	up	Ndel1	nudE neurodevelopment protein 1 like 1
ENSMUSG00000018765.5	condition_DMSO_LPS_vs_DMSO	8727.72	4194.94	1.05696	1.04618	2.96714e-17	2.3838e-16	up	Fxr2	fragile X mental retardation, autosomal homolog 2
ENSMUSG00000018800.14	condition_DMSO_LPS_vs_DMSO	227.99	56.3103	2.01555	1.90921	5.17251e-07	1.95401e-06	up	Abca5	ATP-binding cassette, sub-family A (ABC1), member 5
ENSMUSG00000018845.14	condition_DMSO_LPS_vs_DMSO	41.0852	2.47985	4.03866	3.44591	0.000261351	0.000729573	up	Unc45b	unc-45 myosin chaperone B
ENSMUSG00000018916.5	condition_DMSO_LPS_vs_DMSO	619.277	2.636	7.90535	7.80202	1.86974e-33	3.1377e-32	up	Csf2	colony stimulating factor 2 (granulocyte-macrophage)
ENSMUSG00000018925.3	condition_DMSO_LPS_vs_DMSO	1192.81	0	12.8807	13.601	1.00796e-18	8.66536e-18	up	Heatr9	HEAT repeat containing 9
ENSMUSG00000018927.3	condition_DMSO_LPS_vs_DMSO	1594.89	158.69	3.32737	3.30041	1.55259e-46	3.9013e-45	up	Ccl6	chemokine (C-C motif) ligand 6
ENSMUSG00000018930.3	condition_DMSO_LPS_vs_DMSO	37918.6	2990.2	3.66456	3.65938	3.47152e-185	7.7174e-183	up	Ccl4	chemokine (C-C motif) ligand 4
ENSMUSG00000018986.10	condition_DMSO_LPS_vs_DMSO	491.443	209.168	1.23059	1.17319	2.61545e-05	8.23966e-05	up	Slfn3	schlafen 3
ENSMUSG00000019082.18	condition_DMSO_LPS_vs_DMSO	3969.64	1509.32	1.39517	1.37729	8.77274e-18	7.21994e-17	up	Slc25a22	solute carrier family 25 (mitochondrial carrier, glutamate), member 22
ENSMUSG00000019122.8	condition_DMSO_LPS_vs_DMSO	119881	15007.8	2.99781	2.99185	3.09508e-139	4.39735e-137	up	Ccl9	chemokine (C-C motif) ligand 9
ENSMUSG00000019194.15	condition_DMSO_LPS_vs_DMSO	259.212	21.592	3.59084	3.48811	6.41774e-15	4.4948e-14	up	Scn1b	sodium channel, voltage-gated, type I, beta
ENSMUSG00000019256.17	condition_DMSO_LPS_vs_DMSO	242.537	65.8533	1.88049	1.78764	4.38573e-07	1.66617e-06	up	Ahr	aryl-hydrocarbon receptor
ENSMUSG00000019302.16	condition_DMSO_LPS_vs_DMSO	11641.7	4046.54	1.52461	1.51053	1.76315e-33	2.96674e-32	up	Atp6v0a1	ATPase, H+ transporting, lysosomal V0 subunit A1
ENSMUSG00000019487.11	condition_DMSO_LPS_vs_DMSO	2791.73	1030.71	1.43735	1.42223	1.45626e-21	1.45442e-20	up	Trip10	thyroid hormone receptor interactor 10
ENSMUSG00000019505.7	condition_DMSO_LPS_vs_DMSO	102473	42271.2	1.27749	1.26881	7.56753e-22	7.65503e-21	up	Ubb	ubiquitin B
ENSMUSG00000019558.14	condition_DMSO_LPS_vs_DMSO	8391.55	2955.48	1.5057	1.49123	1.5911e-30	2.36364e-29	up	Slc6a8	solute carrier family 6 (neurotransmitter transporter, creatine), member 8
ENSMUSG00000019564.12	condition_DMSO_LPS_vs_DMSO	3051.4	1211.41	1.33291	1.31788	3.3801e-19	2.9832e-18	up	Arid3a	AT rich interactive domain 3A (BRIGHT-like)
ENSMUSG00000019699.16	condition_DMSO_LPS_vs_DMSO	6947.66	2392.79	1.53783	1.52741	4.99795e-33	8.26982e-32	up	Akt3	thymoma viral proto-oncogene 3
ENSMUSG00000019734.16	condition_DMSO_LPS_vs_DMSO	129.909	45.1513	1.52645	1.36496	0.00166416	0.00411488	up	Tmc4	transmembrane channel-like gene family 4
ENSMUSG00000019802.13	condition_DMSO_LPS_vs_DMSO	9156.39	3835.9	1.25513	1.24222	1.36567e-19	1.23237e-18	up	Sec63	SEC63-like (S. cerevisiae)
ENSMUSG00000019808.8	condition_DMSO_LPS_vs_DMSO	665.017	271.581	1.29105	1.25252	6.04901e-08	2.49568e-07	up	Adat2	adenosine deaminase, tRNA-specific 2
ENSMUSG00000019818.15	condition_DMSO_LPS_vs_DMSO	4512.12	1898.98	1.24853	1.23376	4.1535e-17	3.306e-16	up	Cd164	CD164 antigen
ENSMUSG00000019820.11	condition_DMSO_LPS_vs_DMSO	2111.69	827.186	1.35213	1.33489	1.05534e-17	8.63648e-17	up	Utrn	utrophin
ENSMUSG00000019842.6	condition_DMSO_LPS_vs_DMSO	1864.84	767.978	1.27978	1.26085	1.20952e-13	7.79771e-13	up	Traf3ip2	TRAF3 interacting protein 2
ENSMUSG00000019843.14	condition_DMSO_LPS_vs_DMSO	4865.3	2339.11	1.05654	1.04524	3.00309e-15	2.14786e-14	up	Fyn	Fyn proto-oncogene
ENSMUSG00000019850.11	condition_DMSO_LPS_vs_DMSO	7127.44	899.361	2.9864	2.97888	9.05683e-111	8.5999e-109	up	Tnfaip3	tumor necrosis factor, alpha-induced protein 3
ENSMUSG00000019854.17	condition_DMSO_LPS_vs_DMSO	4708.92	1432.78	1.71676	1.70349	3.84105e-33	6.37791e-32	up	Reps1	RalBP1 associated Eps domain containing protein
ENSMUSG00000019868.16	condition_DMSO_LPS_vs_DMSO	3906.28	1794.44	1.12251	1.10713	2.53821e-13	1.59303e-12	up	Vta1	vesicle (multivesicular body) trafficking 1
ENSMUSG00000019890.4	condition_DMSO_LPS_vs_DMSO	17.1105	0.416359	5.31943	3.5577	0.00833504	0.0182143	up	Nts	neurotensin
ENSMUSG00000019907.10	condition_DMSO_LPS_vs_DMSO	2530.83	1166.76	1.11685	1.10092	7.20025e-13	4.3524e-12	up	Ppp1r12a	protein phosphatase 1, regulatory subunit 12A
ENSMUSG00000019916.14	condition_DMSO_LPS_vs_DMSO	20091.8	4551.59	2.1421	2.1326	5.89046e-68	2.72142e-66	up	P4ha1	procollagen-proline, 2-oxoglutarate 4-dioxygenase (proline 4-hydroxylase), alpha 1 polypeptide
ENSMUSG00000019920.18	condition_DMSO_LPS_vs_DMSO	14261.6	5020.97	1.50603	1.49374	1.51868e-33	2.56681e-32	up	Lims1	LIM and senescent cell antigen-like domains 1
ENSMUSG00000019923.14	condition_DMSO_LPS_vs_DMSO	5586.89	2697.22	1.05057	1.03732	3.11148e-15	2.22285e-14	up	Zwint	ZW10 interactor
ENSMUSG00000019929.16	condition_DMSO_LPS_vs_DMSO	31.397	0	7.63286	7.22069	2.46466e-05	7.7841e-05	up	Dcn	decorin
ENSMUSG00000019944.14	condition_DMSO_LPS_vs_DMSO	70.9663	0.443729	7.3631	6.70554	4.81489e-06	1.6408e-05	up	Rhobtb1	Rho-related BTB domain containing 1
ENSMUSG00000019947.10	condition_DMSO_LPS_vs_DMSO	3569.33	725.418	2.2989	2.28554	9.6448e-55	3.14221e-53	up	Arid5b	AT rich interactive domain 5B (MRF1-like)
ENSMUSG00000019951.10	condition_DMSO_LPS_vs_DMSO	7651.05	1647.2	2.21567	2.20482	2.59231e-63	1.06488e-61	up	Uhrf1bp1l	UHRF1 (ICBP90) binding protein 1-like
ENSMUSG00000019966.18	condition_DMSO_LPS_vs_DMSO	1358.96	655.231	1.05196	1.02994	1.2335e-08	5.42428e-08	up	Kitl	kit ligand
ENSMUSG00000019986.17	condition_DMSO_LPS_vs_DMSO	2702.46	796.631	1.76225	1.74671	5.71715e-31	8.69118e-30	up	Ahi1	Abelson helper integration site 1
ENSMUSG00000020010.7	condition_DMSO_LPS_vs_DMSO	74.3708	0	8.87703	8.95503	3.40382e-08	1.43954e-07	up	Vnn3	vanin 3
ENSMUSG00000020021.4	condition_DMSO_LPS_vs_DMSO	2630.8	607.396	2.11464	2.09899	1.90227e-41	4.16033e-40	up	Fgd6	FYVE, RhoGEF and PH domain containing 6
ENSMUSG00000020023.18	condition_DMSO_LPS_vs_DMSO	564.464	83.31	2.75892	2.70045	8.54913e-18	7.03897e-17	up	Tmcc3	transmembrane and coiled coil domains 3
ENSMUSG00000020024.7	condition_DMSO_LPS_vs_DMSO	6321.43	1545.75	2.03181	2.01961	4.21029e-44	9.85844e-43	up	Cep83	centrosomal protein 83
ENSMUSG00000020027.18	condition_DMSO_LPS_vs_DMSO	19.581	0	6.94994	5.98303	0.000559953	0.0014913	up	Socs2	suppressor of cytokine signaling 2
ENSMUSG00000020076.7	condition_DMSO_LPS_vs_DMSO	5850.92	2904.66	1.01043	0.99734	3.61914e-14	2.408e-13	up	Ddx50	DEAD (Asp-Glu-Ala-Asp) box polypeptide 50
ENSMUSG00000020077.14	condition_DMSO_LPS_vs_DMSO	105752	7036.8	3.9096	3.90147	1.96643e-198	5.46437e-196	up	Srgn	serglycin
ENSMUSG00000020089.8	condition_DMSO_LPS_vs_DMSO	4053.07	2017.38	1.00667	0.995801	4.10859e-13	2.53463e-12	up	Ppa1	pyrophosphatase (inorganic) 1
ENSMUSG00000020107.10	condition_DMSO_LPS_vs_DMSO	4568.86	1929.18	1.24393	1.22928	9.88426e-19	8.50515e-18	up	Anapc16	anaphase promoting complex subunit 16
ENSMUSG00000020108.4	condition_DMSO_LPS_vs_DMSO	3157.3	569.855	2.46978	2.45531	4.10544e-54	1.31933e-52	up	Ddit4	DNA-damage-inducible transcript 4
ENSMUSG00000020120.15	condition_DMSO_LPS_vs_DMSO	143629	20739.5	2.79188	2.79305	1.57137e-118	1.69672e-116	up	Plek	pleckstrin
ENSMUSG00000020134.13	condition_DMSO_LPS_vs_DMSO	3524.44	947.124	1.89566	1.88166	9.30731e-39	1.87896e-37	up	Peli1	pellino 1
ENSMUSG00000020178.6	condition_DMSO_LPS_vs_DMSO	1857.35	2.66357	9.4552	8.80285	3.65746e-08	1.54301e-07	up	Adora2a	adenosine A2a receptor
ENSMUSG00000020183.11	condition_DMSO_LPS_vs_DMSO	86.4076	6.35566	3.7566	3.49298	3.77947e-07	1.44744e-06	up	Cpm	carboxypeptidase M
ENSMUSG00000020184.15	condition_DMSO_LPS_vs_DMSO	20751.3	3785.83	2.45459	2.44643	1.34823e-86	8.75468e-85	up	Mdm2	transformed mouse 3T3 cell double minute 2
ENSMUSG00000020190.13	condition_DMSO_LPS_vs_DMSO	15156.5	7464.52	1.02188	1.00983	3.11285e-15	2.22299e-14	up	Mknk2	MAP kinase-interacting serine/threonine kinase 2
ENSMUSG00000020205.8	condition_DMSO_LPS_vs_DMSO	5692.77	145.67	5.28728	5.27618	1.83685e-177	3.94421e-175	up	Phlda1	pleckstrin homology like domain, family A, member 1
ENSMUSG00000020220.16	condition_DMSO_LPS_vs_DMSO	5943.48	2915.38	1.02762	1.01577	2.35441e-15	1.69417e-14	up	Vps13d	vacuolar protein sorting 13D
ENSMUSG00000020227.10	condition_DMSO_LPS_vs_DMSO	3256.39	529.56	2.62031	2.60537	1.07919e-59	4.07032e-58	up	Irak3	interleukin-1 receptor-associated kinase 3
ENSMUSG00000020230.15	condition_DMSO_LPS_vs_DMSO	3714.2	832.644	2.15773	2.14174	5.80178e-42	1.29434e-40	up	Prmt2	protein arginine N-methyltransferase 2
ENSMUSG00000020231.15	condition_DMSO_LPS_vs_DMSO	2399.66	1189.19	1.01296	0.998315	2.36604e-11	1.28289e-10	up	Dip2a	disco interacting protein 2 homolog A
ENSMUSG00000020256.14	condition_DMSO_LPS_vs_DMSO	9359.35	2889.7	1.69538	1.68238	6.9154e-39	1.40208e-37	up	Aldh1l2	aldehyde dehydrogenase 1 family, member L2
ENSMUSG00000020261.15	condition_DMSO_LPS_vs_DMSO	3318.47	1580.4	1.07031	1.05612	4.44751e-13	2.73746e-12	up	Slc36a1	solute carrier family 36 (proton/amino acid symporter), member 1
ENSMUSG00000020271.17	condition_DMSO_LPS_vs_DMSO	8105.46	3296.67	1.29783	1.28792	1.11759e-24	1.2932e-23	up	Fbxw11	F-box and WD-40 domain protein 11
ENSMUSG00000020273.13	condition_DMSO_LPS_vs_DMSO	901.379	410.394	1.13477	1.10853	2.02795e-08	8.74292e-08	up	Papolg	poly(A) polymerase gamma
ENSMUSG00000020275.9	condition_DMSO_LPS_vs_DMSO	14433	1754.72	3.04004	3.03113	2.37808e-121	2.74001e-119	up	Rel	reticuloendotheliosis oncogene
ENSMUSG00000020300.14	condition_DMSO_LPS_vs_DMSO	3016.31	128.183	4.55665	4.54185	2.46645e-121	2.82461e-119	up	Cpeb4	cytoplasmic polyadenylation element binding protein 4
ENSMUSG00000020326.7	condition_DMSO_LPS_vs_DMSO	7680.88	3814.87	1.00958	0.996786	1.9156e-15	1.38421e-14	up	Ccng1	cyclin G1
ENSMUSG00000020334.6	condition_DMSO_LPS_vs_DMSO	269.78	30.2783	3.15167	3.06294	1.54502e-14	1.05624e-13	up	Slc22a4	solute carrier family 22 (organic cation transporter), member 4
ENSMUSG00000020340.16	condition_DMSO_LPS_vs_DMSO	2247.5	1116.11	1.00967	0.993483	2.31208e-10	1.17004e-09	up	Cyfip2	cytoplasmic FMR1 interacting protein 2
ENSMUSG00000020389.19	condition_DMSO_LPS_vs_DMSO	360.987	118.134	1.61137	1.54753	1.35968e-07	5.45371e-07	up	Cdkl3	cyclin-dependent kinase-like 3
ENSMUSG00000020393.16	condition_DMSO_LPS_vs_DMSO	1909.16	592.117	1.68945	1.66807	5.86395e-21	5.65622e-20	up	Kremen1	kringle containing transmembrane protein 1
ENSMUSG00000020400.17	condition_DMSO_LPS_vs_DMSO	23915.1	5466.35	2.1293	2.118	2.22527e-57	7.90389e-56	up	Tnip1	TNFAIP3 interacting protein 1
ENSMUSG00000020407.13	condition_DMSO_LPS_vs_DMSO	6646.59	0	15.359	16.3375	3.20129e-26	4.00342e-25	up	Upp1	uridine phosphorylase 1
ENSMUSG00000020412.16	condition_DMSO_LPS_vs_DMSO	10352.5	2088.12	2.31002	2.29836	1.9321e-68	9.05929e-67	up	Ascc2	activating signal cointegrator 1 complex subunit 2
ENSMUSG00000020435.17	condition_DMSO_LPS_vs_DMSO	705.366	9.76924	6.16161	6.11468	3.44558e-54	1.10916e-52	up	Osbp2	oxysterol binding protein 2
ENSMUSG00000020447.5	condition_DMSO_LPS_vs_DMSO	14.4008	0	6.50571	4.82112	0.00304215	0.00718107	up	Npc1l1	NPC1 like intracellular cholesterol transporter 1
ENSMUSG00000020448.16	condition_DMSO_LPS_vs_DMSO	2774.47	1025.35	1.43594	1.41996	4.09228e-21	3.98391e-20	up	Rnf185	ring finger protein 185
ENSMUSG00000020464.15	condition_DMSO_LPS_vs_DMSO	3875.91	1419.62	1.44877	1.43319	9.52098e-22	9.59511e-21	up	Pnpt1	polyribonucleotide nucleotidyltransferase 1
ENSMUSG00000020473.13	condition_DMSO_LPS_vs_DMSO	333.662	0	11.0434	11.5443	1.10173e-13	7.1198e-13	up	Aebp1	AE binding protein 1
ENSMUSG00000020474.11	condition_DMSO_LPS_vs_DMSO	2836.03	427.174	2.73147	2.71575	3.37464e-59	1.24303e-57	up	Polm	polymerase (DNA directed), mu
ENSMUSG00000020530.14	condition_DMSO_LPS_vs_DMSO	8845.78	3867.14	1.19367	1.18128	3.38506e-21	3.31077e-20	up	Ggnbp2	gametogenetin binding protein 2
ENSMUSG00000020564.17	condition_DMSO_LPS_vs_DMSO	3317.64	1024.04	1.6958	1.67899	3.86932e-27	5.03545e-26	up	Atxn7l1	ataxin 7-like 1
ENSMUSG00000020571.13	condition_DMSO_LPS_vs_DMSO	33547.2	13683.9	1.29371	1.28406	1.96864e-28	2.72125e-27	up	Pdia6	protein disulfide isomerase associated 6
ENSMUSG00000020572.8	condition_DMSO_LPS_vs_DMSO	15105.7	7015.06	1.10655	1.09293	2.14801e-20	2.00835e-19	up	Nampt	nicotinamide phosphoribosyltransferase
ENSMUSG00000020576.10	condition_DMSO_LPS_vs_DMSO	2869.57	1036.08	1.46973	1.45264	1.27639e-20	1.21078e-19	up	Nbas	neuroblastoma amplified sequence
ENSMUSG00000020589.17	condition_DMSO_LPS_vs_DMSO	465.884	28.9421	4.00451	3.95307	1.00803e-31	1.58073e-30	up	Fam49a	family with sequence similarity 49, member A
ENSMUSG00000020590.16	condition_DMSO_LPS_vs_DMSO	3007.8	1263.36	1.25118	1.23564	9.88997e-17	7.72554e-16	up	Snx13	sorting nexin 13
ENSMUSG00000020610.17	condition_DMSO_LPS_vs_DMSO	3780.04	1847.36	1.0332	1.01767	2.04807e-12	1.20113e-11	up	Amz2	archaelysin family metallopeptidase 2
ENSMUSG00000020611.14	condition_DMSO_LPS_vs_DMSO	27143.3	6991.61	1.95693	1.94311	2.81472e-57	9.94148e-56	up	Gna13	guanine nucleotide binding protein, alpha 13
ENSMUSG00000020634.12	condition_DMSO_LPS_vs_DMSO	1281.6	616.561	1.05497	1.0268	1.74387e-07	6.9169e-07	up	Ubxn2a	UBX domain protein 2A
ENSMUSG00000020638.8	condition_DMSO_LPS_vs_DMSO	13608.1	738.904	4.20312	4.19624	1.10908e-233	4.10925e-231	up	Cmpk2	cytidine monophosphate (UMP-CMP) kinase 2, mitochondrial
ENSMUSG00000020640.10	condition_DMSO_LPS_vs_DMSO	4331.58	1744.47	1.31209	1.2987	1.06553e-20	1.01483e-19	up	Itsn2	intersectin 2
ENSMUSG00000020641.16	condition_DMSO_LPS_vs_DMSO	89662.4	434.139	7.69064	7.67973	0	0	up	Rsad2	radical S-adenosyl methionine domain containing 2
ENSMUSG00000020644.9	condition_DMSO_LPS_vs_DMSO	4550.29	685.144	2.73121	2.71539	8.01317e-60	3.0405e-58	up	Id2	inhibitor of DNA binding 2
ENSMUSG00000020682.17	condition_DMSO_LPS_vs_DMSO	233.22	86.2262	1.43895	1.35126	5.79176e-05	0.00017564	up	Mmp28	matrix metallopeptidase 28 (epilysin)
ENSMUSG00000020687.13	condition_DMSO_LPS_vs_DMSO	5368.78	2203.91	1.28432	1.2694	5.79341e-18	4.82682e-17	up	Cdc27	cell division cycle 27
ENSMUSG00000020696.18	condition_DMSO_LPS_vs_DMSO	3692.14	1166.07	1.66272	1.64864	8.66025e-31	1.30706e-29	up	Rffl	ring finger and FYVE like domain containing protein
ENSMUSG00000020700.11	condition_DMSO_LPS_vs_DMSO	5396.98	2199.65	1.29492	1.28168	1.25484e-22	1.31584e-21	up	Map3k3	mitogen-activated protein kinase kinase kinase 3
ENSMUSG00000020709.15	condition_DMSO_LPS_vs_DMSO	442.335	74.0398	2.57957	2.52658	8.04514e-18	6.63558e-17	up	Adap2	ArfGAP with dual PH domains 2
ENSMUSG00000020715.9	condition_DMSO_LPS_vs_DMSO	4163.08	2032.33	1.03453	1.02001	8.54378e-13	5.12518e-12	up	Ern1	endoplasmic reticulum (ER) to nucleus signalling 1
ENSMUSG00000020716.16	condition_DMSO_LPS_vs_DMSO	3436.79	1013.18	1.76182	1.40664	0.0148668	0.0307457	up	Nf1	neurofibromin 1
ENSMUSG00000020717.19	condition_DMSO_LPS_vs_DMSO	20.9537	0	7.05176	6.18538	0.00037857	0.00103359	up	Pecam1	platelet/endothelial cell adhesion molecule 1
ENSMUSG00000020790.14	condition_DMSO_LPS_vs_DMSO	13123.2	6056.26	1.11564	1.10532	2.06123e-20	1.93104e-19	up	Ankfy1	ankyrin repeat and FYVE domain containing 1
ENSMUSG00000020806.15	condition_DMSO_LPS_vs_DMSO	16661.6	3734.77	2.15756	2.14762	2.3438e-53	7.33254e-52	up	Rhbdf2	rhomboid 5 homolog 2
ENSMUSG00000020812.18	condition_DMSO_LPS_vs_DMSO	1829.55	810.028	1.17577	1.15747	1.31133e-12	7.77501e-12	up	Snhg16	small nucleolar RNA host gene 16
ENSMUSG00000020821.17	condition_DMSO_LPS_vs_DMSO	22714.7	8070.22	1.4931	1.47898	3.58696e-25	4.24682e-24	up	Kif1c	kinesin family member 1C
ENSMUSG00000020826.9	condition_DMSO_LPS_vs_DMSO	72884.5	181.926	8.64917	8.64436	0	0	up	Nos2	nitric oxide synthase 2, inducible
ENSMUSG00000020831.18	condition_DMSO_LPS_vs_DMSO	820.607	289.694	1.50394	1.4556	1.55168e-08	6.76681e-08	up	0610010K14Rik	RIKEN cDNA 0610010K14 gene
ENSMUSG00000020841.5	condition_DMSO_LPS_vs_DMSO	26851.2	4061.15	2.72503	2.71776	5.46057e-117	5.73239e-115	up	Cpd	carboxypeptidase D
ENSMUSG00000020859.16	condition_DMSO_LPS_vs_DMSO	10687.4	4387.15	1.28441	1.27151	1.63429e-20	1.53946e-19	up	Spag9	sperm associated antigen 9
ENSMUSG00000020868.15	condition_DMSO_LPS_vs_DMSO	4793.11	1614.61	1.56997	1.55648	7.84496e-29	1.09969e-27	up	Xylt2	xylosyltransferase II
ENSMUSG00000020869.8	condition_DMSO_LPS_vs_DMSO	23426.6	7844.85	1.57835	1.56785	1.5498e-39	3.2146e-38	up	Lrrc59	leucine rich repeat containing 59
ENSMUSG00000020873.15	condition_DMSO_LPS_vs_DMSO	7129.99	2489.87	1.51808	1.5031	2.34431e-24	2.66856e-23	up	Slc35b1	solute carrier family 35, member B1
ENSMUSG00000020889.11	condition_DMSO_LPS_vs_DMSO	3904.07	215.962	4.17594	4.16484	6.39172e-145	9.81935e-143	up	Nr1d1	nuclear receptor subfamily 1, group D, member 1
ENSMUSG00000020893.17	condition_DMSO_LPS_vs_DMSO	8727.71	1224.24	2.83388	2.82466	2.96859e-102	2.51545e-100	up	Per1	period circadian clock 1
ENSMUSG00000020910.16	condition_DMSO_LPS_vs_DMSO	1152.94	553.653	1.05762	1.03313	9.28122e-08	3.77563e-07	up	Adprm	ADP-ribose/CDP-alcohol diphosphatase, manganese dependent
ENSMUSG00000020919.11	condition_DMSO_LPS_vs_DMSO	4533.78	1855.19	1.28929	1.27641	8.36508e-21	8.00742e-20	up	Stat5b	signal transducer and activator of transcription 5B
ENSMUSG00000020936.8	condition_DMSO_LPS_vs_DMSO	15890.7	7463.5	1.09027	1.0785	4.26716e-19	3.75033e-18	up	Nmt1	N-myristoyltransferase 1
ENSMUSG00000020937.14	condition_DMSO_LPS_vs_DMSO	2213.39	422.613	2.38985	2.3663	6.03091e-34	1.03318e-32	up	Plcd3	phospholipase C, delta 3
ENSMUSG00000020948.9	condition_DMSO_LPS_vs_DMSO	1189.36	461.233	1.36609	1.34069	9.43175e-13	5.63995e-12	up	Klhl28	kelch-like 28
ENSMUSG00000020964.14	condition_DMSO_LPS_vs_DMSO	14781.9	5978.89	1.30576	1.29458	2.57636e-23	2.79305e-22	up	Sel1l	sel-1 suppressor of lin-12-like (C. elegans)
ENSMUSG00000020986.13	condition_DMSO_LPS_vs_DMSO	1886.37	911.916	1.04816	1.03087	8.13093e-10	3.96393e-09	up	Sec23a	SEC23 homolog A, COPII coat complex component
ENSMUSG00000021024.14	condition_DMSO_LPS_vs_DMSO	33509.5	7775.02	2.10762	2.09657	2.88144e-68	1.34108e-66	up	Psma6	proteasome subunit alpha 6
ENSMUSG00000021025.8	condition_DMSO_LPS_vs_DMSO	34061.4	7265.11	2.22905	2.21564	4.97954e-59	1.82705e-57	up	Nfkbia	nuclear factor of kappa light polypeptide gene enhancer in B cells inhibitor, alpha
ENSMUSG00000021027.17	condition_DMSO_LPS_vs_DMSO	4740.48	1740.1	1.44574	1.43373	7.14102e-26	8.77352e-25	up	Ralgapa1	Ral GTPase activating protein, alpha subunit 1
ENSMUSG00000021040.15	condition_DMSO_LPS_vs_DMSO	5600.13	2173.13	1.36554	1.2088	0.00447839	0.0102774	up	Slirp	SRA stem-loop interacting RNA binding protein
ENSMUSG00000021067.8	condition_DMSO_LPS_vs_DMSO	4241.3	2108.18	1.00842	0.994073	3.28857e-11	1.76186e-10	up	Sav1	salvador family WW domain containing 1
ENSMUSG00000021076.6	condition_DMSO_LPS_vs_DMSO	6710.49	2724.15	1.30064	1.28499	1.20534e-17	9.82573e-17	up	Actr10	ARP10 actin-related protein 10
ENSMUSG00000021109.13	condition_DMSO_LPS_vs_DMSO	7360.66	3244.53	1.18179	1.16894	1.20983e-20	1.14995e-19	up	Hif1a	hypoxia inducible factor 1, alpha subunit
ENSMUSG00000021112.9	condition_DMSO_LPS_vs_DMSO	3241.1	793.108	2.03072	2.01572	4.35522e-41	9.41606e-40	up	Mpp5	membrane protein, palmitoylated 5 (MAGUK p55 subfamily member 5)
ENSMUSG00000021123.12	condition_DMSO_LPS_vs_DMSO	733.653	28.0269	4.70226	4.66027	7.77013e-46	1.91427e-44	up	Rdh12	retinol dehydrogenase 12
ENSMUSG00000021124.13	condition_DMSO_LPS_vs_DMSO	11241.4	4406.55	1.35116	1.33765	3.0489e-27	3.99004e-26	up	Vti1b	vesicle transport through interaction with t-SNAREs 1B
ENSMUSG00000021125.6	condition_DMSO_LPS_vs_DMSO	1490.52	45.4326	5.02873	5.00151	6.33898e-75	3.48202e-73	up	Arg2	arginase type II
ENSMUSG00000021133.9	condition_DMSO_LPS_vs_DMSO	12857.7	3488.25	1.88197	1.87068	7.0883e-51	2.0863e-49	up	Susd6	sushi domain containing 6
ENSMUSG00000021139.17	condition_DMSO_LPS_vs_DMSO	336.059	78.6081	2.10317	2.03084	2.94014e-10	1.4764e-09	up	Gm20498	predicted gene 20498
ENSMUSG00000021140.9	condition_DMSO_LPS_vs_DMSO	7738.36	2440.11	1.66477	1.65167	3.73674e-32	6.0042e-31	up	Pcnx	pecanex homolog
ENSMUSG00000021147.17	condition_DMSO_LPS_vs_DMSO	2532.8	1263.32	1.0033	0.988741	3.31416e-11	1.77456e-10	up	Wdr37	WD repeat domain 37
ENSMUSG00000021203.15	condition_DMSO_LPS_vs_DMSO	1340.87	372.248	1.84876	1.82061	3.57863e-19	3.15401e-18	up	Otub2	OTU domain, ubiquitin aldehyde binding 2
ENSMUSG00000021240.6	condition_DMSO_LPS_vs_DMSO	5598.93	2072.16	1.43418	1.42368	1.73024e-25	2.07981e-24	up	Abcd4	ATP-binding cassette, sub-family D (ALD), member 4
ENSMUSG00000021242.9	condition_DMSO_LPS_vs_DMSO	110821	29602.7	1.90443	1.89417	4.62064e-61	1.80769e-59	up	Npc2	NPC intracellular cholesterol transporter 2
ENSMUSG00000021248.9	condition_DMSO_LPS_vs_DMSO	18911.3	8985.05	1.07364	1.06089	9.53762e-15	6.60883e-14	up	Tmed10	transmembrane p24 trafficking protein 10
ENSMUSG00000021265.3	condition_DMSO_LPS_vs_DMSO	9.49117	0	5.90511	0.927774	0.0168069	0.0343221	up	Slc25a29	solute carrier family 25 (mitochondrial carrier, palmitoylcarnitine transporter), member 29
ENSMUSG00000021273.11	condition_DMSO_LPS_vs_DMSO	3404.78	1564.72	1.12191	1.10415	2.68707e-13	1.68296e-12	up	Fdft1	farnesyl diphosphate farnesyl transferase 1
ENSMUSG00000021275.16	condition_DMSO_LPS_vs_DMSO	1606.11	783.43	1.03544	1.01701	9.6684e-10	4.67847e-09	up	Tecpr2	tectonin beta-propeller repeat containing 2
ENSMUSG00000021280.9	condition_DMSO_LPS_vs_DMSO	586.498	107.792	2.44222	2.38561	1.38355e-15	1.00941e-14	up	Exoc3l4	exocyst complex component 3-like 4
ENSMUSG00000021302.10	condition_DMSO_LPS_vs_DMSO	2052.62	588.859	1.80096	1.78218	6.02903e-27	7.78173e-26	up	Ggps1	geranylgeranyl diphosphate synthase 1
ENSMUSG00000021322.8	condition_DMSO_LPS_vs_DMSO	3707.85	531.94	2.80067	2.78541	2.51295e-64	1.05993e-62	up	Aoah	acyloxyacyl hydrolase
ENSMUSG00000021366.8	condition_DMSO_LPS_vs_DMSO	3430.84	1103.05	1.63682	1.62068	2.62025e-26	3.28331e-25	up	Hivep1	human immunodeficiency virus type I enhancer binding protein 1
ENSMUSG00000021367.8	condition_DMSO_LPS_vs_DMSO	584.38	3.33087	7.4481	6.4275	5.19736e-05	0.000158326	up	Edn1	endothelin 1
ENSMUSG00000021431.15	condition_DMSO_LPS_vs_DMSO	2401.57	1099.08	1.12714	1.10716	9.82807e-11	5.10757e-10	up	Snrnp48	small nuclear ribonucleoprotein 48 (U11/U12)
ENSMUSG00000021453.2	condition_DMSO_LPS_vs_DMSO	2841.9	84.6446	5.06637	5.05178	1.27441e-138	1.77068e-136	up	Gadd45g	growth arrest and DNA-damage-inducible 45 gamma
ENSMUSG00000021457.14	condition_DMSO_LPS_vs_DMSO	11400.5	4168.33	1.45156	1.4415	1.40516e-32	2.28895e-31	up	Syk	spleen tyrosine kinase
ENSMUSG00000021466.12	condition_DMSO_LPS_vs_DMSO	3380.84	891.573	1.92319	1.90785	3.01914e-36	5.6262e-35	up	Ptch1	patched 1
ENSMUSG00000021477.9	condition_DMSO_LPS_vs_DMSO	103336	42873	1.2692	1.25487	1.01103e-28	1.41305e-27	up	Ctsl	cathepsin L
ENSMUSG00000021493.15	condition_DMSO_LPS_vs_DMSO	3597.92	760.479	2.24241	2.22759	1.07192e-47	2.83287e-46	up	Pdlim7	PDZ and LIM domain 7
ENSMUSG00000021536.7	condition_DMSO_LPS_vs_DMSO	1009.57	488.073	1.04818	1.02272	1.39799e-07	5.59789e-07	up	Adcy2	adenylate cyclase 2
ENSMUSG00000021557.15	condition_DMSO_LPS_vs_DMSO	3598.28	1636.44	1.13773	1.1201	3.81205e-12	2.18413e-11	up	Agtpbp1	ATP/GTP binding protein 1
ENSMUSG00000021585.10	condition_DMSO_LPS_vs_DMSO	6452.64	2212.26	1.54441	1.52852	1.60811e-30	2.38703e-29	up	Cast	calpastatin
ENSMUSG00000021591.8	condition_DMSO_LPS_vs_DMSO	18051.8	1364.98	3.72487	3.71287	2.31275e-116	2.37509e-114	up	Glrx	glutaredoxin
ENSMUSG00000021598.9	condition_DMSO_LPS_vs_DMSO	3570.95	1261.82	1.50048	1.48411	4.62754e-22	4.72915e-21	up	Med10	mediator complex subunit 10
ENSMUSG00000021621.15	condition_DMSO_LPS_vs_DMSO	1910.65	808.118	1.24114	1.22037	1.25706e-13	8.08822e-13	up	Zcchc9	zinc finger, CCHC domain containing 9
ENSMUSG00000021640.6	condition_DMSO_LPS_vs_DMSO	104.995	38.7681	1.43592	1.23937	0.00756634	0.0166422	up	Naip1	NLR family, apoptosis inhibitory protein 1
ENSMUSG00000021686.6	condition_DMSO_LPS_vs_DMSO	8391.8	4142.64	1.01846	1.00889	3.15957e-15	2.25465e-14	up	Ap3b1	adaptor-related protein complex 3, beta 1 subunit
ENSMUSG00000021701.8	condition_DMSO_LPS_vs_DMSO	43896.4	1166	5.23444	5.23005	0	0	up	Plk2	polo like kinase 2
ENSMUSG00000021713.9	condition_DMSO_LPS_vs_DMSO	1801.59	894.664	1.00921	0.980043	2.60992e-06	9.13447e-06	up	Ppwd1	peptidylprolyl isomerase domain and WD repeat containing 1
ENSMUSG00000021715.12	condition_DMSO_LPS_vs_DMSO	4737.91	1347.22	1.81441	1.79954	2.76424e-34	4.78763e-33	up	Cwc27	CWC27 spliceosome-associated protein
ENSMUSG00000021733.11	condition_DMSO_LPS_vs_DMSO	6187.12	1711.84	1.8534	1.84324	2.94486e-35	5.30975e-34	up	Slc4a7	solute carrier family 4, sodium bicarbonate cotransporter, member 7
ENSMUSG00000021752.13	condition_DMSO_LPS_vs_DMSO	839.812	195.517	2.10403	2.0693	1.79674e-19	1.61441e-18	up	Kctd6	potassium channel tetramerisation domain containing 6
ENSMUSG00000021759.14	condition_DMSO_LPS_vs_DMSO	2728.86	1294.48	1.07609	1.06143	7.8025e-13	4.7029e-12	up	Plpp1	phospholipid phosphatase 1
ENSMUSG00000021764.8	condition_DMSO_LPS_vs_DMSO	7627.96	2655.42	1.5222	1.50498	3.13585e-22	3.23621e-21	up	Ndufs4	NADH:ubiquinone oxidoreductase core subunit S4
ENSMUSG00000021765.9	condition_DMSO_LPS_vs_DMSO	214.033	4.17885	5.67287	1.04326	0.00617013	0.0137863	up	Fst	follistatin
ENSMUSG00000021770.11	condition_DMSO_LPS_vs_DMSO	12105.1	1894.1	2.67604	2.66391	1.30922e-97	1.04384e-95	up	Samd8	sterile alpha motif domain containing 8
ENSMUSG00000021785.8	condition_DMSO_LPS_vs_DMSO	1569.05	685.835	1.19406	1.17517	2.00025e-12	1.17381e-11	up	Ngly1	N-glycanase 1
ENSMUSG00000021796.15	condition_DMSO_LPS_vs_DMSO	6023.35	2452.41	1.2963	1.28305	3.85957e-23	4.14378e-22	up	Bmpr1a	bone morphogenetic protein receptor, type 1A
ENSMUSG00000021798.14	condition_DMSO_LPS_vs_DMSO	51.3166	11.1837	2.20039	1.76839	0.00589593	0.0132215	up	Ldb3	LIM domain binding 3
ENSMUSG00000021815.4	condition_DMSO_LPS_vs_DMSO	510.794	52.257	3.28771	3.24121	1.78094e-27	2.3699e-26	up	Mss51	MSS51 mitochondrial translational activator
ENSMUSG00000021819.11	condition_DMSO_LPS_vs_DMSO	7116.23	3409.35	1.06159	1.0494	5.17845e-16	3.87686e-15	up	Zswim8	zinc finger SWIM-type containing 8
ENSMUSG00000021831.9	condition_DMSO_LPS_vs_DMSO	15832.3	7775.78	1.0258	1.01236	9.89159e-18	8.10193e-17	up	Ero1l	ERO1-like (S. cerevisiae)
ENSMUSG00000021843.17	condition_DMSO_LPS_vs_DMSO	8729.97	1692.79	2.36648	2.35618	6.38103e-71	3.18984e-69	up	Ktn1	kinectin 1
ENSMUSG00000021890.6	condition_DMSO_LPS_vs_DMSO	14156.3	2948.56	2.26334	2.25407	3.40224e-76	1.91335e-74	up	Eaf1	ELL associated factor 1
ENSMUSG00000021891.8	condition_DMSO_LPS_vs_DMSO	4046.26	1501.97	1.42967	1.41569	2.37379e-23	2.58085e-22	up	Mettl6	methyltransferase like 6
ENSMUSG00000021892.14	condition_DMSO_LPS_vs_DMSO	5475.12	1896.61	1.52927	1.5179	2.80313e-27	3.67833e-26	up	Sh3bp5	SH3-domain binding protein 5 (BTK-associated)
ENSMUSG00000021895.10	condition_DMSO_LPS_vs_DMSO	1313.59	542.246	1.27619	1.26116	2.25324e-11	1.22348e-10	up	Arhgef3	Rho guanine nucleotide exchange factor (GEF) 3
ENSMUSG00000021972.14	condition_DMSO_LPS_vs_DMSO	3404.3	1519.47	1.16382	1.14988	1.13523e-15	8.32739e-15	up	Hmbox1	homeobox containing 1
ENSMUSG00000021981.10	condition_DMSO_LPS_vs_DMSO	5308.42	2007.09	1.40325	1.39031	2.18513e-24	2.49789e-23	up	Cab39l	calcium binding protein 39-like
ENSMUSG00000021996.16	condition_DMSO_LPS_vs_DMSO	47619	7543.03	2.65828	2.64843	9.72695e-88	6.49471e-86	up	Esd	esterase D/formylglutathione hydrolase
ENSMUSG00000022003.7	condition_DMSO_LPS_vs_DMSO	4742.86	1458.35	1.70155	1.68956	1.52895e-33	2.58186e-32	up	Slc25a30	solute carrier family 25, member 30
ENSMUSG00000022009.1	condition_DMSO_LPS_vs_DMSO	3199.82	1406.68	1.18604	1.18157	2.1321e-14	1.4435e-13	up	Nufip1	nuclear fragile X mental retardation protein interacting protein 1
ENSMUSG00000022012.9	condition_DMSO_LPS_vs_DMSO	28.0311	3.33087	3.06162	1.8945	0.0197029	0.0396407	up	Enox1	ecto-NOX disulfide-thiol exchanger 1
ENSMUSG00000022014.15	condition_DMSO_LPS_vs_DMSO	4214.97	1565.37	1.42894	1.41337	2.44898e-21	2.4102e-20	up	Epsti1	epithelial stromal interaction 1 (breast)
ENSMUSG00000022018.7	condition_DMSO_LPS_vs_DMSO	154.061	32.8563	2.23053	2.08273	3.27133e-06	1.13381e-05	up	Rgcc	regulator of cell cycle
ENSMUSG00000022024.10	condition_DMSO_LPS_vs_DMSO	10044	3502.03	1.52005	1.50681	1.12753e-32	1.84626e-31	up	Sugt1	SGT1, suppressor of G2 allele of SKP1 (S. cerevisiae)
ENSMUSG00000022037.15	condition_DMSO_LPS_vs_DMSO	660.019	39.3774	4.07148	4.02636	1.4068e-36	2.65563e-35	up	Clu	clusterin
ENSMUSG00000022052.9	condition_DMSO_LPS_vs_DMSO	7538.26	2900.97	1.37768	1.36592	1.78093e-25	2.13802e-24	up	Ppp2r2a	protein phosphatase 2, regulatory subunit B, alpha
ENSMUSG00000022074.6	condition_DMSO_LPS_vs_DMSO	448.806	192.624	1.22048	1.17277	4.79748e-06	1.63516e-05	up	Tnfrsf10b	tumor necrosis factor receptor superfamily, member 10b
ENSMUSG00000022092.11	condition_DMSO_LPS_vs_DMSO	1610.17	758.705	1.08612	1.06519	1.32376e-09	6.33419e-09	up	Ppp3cc	protein phosphatase 3, catalytic subunit, gamma isoform
ENSMUSG00000022109.6	condition_DMSO_LPS_vs_DMSO	2690.22	1081.38	1.31452	1.29801	6.48827e-17	5.11056e-16	up	Med4	mediator complex subunit 4
ENSMUSG00000022125.7	condition_DMSO_LPS_vs_DMSO	7846.67	3723.87	1.07512	1.05741	6.902e-11	3.62581e-10	up	Cln5	ceroid-lipofuscinosis, neuronal 5
ENSMUSG00000022126.6	condition_DMSO_LPS_vs_DMSO	77955.5	2584.28	4.91478	4.90961	0	0	up	Acod1	aconitate decarboxylase 1
ENSMUSG00000022139.17	condition_DMSO_LPS_vs_DMSO	8165.24	3466.72	1.23572	1.21985	9.62277e-16	7.07793e-15	up	Mbnl2	muscleblind like splicing factor 2
ENSMUSG00000022144.4	condition_DMSO_LPS_vs_DMSO	219.351	3.46872	5.99198	5.85541	1.03052e-19	9.35288e-19	up	Gdnf	glial cell line derived neurotrophic factor
ENSMUSG00000022146.12	condition_DMSO_LPS_vs_DMSO	22.6118	0.416359	5.72238	4.42669	0.0024903	0.0059694	up	Osmr	oncostatin M receptor
ENSMUSG00000022148.16	condition_DMSO_LPS_vs_DMSO	19313.1	4346.47	2.1517	2.14091	2.48472e-70	1.20388e-68	up	Fyb	FYN binding protein
ENSMUSG00000022150.16	condition_DMSO_LPS_vs_DMSO	17590.6	7084.24	1.31206	1.29902	1.89425e-22	1.97319e-21	up	Dab2	disabled 2, mitogen-responsive phosphoprotein
ENSMUSG00000022180.7	condition_DMSO_LPS_vs_DMSO	3903.4	1253.69	1.63841	1.62411	2.09241e-28	2.886e-27	up	Slc7a8	solute carrier family 7 (cationic amino acid transporter, y+ system), member 8
ENSMUSG00000022204.9	condition_DMSO_LPS_vs_DMSO	4944.92	1782.6	1.47196	1.45384	1.95371e-19	1.75379e-18	up	Ngdn	neuroguidin, EIF4E binding protein
ENSMUSG00000022218.16	condition_DMSO_LPS_vs_DMSO	957.934	10.6962	6.48744	6.4489	1.63381e-70	7.99805e-69	up	Tgm1	transglutaminase 1, K polypeptide
ENSMUSG00000022237.17	condition_DMSO_LPS_vs_DMSO	5011.43	44.8281	6.80411	6.79241	5.39589e-237	2.08083e-234	up	Ankrd33b	ankyrin repeat domain 33B
ENSMUSG00000022246.14	condition_DMSO_LPS_vs_DMSO	5556.37	1074	2.37091	2.359	8.98435e-64	3.75593e-62	up	Rai14	retinoic acid induced 14
ENSMUSG00000022263.10	condition_DMSO_LPS_vs_DMSO	3664.52	1519.81	1.26962	1.25617	2.49282e-19	2.2198e-18	up	Trio	triple functional domain (PTPRF interacting)
ENSMUSG00000022269.13	condition_DMSO_LPS_vs_DMSO	74.8565	21.3237	1.81085	1.52956	0.00463897	0.0106085	up	Marchf11	membrane associated ring-CH-type finger 11
ENSMUSG00000022280.9	condition_DMSO_LPS_vs_DMSO	1583.42	645.552	1.29406	1.27248	4.1242e-13	2.5426e-12	up	Rnf19a	ring finger protein 19A
ENSMUSG00000022283.15	condition_DMSO_LPS_vs_DMSO	161465	72917.1	1.1469	1.14387	4.44004e-17	3.52813e-16	up	Pabpc1	poly(A) binding protein, cytoplasmic 1
ENSMUSG00000022304.13	condition_DMSO_LPS_vs_DMSO	147.919	30.7419	2.26722	2.11903	2.50004e-06	8.7694e-06	up	Dpys	dihydropyrimidinase
ENSMUSG00000022335.17	condition_DMSO_LPS_vs_DMSO	973.566	457.41	1.0902	1.06401	5.07611e-08	2.10856e-07	up	Zfat	zinc finger and AT hook domain containing
ENSMUSG00000022346.16	condition_DMSO_LPS_vs_DMSO	1732.31	23.7658	6.18644	6.16354	1.30626e-109	1.22802e-107	up	Myc	myelocytomatosis oncogene
ENSMUSG00000022362.13	condition_DMSO_LPS_vs_DMSO	154.285	4.6176	5.02821	4.86457	4.96775e-14	3.26734e-13	up	Gm29394	predicted gene 29394
ENSMUSG00000022365.6	condition_DMSO_LPS_vs_DMSO	21365.7	10654.2	1.00392	0.993688	2.17987e-15	1.57037e-14	up	Derl1	Der1-like domain family, member 1
ENSMUSG00000022371.16	condition_DMSO_LPS_vs_DMSO	12.4469	0	6.29632	4.0562	0.00555017	0.0125046	up	Col14a1	collagen, type XIV, alpha 1
ENSMUSG00000022378.14	condition_DMSO_LPS_vs_DMSO	13568.9	6362.31	1.09271	1.07353	2.71594e-11	1.46421e-10	up	Fam49b	family with sequence similarity 49, member B
ENSMUSG00000022442.16	condition_DMSO_LPS_vs_DMSO	1046.07	489.967	1.09433	1.0731	8.0761e-09	3.60515e-08	up	Ttll1	tubulin tyrosine ligase-like 1
ENSMUSG00000022489.6	condition_DMSO_LPS_vs_DMSO	9116.34	2796.67	1.70473	1.69173	1.0534e-41	2.31724e-40	up	Pde1b	phosphodiesterase 1B, Ca2+-calmodulin dependent
ENSMUSG00000022500.15	condition_DMSO_LPS_vs_DMSO	52859.6	14371.6	1.87894	1.86645	4.52255e-42	1.01254e-40	up	Litaf	LPS-induced TN factor
ENSMUSG00000022507.6	condition_DMSO_LPS_vs_DMSO	5900.94	1742.75	1.75955	1.747	9.21711e-38	1.79e-36	up	1810013L24Rik	RIKEN cDNA 1810013L24 gene
ENSMUSG00000022508.5	condition_DMSO_LPS_vs_DMSO	12735	2170.55	2.5526	2.54196	1.46776e-79	8.72161e-78	up	Bcl6	B cell leukemia/lymphoma 6
ENSMUSG00000022514.14	condition_DMSO_LPS_vs_DMSO	1057.68	327.652	1.68998	1.65614	4.03813e-14	2.67548e-13	up	Il1rap	interleukin 1 receptor accessory protein
ENSMUSG00000022548.14	condition_DMSO_LPS_vs_DMSO	56.1461	11.7531	2.25917	1.87164	0.00305228	0.00720228	up	Apod	apolipoprotein D
ENSMUSG00000022564.7	condition_DMSO_LPS_vs_DMSO	30778.4	7649.37	2.00847	1.99007	6.51964e-36	1.19956e-34	up	Grina	glutamate receptor, ionotropic, N-methyl D-aspartate-associated protein 1 (glutamate binding)
ENSMUSG00000022602.14	condition_DMSO_LPS_vs_DMSO	1266.06	80.5019	3.97388	3.94984	1.41352e-64	5.98875e-63	up	Arc	activity regulated cytoskeletal-associated protein
ENSMUSG00000022634.9	condition_DMSO_LPS_vs_DMSO	3024.91	1218.69	1.3115	1.29556	1.2401e-17	1.01004e-16	up	Yaf2	YY1 associated factor 2
ENSMUSG00000022636.13	condition_DMSO_LPS_vs_DMSO	33211.9	10200.4	1.70307	1.69194	8.61451e-40	1.80066e-38	up	Alcam	activated leukocyte cell adhesion molecule
ENSMUSG00000022637.11	condition_DMSO_LPS_vs_DMSO	1357.55	379.269	1.84001	1.81939	2.19295e-22	2.27807e-21	up	Cblb	Casitas B-lineage lymphoma b
ENSMUSG00000022641.15	condition_DMSO_LPS_vs_DMSO	5089.16	2334.35	1.12425	1.1107	2.22324e-16	1.69876e-15	up	Bbx	bobby sox HMG box containing
ENSMUSG00000022661.14	condition_DMSO_LPS_vs_DMSO	82.2685	0.832718	6.58767	6.1548	8.48729e-08	3.46384e-07	up	Cd200	CD200 antigen
ENSMUSG00000022679.13	condition_DMSO_LPS_vs_DMSO	724.895	313.343	1.20925	1.17535	7.78568e-08	3.18921e-07	up	Mpv17l	Mpv17 transgene, kidney disease mutant-like
ENSMUSG00000022744.12	condition_DMSO_LPS_vs_DMSO	3426.55	1050.56	1.7054	1.69007	1.25842e-29	1.8083e-28	up	Cldnd1	claudin domain containing 1
ENSMUSG00000022747.17	condition_DMSO_LPS_vs_DMSO	8480.48	3016.81	1.49094	1.47634	3.92282e-25	4.62419e-24	up	St3gal6	ST3 beta-galactoside alpha-2,3-sialyltransferase 6
ENSMUSG00000022766.14	condition_DMSO_LPS_vs_DMSO	57.5562	2.21964	4.72247	4.25636	8.60233e-06	2.85576e-05	up	Serpind1	serine (or cysteine) peptidase inhibitor, clade D, member 1
ENSMUSG00000022801.13	condition_DMSO_LPS_vs_DMSO	2203.62	891.878	1.30434	1.27961	6.60018e-12	3.71071e-11	up	Lrch3	leucine-rich repeats and calponin homology (CH) domain containing 3
ENSMUSG00000022803.12	condition_DMSO_LPS_vs_DMSO	276.087	6.13229	5.51073	5.40751	1.90626e-23	2.08574e-22	up	Popdc2	popeye domain containing 2
ENSMUSG00000022812.14	condition_DMSO_LPS_vs_DMSO	9993.5	2474.94	2.01375	2.00049	7.59496e-54	2.41201e-52	up	Gsk3b	glycogen synthase kinase 3 beta
ENSMUSG00000022822.16	condition_DMSO_LPS_vs_DMSO	5117.95	2146.76	1.25392	1.23885	7.88255e-16	5.82969e-15	up	Abcc5	ATP-binding cassette, sub-family C (CFTR/MRP), member 5
ENSMUSG00000022827.14	condition_DMSO_LPS_vs_DMSO	876.148	279.877	1.64616	1.61394	4.45297e-14	2.94208e-13	up	Rabl3	RAB, member RAS oncogene family-like 3
ENSMUSG00000022838.14	condition_DMSO_LPS_vs_DMSO	46.1718	8.86605	2.38308	1.89691	0.00527514	0.0119319	up	Eaf2	ELL associated factor 2
ENSMUSG00000022841.15	condition_DMSO_LPS_vs_DMSO	27635.6	11428.7	1.2739	1.26414	3.77931e-27	4.9217e-26	up	Ap2m1	adaptor-related protein complex 2, mu 1 subunit
ENSMUSG00000022844.8	condition_DMSO_LPS_vs_DMSO	1421.47	622.288	1.19251	1.16709	9.91356e-10	4.79464e-09	up	Pdia5	protein disulfide isomerase associated 5
ENSMUSG00000022863.15	condition_DMSO_LPS_vs_DMSO	1773.51	243.654	2.86435	2.84614	5.96238e-54	1.89992e-52	up	Btg3	BTG anti-proliferation factor 3
ENSMUSG00000022864.14	condition_DMSO_LPS_vs_DMSO	798.38	333.875	1.25815	1.22591	8.64376e-09	3.84979e-08	up	D16Ertd472e	DNA segment, Chr 16, ERATO Doi 472, expressed
ENSMUSG00000022867.11	condition_DMSO_LPS_vs_DMSO	8819.41	3023.7	1.54439	1.53381	1.16802e-34	2.05694e-33	up	Usp25	ubiquitin specific peptidase 25
ENSMUSG00000022876.18	condition_DMSO_LPS_vs_DMSO	2963.08	784.18	1.91727	1.89066	1.50401e-21	1.49972e-20	up	Samsn1	SAM domain, SH3 domain and nuclear localization signals, 1
ENSMUSG00000022892.11	condition_DMSO_LPS_vs_DMSO	36525.4	17874.8	1.03086	1.02112	2.56494e-14	1.72297e-13	up	App	amyloid beta (A4) precursor protein
ENSMUSG00000022893.14	condition_DMSO_LPS_vs_DMSO	576.725	106.541	2.43546	2.3897	8.45096e-19	7.29508e-18	up	Adamts1	a disintegrin-like and metallopeptidase (reprolysin type) with thrombospondin type 1 motif, 1
ENSMUSG00000022895.16	condition_DMSO_LPS_vs_DMSO	13186.2	6232.04	1.08128	1.06749	1.04314e-18	8.95959e-18	up	Ets2	E26 avian leukemia oncogene 2, 3' domain
ENSMUSG00000022897.15	condition_DMSO_LPS_vs_DMSO	6168.35	1891.54	1.7054	1.69358	6.08816e-38	1.19338e-36	up	Dyrk1a	dual-specificity tyrosine-(Y)-phosphorylation regulated kinase 1a
ENSMUSG00000022898.13	condition_DMSO_LPS_vs_DMSO	6072.83	2837.32	1.0978	1.08519	2.93132e-17	2.35603e-16	up	Vps26c	VPS26 endosomal protein sorting factor C
ENSMUSG00000022900.14	condition_DMSO_LPS_vs_DMSO	22.9897	2.08179	3.44982	2.10912	0.0161661	0.033175	up	Ildr1	immunoglobulin-like domain containing receptor 1
ENSMUSG00000022901.13	condition_DMSO_LPS_vs_DMSO	6495.98	326.733	4.31188	4.29743	8.23846e-114	8.10802e-112	up	Cd86	CD86 antigen
ENSMUSG00000022938.8	condition_DMSO_LPS_vs_DMSO	18.6843	0.449331	5.38658	3.76881	0.00653121	0.0145261	up	Fam3b	family with sequence similarity 3, member B
ENSMUSG00000022946.10	condition_DMSO_LPS_vs_DMSO	2610.03	866.762	1.5906	1.5742	1.31116e-24	1.51163e-23	up	Dop1b	DOP1 leucine zipper like protein B
ENSMUSG00000022951.16	condition_DMSO_LPS_vs_DMSO	2114.14	1008.94	1.0674	1.05219	8.46045e-12	4.72844e-11	up	Rcan1	regulator of calcineurin 1
ENSMUSG00000022952.17	condition_DMSO_LPS_vs_DMSO	6450.16	3129.43	1.04345	1.02438	2.43984e-09	1.14145e-08	up	Runx1	runt related transcription factor 1
ENSMUSG00000022957.20	condition_DMSO_LPS_vs_DMSO	2871.72	1301.39	1.14193	1.12762	5.13027e-15	3.62398e-14	up	Itsn1	intersectin 1 (SH3 domain protein 1A)
ENSMUSG00000022967.13	condition_DMSO_LPS_vs_DMSO	9426.02	4480.5	1.07298	1.06282	6.18935e-18	5.14535e-17	up	Ifnar1	interferon (alpha and beta) receptor 1
ENSMUSG00000022971.18	condition_DMSO_LPS_vs_DMSO	11908.6	5727.94	1.05583	1.04345	3.69273e-17	2.94545e-16	up	Ifnar2	interferon (alpha and beta) receptor 2
ENSMUSG00000022973.18	condition_DMSO_LPS_vs_DMSO	4216.48	1539.87	1.45314	1.44035	2.75286e-25	3.27569e-24	up	Synj1	synaptojanin 1
ENSMUSG00000023007.15	condition_DMSO_LPS_vs_DMSO	2868.77	1219.39	1.2345	1.21744	5.83915e-16	4.3491e-15	up	Prpf40b	pre-mRNA processing factor 40B
ENSMUSG00000023008.18	condition_DMSO_LPS_vs_DMSO	5887.95	1984.64	1.56903	1.55738	3.01242e-30	4.42633e-29	up	Fmnl3	formin-like 3
ENSMUSG00000023020.3	condition_DMSO_LPS_vs_DMSO	7457.21	3402.46	1.13193	1.11999	4.25407e-17	3.38178e-16	up	Cox14	cytochrome c oxidase assembly protein 14
ENSMUSG00000023027.13	condition_DMSO_LPS_vs_DMSO	5542.3	2098.26	1.40138	1.38894	3.66846e-25	4.34058e-24	up	Atf1	activating transcription factor 1
ENSMUSG00000023030.16	condition_DMSO_LPS_vs_DMSO	10951.1	3851	1.50787	1.49697	4.86827e-32	7.77606e-31	up	Slc11a2	solute carrier family 11 (proton-coupled divalent metal ion transporters), member 2
ENSMUSG00000023034.7	condition_DMSO_LPS_vs_DMSO	1021.99	167.465	2.60983	2.57959	2.43689e-30	3.59746e-29	up	Nr4a1	nuclear receptor subfamily 4, group A, member 1
ENSMUSG00000023046.6	condition_DMSO_LPS_vs_DMSO	137.083	57.9453	1.24186	1.11119	0.00513423	0.011648	up	Igfbp6	insulin-like growth factor binding protein 6
ENSMUSG00000023048.13	condition_DMSO_LPS_vs_DMSO	7094.91	2830.58	1.32569	1.31194	1.01851e-20	9.72009e-20	up	Prr13	proline rich 13
ENSMUSG00000023051.11	condition_DMSO_LPS_vs_DMSO	2104.25	1022.94	1.04095	1.02183	1.44442e-09	6.87848e-09	up	Tarbp2	TARBP2, RISC loading complex RNA binding subunit
ENSMUSG00000023067.14	condition_DMSO_LPS_vs_DMSO	38142.2	8676.96	2.13612	2.12738	1.19473e-72	6.18512e-71	up	Cdkn1a	cyclin-dependent kinase inhibitor 1A (P21)
ENSMUSG00000023068.16	condition_DMSO_LPS_vs_DMSO	15257.7	5813.85	1.39201	1.37936	5.27643e-30	7.68723e-29	up	Nus1	NUS1 dehydrodolichyl diphosphate synthase subunit
ENSMUSG00000023079.14	condition_DMSO_LPS_vs_DMSO	1233.19	533.926	1.20822	1.18249	3.76077e-10	1.87305e-09	up	Gtf2ird1	general transcription factor II I repeat domain-containing 1
ENSMUSG00000023087.15	condition_DMSO_LPS_vs_DMSO	1405.81	486.766	1.53605	1.48881	5.07742e-09	2.31188e-08	up	Noct	nocturnin
ENSMUSG00000023088.17	condition_DMSO_LPS_vs_DMSO	19639.5	5544.52	1.82471	1.815	5.88914e-46	1.45847e-44	up	Abcc1	ATP-binding cassette, sub-family C (CFTR/MRP), member 1
ENSMUSG00000023106.15	condition_DMSO_LPS_vs_DMSO	19379.3	4944.01	1.97074	1.95936	1.80299e-58	6.53921e-57	up	Denr	density-regulated protein
ENSMUSG00000023169.15	condition_DMSO_LPS_vs_DMSO	15870.6	5371.87	1.56291	1.55023	9.28521e-35	1.64263e-33	up	Slc38a1	solute carrier family 38, member 1
ENSMUSG00000023206.16	condition_DMSO_LPS_vs_DMSO	1780.45	327.841	2.44065	2.4195	1.26109e-38	2.53505e-37	up	Il15ra	interleukin 15 receptor, alpha chain
ENSMUSG00000023232.17	condition_DMSO_LPS_vs_DMSO	432.974	121.941	1.82827	1.77428	1.17978e-10	6.09603e-10	up	Serinc2	serine incorporator 2
ENSMUSG00000023249.15	condition_DMSO_LPS_vs_DMSO	2299.26	962.855	1.25525	1.22788	5.36307e-10	2.64459e-09	up	Parp3	poly (ADP-ribose) polymerase family, member 3
ENSMUSG00000023272.4	condition_DMSO_LPS_vs_DMSO	5099.91	2149.5	1.24665	1.23466	2.35094e-18	1.99925e-17	up	Creld2	cysteine-rich with EGF-like domains 2
ENSMUSG00000023286.16	condition_DMSO_LPS_vs_DMSO	7719.35	3069.76	1.33039	1.31771	7.25211e-26	8.90422e-25	up	Ube2j2	ubiquitin-conjugating enzyme E2J 2
ENSMUSG00000023307.14	condition_DMSO_LPS_vs_DMSO	11474.4	3436.51	1.73952	1.72712	5.50242e-39	1.12162e-37	up	Marchf5	membrane associated ring-CH-type finger 5
ENSMUSG00000023341.15	condition_DMSO_LPS_vs_DMSO	9240.6	324.135	4.83352	4.82624	3.17553e-260	1.57908e-257	up	Mx2	MX dynamin-like GTPase 2
ENSMUSG00000023349.14	condition_DMSO_LPS_vs_DMSO	211.951	89.5618	1.24406	1.15179	0.000821002	0.00213217	up	Clec4n	C-type lectin domain family 4, member n
ENSMUSG00000023473.13	condition_DMSO_LPS_vs_DMSO	393.428	67.1212	2.55178	2.49309	4.82223e-16	3.61878e-15	up	Celsr3	cadherin, EGF LAG seven-pass G-type receptor 3
ENSMUSG00000023495.13	condition_DMSO_LPS_vs_DMSO	797.464	103.268	2.94778	2.90282	1.20142e-24	1.38766e-23	up	Pcbp4	poly(rC) binding protein 4
ENSMUSG00000023571.4	condition_DMSO_LPS_vs_DMSO	173.717	84.3081	1.04253	0.946185	0.00773788	0.016982	up	C1qtnf12	C1q and tumor necrosis factor related 12
ENSMUSG00000023827.8	condition_DMSO_LPS_vs_DMSO	4629.72	955.708	2.27633	2.26382	1.06196e-54	3.44791e-53	up	Agpat4	1-acylglycerol-3-phosphate O-acyltransferase 4 (lysophosphatidic acid acyltransferase, delta)
ENSMUSG00000023845.7	condition_DMSO_LPS_vs_DMSO	15837	3783.22	2.06555	2.05378	1.04233e-50	3.05363e-49	up	Lnpep	leucyl/cystinyl aminopeptidase
ENSMUSG00000023892.8	condition_DMSO_LPS_vs_DMSO	554.931	202.849	1.45034	1.38262	4.05805e-06	1.39369e-05	up	Zfp51	zinc finger protein 51
ENSMUSG00000023903.8	condition_DMSO_LPS_vs_DMSO	79.298	0.443928	7.52582	6.90503	2.09138e-06	7.39912e-06	up	Mmp25	matrix metallopeptidase 25
ENSMUSG00000023905.15	condition_DMSO_LPS_vs_DMSO	1420.4	494.373	1.5223	1.49497	1.39877e-14	9.60089e-14	up	Tnfrsf12a	tumor necrosis factor receptor superfamily, member 12a
ENSMUSG00000023952.13	condition_DMSO_LPS_vs_DMSO	29084.7	6941.28	2.06697	2.05726	2.81522e-69	1.33324e-67	up	Gtpbp2	GTP binding protein 2
ENSMUSG00000023960.13	condition_DMSO_LPS_vs_DMSO	12.2538	0	6.27914	3.65461	0.00673571	0.0149405	up	Enpp5	ectonucleotide pyrophosphatase/phosphodiesterase 5
ENSMUSG00000023961.16	condition_DMSO_LPS_vs_DMSO	1668.93	639.183	1.38473	1.36345	4.71181e-15	3.33963e-14	up	Enpp4	ectonucleotide pyrophosphatase/phosphodiesterase 4
ENSMUSG00000024002.18	condition_DMSO_LPS_vs_DMSO	8875.05	3940.48	1.17145	1.16061	4.77529e-20	4.39522e-19	up	Brd4	bromodomain containing 4
ENSMUSG00000024014.8	condition_DMSO_LPS_vs_DMSO	40299.2	2579.15	3.96583	3.95957	4.26504e-226	1.46531e-223	up	Pim1	proviral integration site 1
ENSMUSG00000024019.18	condition_DMSO_LPS_vs_DMSO	12624.6	4980.71	1.34182	1.32811	1.6017e-28	2.21726e-27	up	Cmtr1	cap methyltransferase 1
ENSMUSG00000024048.15	condition_DMSO_LPS_vs_DMSO	14702.9	4394.89	1.74206	1.72918	1.71767e-32	2.78601e-31	up	Myl12a	myosin, light chain 12A, regulatory, non-sarcomeric
ENSMUSG00000024059.10	condition_DMSO_LPS_vs_DMSO	12.7451	0.392056	4.9464	1.98023	0.022685	0.0450458	up	Clip4	CAP-GLY domain containing linker protein family, member 4
ENSMUSG00000024079.4	condition_DMSO_LPS_vs_DMSO	5986.17	2140.23	1.48372	1.47138	2.85595e-28	3.92195e-27	up	Eif2ak2	eukaryotic translation initiation factor 2-alpha kinase 2
ENSMUSG00000024083.16	condition_DMSO_LPS_vs_DMSO	3489.29	1474.78	1.24235	1.22805	7.51928e-18	6.2127e-17	up	Pja2	praja ring finger ubiquitin ligase 2
ENSMUSG00000024084.8	condition_DMSO_LPS_vs_DMSO	1369.37	507.673	1.4317	1.41663	1.82339e-14	1.24117e-13	up	Qpct	glutaminyl-peptide cyclotransferase (glutaminyl cyclase)
ENSMUSG00000024122.16	condition_DMSO_LPS_vs_DMSO	5401.24	2021.59	1.41773	1.40423	3.61394e-26	4.50825e-25	up	Pdpk1	3-phosphoinositide dependent protein kinase 1
ENSMUSG00000024145.6	condition_DMSO_LPS_vs_DMSO	1093.15	397.831	1.45738	1.42397	4.48211e-11	2.37838e-10	up	Pigf	phosphatidylinositol glycan anchor biosynthesis, class F
ENSMUSG00000024150.12	condition_DMSO_LPS_vs_DMSO	6830.9	2709.04	1.33429	1.32137	2.10355e-25	2.51414e-24	up	Mcfd2	multiple coagulation factor deficiency 2
ENSMUSG00000024163.17	condition_DMSO_LPS_vs_DMSO	9082.35	2909.73	1.64208	1.62811	2.68302e-37	5.14182e-36	up	Mapk8ip3	mitogen-activated protein kinase 8 interacting protein 3
ENSMUSG00000024190.7	condition_DMSO_LPS_vs_DMSO	20701.9	435.29	5.57222	5.56624	0	0	up	Dusp1	dual specificity phosphatase 1
ENSMUSG00000024235.11	condition_DMSO_LPS_vs_DMSO	1396.39	562.691	1.31086	1.28916	4.10991e-13	2.53463e-12	up	Map3k8	mitogen-activated protein kinase kinase kinase 8
ENSMUSG00000024242.15	condition_DMSO_LPS_vs_DMSO	1574.84	703.914	1.16162	1.1424	8.45008e-12	4.72545e-11	up	Map4k3	mitogen-activated protein kinase kinase kinase kinase 3
ENSMUSG00000024260.14	condition_DMSO_LPS_vs_DMSO	4467.92	1515.26	1.55982	1.53975	8.89586e-21	8.50258e-20	up	Sap130	Sin3A associated protein
ENSMUSG00000024277.14	condition_DMSO_LPS_vs_DMSO	12644.6	2662.93	2.24734	2.23667	3.16962e-65	1.37685e-63	up	Mapre2	microtubule-associated protein, RP/EB family, member 2
ENSMUSG00000024298.15	condition_DMSO_LPS_vs_DMSO	7070.78	2334.21	1.59873	1.58185	1.08351e-25	1.31666e-24	up	Zfp871	zinc finger protein 871
ENSMUSG00000024308.15	condition_DMSO_LPS_vs_DMSO	53706.1	15120.1	1.82866	1.82301	3.71102e-41	8.03247e-40	up	Tapbp	TAP binding protein
ENSMUSG00000024339.12	condition_DMSO_LPS_vs_DMSO	9180.04	3712.34	1.30634	1.29266	3.92821e-20	3.62616e-19	up	Tap2	transporter 2, ATP-binding cassette, sub-family B (MDR/TAP)
ENSMUSG00000024346.6	condition_DMSO_LPS_vs_DMSO	4657.57	2012.59	1.21034	1.20059	1.28684e-15	9.41388e-15	up	Pfdn1	prefoldin 1
ENSMUSG00000024347.16	condition_DMSO_LPS_vs_DMSO	554.414	40.541	3.77197	3.72945	2.86707e-35	5.17441e-34	up	Psd2	pleckstrin and Sec7 domain containing 2
ENSMUSG00000024357.10	condition_DMSO_LPS_vs_DMSO	4086.2	2001.33	1.02986	1.01753	1.4318e-13	9.14647e-13	up	Sil1	endoplasmic reticulum chaperone SIL1 homolog (S. cerevisiae)
ENSMUSG00000024379.4	condition_DMSO_LPS_vs_DMSO	53.8945	13.2655	2.02258	1.62515	0.00795298	0.0174197	up	Tslp	thymic stromal lymphopoietin
ENSMUSG00000024383.9	condition_DMSO_LPS_vs_DMSO	4102.8	1203.37	1.76954	1.75419	1.54814e-31	2.4097e-30	up	Map3k2	mitogen-activated protein kinase kinase kinase 2
ENSMUSG00000024395.9	condition_DMSO_LPS_vs_DMSO	2400.13	507.514	2.24205	2.22385	2.74849e-39	5.68844e-38	up	Lims2	LIM and senescent cell antigen like domains 2
ENSMUSG00000024401.14	condition_DMSO_LPS_vs_DMSO	10750.9	4212.75	1.35161	1.33783	1.69302e-23	1.86104e-22	up	Tnf	tumor necrosis factor
ENSMUSG00000024402.5	condition_DMSO_LPS_vs_DMSO	213.771	24.7002	3.11019	2.9973	1.28345e-11	7.09542e-11	up	Lta	lymphotoxin A
ENSMUSG00000024404.7	condition_DMSO_LPS_vs_DMSO	16386.2	4160.94	1.97756	1.968	2.636e-58	9.46956e-57	up	Riok3	RIO kinase 3
ENSMUSG00000024413.14	condition_DMSO_LPS_vs_DMSO	10939	3656.94	1.58064	1.56391	9.86061e-33	1.61882e-31	up	Npc1	NPC intracellular cholesterol transporter 1
ENSMUSG00000024414.13	condition_DMSO_LPS_vs_DMSO	4154.26	1711.47	1.27924	1.26504	1.15286e-18	9.88403e-18	up	Mrpl27	mitochondrial ribosomal protein L27
ENSMUSG00000024424.15	condition_DMSO_LPS_vs_DMSO	195.576	1.24908	7.25158	7.01737	2.43763e-14	1.64095e-13	up	Ttc39c	tetratricopeptide repeat domain 39C
ENSMUSG00000024456.16	condition_DMSO_LPS_vs_DMSO	14397.6	6074.56	1.24507	1.23319	1.07665e-20	1.0249e-19	up	Diaph1	diaphanous related formin 1
ENSMUSG00000024472.9	condition_DMSO_LPS_vs_DMSO	5193.58	1763.61	1.55806	1.54386	2.18457e-27	2.8887e-26	up	Dcp2	decapping mRNA 2
ENSMUSG00000024480.9	condition_DMSO_LPS_vs_DMSO	5381.56	2273.72	1.24285	1.22799	6.21764e-17	4.90557e-16	up	Ap3s1	adaptor-related protein complex 3, sigma 1 subunit
ENSMUSG00000024483.19	condition_DMSO_LPS_vs_DMSO	5779.83	2276.3	1.34401	1.32303	8.86666e-15	6.15746e-14	up	Ankhd1	ankyrin repeat and KH domain containing 1
ENSMUSG00000024486.6	condition_DMSO_LPS_vs_DMSO	203.161	17.1782	3.56329	3.45747	2.17472e-14	1.47099e-13	up	Hbegf	heparin-binding EGF-like growth factor
ENSMUSG00000024516.13	condition_DMSO_LPS_vs_DMSO	10084	4216.76	1.25775	1.24452	8.40917e-22	8.49277e-21	up	Sec11c	SEC11 homolog C, signal peptidase complex subunit
ENSMUSG00000024528.8	condition_DMSO_LPS_vs_DMSO	3456.68	1215.71	1.5075	1.49333	8.32627e-26	1.01834e-24	up	Srfbp1	serum response factor binding protein 1
ENSMUSG00000024529.14	condition_DMSO_LPS_vs_DMSO	85.9477	0	9.0858	9.21967	1.04234e-08	4.60834e-08	up	Lox	lysyl oxidase
ENSMUSG00000024533.17	condition_DMSO_LPS_vs_DMSO	5644.93	1563.45	1.85214	1.83704	3.04493e-37	5.82949e-36	up	Spire1	spire type actin nucleation factor 1
ENSMUSG00000024538.8	condition_DMSO_LPS_vs_DMSO	6743.06	1626.94	2.05107	2.0334	2.23267e-41	4.86604e-40	up	Ppic	peptidylprolyl isomerase C
ENSMUSG00000024539.17	condition_DMSO_LPS_vs_DMSO	4857.86	1375.32	1.82039	1.8066	3.86733e-36	7.18555e-35	up	Ptpn2	protein tyrosine phosphatase, non-receptor type 2
ENSMUSG00000024544.9	condition_DMSO_LPS_vs_DMSO	330.078	50.1752	2.71664	2.64784	4.08878e-15	2.90457e-14	up	Ldlrad4	low density lipoprotein receptor class A domain containing 4
ENSMUSG00000024580.8	condition_DMSO_LPS_vs_DMSO	3291.66	1179.72	1.48026	1.46472	2.48461e-22	2.57538e-21	up	Grpel2	GrpE-like 2, mitochondrial
ENSMUSG00000024581.13	condition_DMSO_LPS_vs_DMSO	5024.86	2109.62	1.25201	1.23898	8.69944e-21	8.31906e-20	up	Napg	N-ethylmaleimide sensitive fusion protein attachment protein gamma
ENSMUSG00000024583.3	condition_DMSO_LPS_vs_DMSO	11222.8	4400.88	1.35058	1.33401	2.25853e-24	2.57557e-23	up	Txnl1	thioredoxin-like 1
ENSMUSG00000024603.8	condition_DMSO_LPS_vs_DMSO	6213.2	2922.36	1.08815	1.07455	1.92354e-14	1.30745e-13	up	Dctn4	dynactin 4
ENSMUSG00000024622.8	condition_DMSO_LPS_vs_DMSO	2505.04	1126.61	1.15299	1.13734	6.30723e-14	4.11965e-13	up	Hmgxb3	HMG box domain containing 3
ENSMUSG00000024644.17	condition_DMSO_LPS_vs_DMSO	57223.4	12469.9	2.19817	2.19117	1.04561e-72	5.44292e-71	up	Cndp2	CNDP dipeptidase 2 (metallopeptidase M20 family)
ENSMUSG00000024661.7	condition_DMSO_LPS_vs_DMSO	2.18946e+06	335689	2.70538	2.78585	5.42601e-97	4.27208e-95	up	Fth1	ferritin heavy polypeptide 1
ENSMUSG00000024664.5	condition_DMSO_LPS_vs_DMSO	184.081	84.6694	1.12155	1.02349	0.00396905	0.00917533	up	Fads3	fatty acid desaturase 3
ENSMUSG00000024669.8	condition_DMSO_LPS_vs_DMSO	219.27	52.432	2.06532	1.96385	1.54972e-07	6.17533e-07	up	Cd5	CD5 antigen
ENSMUSG00000024670.17	condition_DMSO_LPS_vs_DMSO	48.8356	2.10936	4.51719	4.02518	2.48509e-05	7.84469e-05	up	Cd6	CD6 antigen
ENSMUSG00000024675.19	condition_DMSO_LPS_vs_DMSO	664.873	75.3744	3.13967	3.10176	2.28388e-31	3.51721e-30	up	Ms4a4c	membrane-spanning 4-domains, subfamily A, member 4C
ENSMUSG00000024677.13	condition_DMSO_LPS_vs_DMSO	5089.84	1163.85	2.12847	2.11458	1.18236e-46	2.98289e-45	up	Ms4a6b	membrane-spanning 4-domains, subfamily A, member 6B
ENSMUSG00000024679.10	condition_DMSO_LPS_vs_DMSO	58904.7	4318	3.76982	3.76135	1.54101e-131	1.98088e-129	up	Ms4a6d	membrane-spanning 4-domains, subfamily A, member 6D
ENSMUSG00000024695.16	condition_DMSO_LPS_vs_DMSO	14747.2	6116.85	1.26955	1.25573	2.85789e-21	2.80679e-20	up	Zfp91	zinc finger protein 91
ENSMUSG00000024736.15	condition_DMSO_LPS_vs_DMSO	19424.1	1040.31	4.22322	4.21401	5.22317e-203	1.49541e-200	up	Tmem132a	transmembrane protein 132A
ENSMUSG00000024737.2	condition_DMSO_LPS_vs_DMSO	93454.7	2378.72	5.29619	5.29227	2.40236e-303	1.56534e-300	up	Slc15a3	solute carrier family 15, member 3
ENSMUSG00000024743.16	condition_DMSO_LPS_vs_DMSO	4006.93	27.4887	7.18763	7.17531	1.70685e-238	6.71931e-236	up	Syt7	synaptotagmin VII
ENSMUSG00000024750.11	condition_DMSO_LPS_vs_DMSO	13401.5	3480.43	1.94513	1.9437	4.1671e-47	1.05978e-45	up	Zfand5	zinc finger, AN1-type domain 5
ENSMUSG00000024754.13	condition_DMSO_LPS_vs_DMSO	1236.17	464.81	1.4113	1.38151	1.4091e-11	7.75829e-11	up	Cemip2	cell migration inducing hyaluronidase 2
ENSMUSG00000024772.9	condition_DMSO_LPS_vs_DMSO	29114.5	8498.8	1.77646	1.76542	1.67151e-38	3.34231e-37	up	Ehd1	EH-domain containing 1
ENSMUSG00000024777.10	condition_DMSO_LPS_vs_DMSO	3168.9	811.725	1.96524	1.94888	2.53417e-35	4.57798e-34	up	Ppp2r5b	protein phosphatase 2, regulatory subunit B', beta
ENSMUSG00000024778.13	condition_DMSO_LPS_vs_DMSO	3838.74	249.914	3.9402	3.92809	2.08964e-124	2.54747e-122	up	Fas	Fas (TNF receptor superfamily member 6)
ENSMUSG00000024789.13	condition_DMSO_LPS_vs_DMSO	9478	1227.5	2.94883	2.93975	1.44795e-115	1.46313e-113	up	Jak2	Janus kinase 2
ENSMUSG00000024805.16	condition_DMSO_LPS_vs_DMSO	2287.53	688.716	1.73533	1.70611	2.67328e-17	2.15689e-16	up	Pcgf5	polycomb group ring finger 5
ENSMUSG00000024810.16	condition_DMSO_LPS_vs_DMSO	246.776	0	10.6077	11.0444	1.40134e-12	8.29048e-12	up	Il33	interleukin 33
ENSMUSG00000024817.13	condition_DMSO_LPS_vs_DMSO	6314.39	2252.37	1.48728	1.47395	1.46962e-25	1.7733e-24	up	Uhrf2	ubiquitin-like, containing PHD and RING finger domains 2
ENSMUSG00000024824.7	condition_DMSO_LPS_vs_DMSO	2143.1	863.776	1.31123	1.28726	2.28571e-12	1.33511e-11	up	Rad9a	RAD9 checkpoint clamp component A
ENSMUSG00000024826.15	condition_DMSO_LPS_vs_DMSO	8182.55	3031.95	1.43228	1.4187	5.20687e-24	5.83565e-23	up	Dpf2	D4, zinc and double PHD fingers family 2
ENSMUSG00000024842.8	condition_DMSO_LPS_vs_DMSO	26.6016	0	7.3923	6.81639	8.26183e-05	0.000245581	up	Cabp4	calcium binding protein 4
ENSMUSG00000024843.15	condition_DMSO_LPS_vs_DMSO	3795.5	1040.11	1.86814	1.84899	1.01501e-28	1.41757e-27	up	Chka	choline kinase alpha
ENSMUSG00000024845.17	condition_DMSO_LPS_vs_DMSO	5883.66	2024.91	1.53883	1.52605	1.03229e-31	1.61742e-30	up	Tmem134	transmembrane protein 134
ENSMUSG00000024851.14	condition_DMSO_LPS_vs_DMSO	7074.45	1966.92	1.84683	1.8346	3.1088e-41	6.73668e-40	up	Pitpnm1	phosphatidylinositol transfer protein, membrane-associated 1
ENSMUSG00000024856.10	condition_DMSO_LPS_vs_DMSO	12091.2	1489.65	3.02083	3.00383	2.68183e-80	1.60367e-78	up	Cdk2ap2	CDK2-associated protein 2
ENSMUSG00000024862.16	condition_DMSO_LPS_vs_DMSO	4589.7	2174.73	1.07782	1.06387	1.63618e-13	1.04169e-12	up	Klc2	kinesin light chain 2
ENSMUSG00000024867.14	condition_DMSO_LPS_vs_DMSO	2845.85	1309.96	1.11941	1.10174	7.91135e-13	4.76699e-12	up	Pip5k1b	phosphatidylinositol-4-phosphate 5-kinase, type 1 beta
ENSMUSG00000024878.9	condition_DMSO_LPS_vs_DMSO	963.355	412.701	1.22227	1.19236	7.02937e-09	3.15729e-08	up	Cbwd1	COBW domain containing 1
ENSMUSG00000024887.10	condition_DMSO_LPS_vs_DMSO	792.638	360.755	1.13527	1.10407	1.78559e-07	7.07051e-07	up	Asah2	N-acylsphingosine amidohydrolase 2
ENSMUSG00000024897.9	condition_DMSO_LPS_vs_DMSO	554.295	12.5431	5.47218	5.42132	3.70279e-45	8.89046e-44	up	Apba1	amyloid beta (A4) precursor protein binding, family A, member 1
ENSMUSG00000024899.7	condition_DMSO_LPS_vs_DMSO	19.1141	1.693	3.48823	2.11667	0.0167435	0.034226	up	Papss2	3'-phosphoadenosine 5'-phosphosulfate synthase 2
ENSMUSG00000024912.6	condition_DMSO_LPS_vs_DMSO	125.394	11.4622	3.44809	3.23066	1.31659e-07	5.282e-07	up	Fosl1	fos-like antigen 1
ENSMUSG00000024953.17	condition_DMSO_LPS_vs_DMSO	86706.2	10205.2	3.08683	3.07854	2.28026e-139	3.26423e-137	up	Prdx5	peroxiredoxin 5
ENSMUSG00000024970.5	condition_DMSO_LPS_vs_DMSO	1168.07	576.39	1.01946	0.997234	5.09233e-08	2.11483e-07	up	Spindoc	spindlin interactor and repressor of chromatin binding
ENSMUSG00000024983.10	condition_DMSO_LPS_vs_DMSO	3928.78	1873.59	1.0684	1.05459	3.03398e-13	1.89271e-12	up	Vti1a	vesicle transport through interaction with t-SNAREs 1A
ENSMUSG00000024987.6	condition_DMSO_LPS_vs_DMSO	39.5582	3.74723	3.38572	2.60469	0.00338503	0.00791333	up	Cyp26a1	cytochrome P450, family 26, subfamily a, polypeptide 1
ENSMUSG00000024993.15	condition_DMSO_LPS_vs_DMSO	2357.46	815.301	1.53149	1.51278	3.79332e-20	3.50507e-19	up	Fam45a	family with sequence similarity 45, member A
ENSMUSG00000025017.10	condition_DMSO_LPS_vs_DMSO	20913.7	6015.99	1.79757	1.78694	1.2539e-51	3.75494e-50	up	Pik3ap1	phosphoinositide-3-kinase adaptor protein 1
ENSMUSG00000025019.17	condition_DMSO_LPS_vs_DMSO	1292.88	157.76	3.03531	3.00735	4.88069e-40	1.02587e-38	up	Lcor	ligand dependent nuclear receptor corepressor
ENSMUSG00000025024.7	condition_DMSO_LPS_vs_DMSO	5130.54	2058.24	1.3177	1.30225	2.9543e-21	2.89696e-20	up	Smndc1	survival motor neuron domain containing 1
ENSMUSG00000025035.9	condition_DMSO_LPS_vs_DMSO	3410.82	1422.06	1.26185	1.24267	7.09196e-13	4.29656e-12	up	Arl3	ADP-ribosylation factor-like 3
ENSMUSG00000025044.16	condition_DMSO_LPS_vs_DMSO	37724.1	9471.46	1.99377	1.98429	2.347e-55	7.7805e-54	up	Msr1	macrophage scavenger receptor 1
ENSMUSG00000025059.16	condition_DMSO_LPS_vs_DMSO	13472.4	1583.11	3.08914	3.081	7.21412e-135	9.66794e-133	up	Gk	glycerol kinase
ENSMUSG00000025130.11	condition_DMSO_LPS_vs_DMSO	110351	49600	1.15371	1.14411	7.54852e-21	7.23678e-20	up	P4hb	prolyl 4-hydroxylase, beta polypeptide
ENSMUSG00000025139.14	condition_DMSO_LPS_vs_DMSO	14702.7	3228.7	2.18704	2.17822	8.04244e-71	3.99921e-69	up	Tollip	toll interacting protein
ENSMUSG00000025151.16	condition_DMSO_LPS_vs_DMSO	42.1361	8.15894	2.36729	1.84991	0.00706332	0.015614	up	Maged1	melanoma antigen, family D, 1
ENSMUSG00000025173.13	condition_DMSO_LPS_vs_DMSO	4422.8	2045.04	1.11269	1.09795	2.06285e-13	1.29975e-12	up	Wdr45b	WD repeat domain 45B
ENSMUSG00000025178.9	condition_DMSO_LPS_vs_DMSO	12005.8	5995.49	1.00184	0.991648	5.78898e-16	4.31683e-15	up	Pi4k2a	phosphatidylinositol 4-kinase type 2 alpha
ENSMUSG00000025195.9	condition_DMSO_LPS_vs_DMSO	1906.72	711.3	1.42266	1.404	7.09577e-18	5.88077e-17	up	Dnmbp	dynamin binding protein
ENSMUSG00000025198.16	condition_DMSO_LPS_vs_DMSO	6338.51	2700.57	1.23086	1.21772	3.54715e-21	3.46751e-20	up	Erlin1	ER lipid raft associated 1
ENSMUSG00000025224.16	condition_DMSO_LPS_vs_DMSO	6759.81	2791.57	1.27583	1.26395	6.17119e-22	6.28291e-21	up	Gbf1	golgi-specific brefeldin A-resistance factor 1
ENSMUSG00000025225.15	condition_DMSO_LPS_vs_DMSO	72143	4215.71	4.09704	4.08753	3.80612e-247	1.63455e-244	up	Nfkb2	nuclear factor of kappa light polypeptide gene enhancer in B cells 2, p49/p100
ENSMUSG00000025226.11	condition_DMSO_LPS_vs_DMSO	883.623	437.828	1.01452	0.9678	0.000188529	0.000535867	up	Fbxl15	F-box and leucine-rich repeat protein 15
ENSMUSG00000025228.5	condition_DMSO_LPS_vs_DMSO	11611	5735.88	1.01746	1.0079	2.25243e-16	1.71968e-15	up	Actr1a	ARP1 actin-related protein 1A, centractin alpha
ENSMUSG00000025235.8	condition_DMSO_LPS_vs_DMSO	1697.69	393.325	2.10962	2.08774	1.65631e-31	2.5717e-30	up	Bbs4	Bardet-Biedl syndrome 4 (human)
ENSMUSG00000025237.16	condition_DMSO_LPS_vs_DMSO	2583.75	795.11	1.70035	1.68341	3.61452e-26	4.50825e-25	up	Parp6	poly (ADP-ribose) polymerase family, member 6
ENSMUSG00000025241.16	condition_DMSO_LPS_vs_DMSO	2417.64	952.969	1.34293	1.32531	7.37857e-17	5.79491e-16	up	Fyco1	FYVE and coiled-coil domain containing 1
ENSMUSG00000025246.13	condition_DMSO_LPS_vs_DMSO	7504.83	3337.15	1.16903	1.15494	1.47994e-15	1.07806e-14	up	Tbl1x	transducin (beta)-like 1 X-linked
ENSMUSG00000025278.9	condition_DMSO_LPS_vs_DMSO	19269.1	3147.72	2.61388	2.60431	3.14765e-103	2.70354e-101	up	Flnb	filamin, beta
ENSMUSG00000025283.15	condition_DMSO_LPS_vs_DMSO	35592.7	12948.2	1.45882	1.446	1.92792e-35	3.50287e-34	up	Sat1	spermidine/spermine N1-acetyl transferase 1
ENSMUSG00000025287.15	condition_DMSO_LPS_vs_DMSO	8134.46	2109.6	1.94702	1.93521	1.0753e-49	3.0463e-48	up	Acot9	acyl-CoA thioesterase 9
ENSMUSG00000025314.16	condition_DMSO_LPS_vs_DMSO	8796.61	4308.14	1.0299	1.01646	6.15911e-14	4.02568e-13	up	Ptprj	protein tyrosine phosphatase, receptor type, J
ENSMUSG00000025316.16	condition_DMSO_LPS_vs_DMSO	2171.69	827.796	1.39149	1.37274	5.19406e-17	4.10657e-16	up	Banp	BTG3 associated nuclear protein
ENSMUSG00000025321.14	condition_DMSO_LPS_vs_DMSO	8.62113	0	5.76921	0.796422	0.0231551	0.0458829	up	Itgb8	integrin beta 8
ENSMUSG00000025323.10	condition_DMSO_LPS_vs_DMSO	468.444	47.0071	3.31914	3.26155	8.30028e-23	8.76213e-22	up	Sp4	trans-acting transcription factor 4
ENSMUSG00000025332.14	condition_DMSO_LPS_vs_DMSO	9619.21	3679.31	1.38659	1.37331	6.22962e-26	7.68876e-25	up	Kdm5c	lysine (K)-specific demethylase 5C
ENSMUSG00000025337.10	condition_DMSO_LPS_vs_DMSO	4456.88	1752.29	1.34695	1.33388	2.6914e-22	2.78514e-21	up	Sbds	SBDS ribosome maturation factor
ENSMUSG00000025340.14	condition_DMSO_LPS_vs_DMSO	5614.91	1165.09	2.26856	2.25591	7.65073e-57	2.63811e-55	up	Rabgef1	RAB guanine nucleotide exchange factor (GEF) 1
ENSMUSG00000025348.9	condition_DMSO_LPS_vs_DMSO	1238.79	336.184	1.88207	1.85588	1.23647e-20	1.17409e-19	up	Itga7	integrin alpha 7
ENSMUSG00000025350.15	condition_DMSO_LPS_vs_DMSO	68.0815	21.9787	1.63152	1.34398	0.0116796	0.0246949	up	Rdh5	retinol dehydrogenase 5
ENSMUSG00000025357.8	condition_DMSO_LPS_vs_DMSO	1116.04	478.877	1.22067	1.1987	7.95262e-11	4.15922e-10	up	Dgka	diacylglycerol kinase, alpha
ENSMUSG00000025383.2	condition_DMSO_LPS_vs_DMSO	107.098	15.4576	2.79183	2.59337	1.68831e-06	6.03754e-06	up	Il23a	interleukin 23, alpha subunit p19
ENSMUSG00000025404.15	condition_DMSO_LPS_vs_DMSO	7629.86	3665.66	1.05753	1.04488	8.04366e-15	5.60033e-14	up	R3hdm2	R3H domain containing 2
ENSMUSG00000025408.15	condition_DMSO_LPS_vs_DMSO	15121.9	3088.62	2.29155	2.28163	2.52627e-70	1.22088e-68	up	Ddit3	DNA-damage inducible transcript 3
ENSMUSG00000025473.16	condition_DMSO_LPS_vs_DMSO	38996.5	9547.6	2.0301	2.01852	9.15536e-60	3.46693e-58	up	Adam8	a disintegrin and metallopeptidase domain 8
ENSMUSG00000025477.14	condition_DMSO_LPS_vs_DMSO	1130.84	551.917	1.03572	1.0096	2.90765e-07	1.12657e-06	up	Inpp5a	inositol polyphosphate-5-phosphatase A
ENSMUSG00000025481.12	condition_DMSO_LPS_vs_DMSO	13923	2.68405	12.3515	11.8664	5.37561e-13	3.29263e-12	up	Urah	urate (5-hydroxyiso-) hydrolase
ENSMUSG00000025485.13	condition_DMSO_LPS_vs_DMSO	6284.72	2791.85	1.17082	1.15797	3.09264e-17	2.48042e-16	up	Ric8a	RIC8 guanine nucleotide exchange factor A
ENSMUSG00000025489.5	condition_DMSO_LPS_vs_DMSO	93.5347	29.9998	1.64045	1.4266	0.00327187	0.00766777	up	Ifitm5	interferon induced transmembrane protein 5
ENSMUSG00000025491.14	condition_DMSO_LPS_vs_DMSO	441.822	42.6729	3.37611	3.32024	5.51833e-24	6.18105e-23	up	Ifitm1	interferon induced transmembrane protein 1
ENSMUSG00000025492.6	condition_DMSO_LPS_vs_DMSO	87701.1	36131.1	1.27934	1.27329	5.55822e-25	6.51135e-24	up	Ifitm3	interferon induced transmembrane protein 3
ENSMUSG00000025498.15	condition_DMSO_LPS_vs_DMSO	138772	5311.91	4.7073	4.70326	1.07858e-250	4.73975e-248	up	Irf7	interferon regulatory factor 7
ENSMUSG00000025525.12	condition_DMSO_LPS_vs_DMSO	2782.5	986.861	1.49566	1.47819	6.80272e-21	6.53504e-20	up	Apool	apolipoprotein O-like
ENSMUSG00000025532.13	condition_DMSO_LPS_vs_DMSO	6052.62	1811.29	1.74054	1.72623	4.74773e-35	8.4715e-34	up	Crcp	calcitonin gene-related peptide-receptor component protein
ENSMUSG00000025584.17	condition_DMSO_LPS_vs_DMSO	1540.69	729.246	1.07883	1.0542	2.45636e-08	1.05418e-07	up	Pde8a	phosphodiesterase 8A
ENSMUSG00000025647.16	condition_DMSO_LPS_vs_DMSO	27514.6	7861.14	1.80739	1.79403	1.90273e-47	4.91846e-46	up	Shisa5	shisa family member 5
ENSMUSG00000025743.14	condition_DMSO_LPS_vs_DMSO	27922.9	6420.34	2.12074	2.11145	7.68718e-72	3.92586e-70	up	Sdc3	syndecan 3
ENSMUSG00000025746.11	condition_DMSO_LPS_vs_DMSO	8112.19	0.252311	14.593	14.3535	3.70421e-27	4.82723e-26	up	Il6	interleukin 6
ENSMUSG00000025757.13	condition_DMSO_LPS_vs_DMSO	5208.63	1139.48	2.19226	2.17931	1.53246e-52	4.70413e-51	up	Hspa4l	heat shock protein 4 like
ENSMUSG00000025759.11	condition_DMSO_LPS_vs_DMSO	712.001	347.341	1.03526	1.00421	2.33872e-06	8.22033e-06	up	Mfsd8	major facilitator superfamily domain containing 8
ENSMUSG00000025816.15	condition_DMSO_LPS_vs_DMSO	677.037	245.545	1.46315	1.42742	1.59515e-10	8.15528e-10	up	Sec61a2	Sec61, alpha subunit 2 (S. cerevisiae)
ENSMUSG00000025823.9	condition_DMSO_LPS_vs_DMSO	11664.8	3461.66	1.75268	1.73896	2.92053e-45	7.06612e-44	up	Pdia4	protein disulfide isomerase associated 4
ENSMUSG00000025856.15	condition_DMSO_LPS_vs_DMSO	2893.29	769.285	1.91149	1.89405	1.28878e-31	2.01595e-30	up	Pdgfa	platelet derived growth factor, alpha
ENSMUSG00000025858.12	condition_DMSO_LPS_vs_DMSO	7033.64	3299.05	1.09237	1.07998	2.52894e-15	1.81492e-14	up	Get4	golgi to ER traffic protein 4
ENSMUSG00000025880.11	condition_DMSO_LPS_vs_DMSO	269.452	87.8871	1.61654	1.53572	2.54378e-06	8.91456e-06	up	Smad7	SMAD family member 7
ENSMUSG00000025888.6	condition_DMSO_LPS_vs_DMSO	5455.17	2245.77	1.28025	1.26564	3.15846e-18	2.66677e-17	up	Casp1	caspase 1
ENSMUSG00000025946.13	condition_DMSO_LPS_vs_DMSO	18.9823	0	6.90514	5.89038	0.000661088	0.00174079	up	Pth2r	parathyroid hormone 2 receptor
ENSMUSG00000025958.14	condition_DMSO_LPS_vs_DMSO	5627.88	1826.63	1.62245	1.59924	2.57614e-18	2.18291e-17	up	Creb1	cAMP responsive element binding protein 1
ENSMUSG00000025959.13	condition_DMSO_LPS_vs_DMSO	3007.39	860.52	1.80468	1.78415	5.87e-25	6.85959e-24	up	Klf7	Kruppel-like factor 7 (ubiquitous)
ENSMUSG00000025969.15	condition_DMSO_LPS_vs_DMSO	46612	21036.7	1.14779	1.1317	1.65473e-23	1.82107e-22	up	Nrp2	neuropilin 2
ENSMUSG00000025986.6	condition_DMSO_LPS_vs_DMSO	3108.72	1423.05	1.12698	1.11129	2.8493e-13	1.78162e-12	up	Slc39a10	solute carrier family 39 (zinc transporter), member 10
ENSMUSG00000026003.5	condition_DMSO_LPS_vs_DMSO	13755.3	5929.18	1.21407	1.201	1.52067e-19	1.37093e-18	up	Acadl	acyl-Coenzyme A dehydrogenase, long-chain
ENSMUSG00000026005.15	condition_DMSO_LPS_vs_DMSO	4479.55	2209.79	1.01933	1.00683	4.07619e-13	2.51629e-12	up	Rpe	ribulose-5-phosphate-3-epimerase
ENSMUSG00000026014.15	condition_DMSO_LPS_vs_DMSO	2077.04	781.788	1.40912	1.38918	2.23816e-16	1.70947e-15	up	Raph1	Ras association (RalGDS/AF-6) and pleckstrin homology domains 1
ENSMUSG00000026031.15	condition_DMSO_LPS_vs_DMSO	31512.4	4093.48	2.9445	2.93476	5.8388e-130	7.45472e-128	up	Cflar	CASP8 and FADD-like apoptosis regulator
ENSMUSG00000026048.16	condition_DMSO_LPS_vs_DMSO	1887.53	862.559	1.12995	1.11227	5.42478e-12	3.07274e-11	up	Ercc5	excision repair cross-complementing rodent repair deficiency, complementation group 5
ENSMUSG00000026064.16	condition_DMSO_LPS_vs_DMSO	91.991	2.66357	5.1383	4.83588	1.16498e-08	5.13491e-08	up	Ptp4a1	protein tyrosine phosphatase 4a1
ENSMUSG00000026065.8	condition_DMSO_LPS_vs_DMSO	3055.01	1316.29	1.21425	1.19347	5.6973e-12	3.21746e-11	up	Slc9a4	solute carrier family 9 (sodium/hydrogen exchanger), member 4
ENSMUSG00000026074.15	condition_DMSO_LPS_vs_DMSO	18118.1	4999.62	1.85759	1.84562	9.51321e-51	2.79133e-49	up	Map4k4	mitogen-activated protein kinase kinase kinase kinase 4
ENSMUSG00000026104.14	condition_DMSO_LPS_vs_DMSO	18663.9	3686.22	2.34013	2.32939	2.15491e-79	1.26851e-77	up	Stat1	signal transducer and activator of transcription 1
ENSMUSG00000026113.17	condition_DMSO_LPS_vs_DMSO	3891.01	827.096	2.23378	2.22022	9.1596e-52	2.7473e-50	up	Inpp4a	inositol polyphosphate-4-phosphatase, type I
ENSMUSG00000026116.11	condition_DMSO_LPS_vs_DMSO	8351.6	2364.87	1.82026	1.80641	1.78956e-36	3.36138e-35	up	Tmem131	transmembrane protein 131
ENSMUSG00000026121.13	condition_DMSO_LPS_vs_DMSO	1434.39	515.592	1.47678	1.44961	1.29694e-13	8.33288e-13	up	Sema4c	sema domain, immunoglobulin domain (Ig), transmembrane domain (TM) and short cytoplasmic domain, (semaphorin) 4C
ENSMUSG00000026125.9	condition_DMSO_LPS_vs_DMSO	14.4506	0	6.51388	4.93769	0.00262348	0.00626851	up	Prss39	protease, serine 39
ENSMUSG00000026131.20	condition_DMSO_LPS_vs_DMSO	22116.5	1178.46	4.23069	4.22549	1.81102e-239	7.28106e-237	up	Dst	dystonin
ENSMUSG00000026142.15	condition_DMSO_LPS_vs_DMSO	9996.22	2874.13	1.79806	1.78211	3.65115e-31	5.59093e-30	up	Rhbdd1	rhomboid domain containing 1
ENSMUSG00000026150.14	condition_DMSO_LPS_vs_DMSO	7319.87	3361.52	1.12267	1.11075	7.38938e-17	5.80099e-16	up	Mff	mitochondrial fission factor
ENSMUSG00000026153.15	condition_DMSO_LPS_vs_DMSO	1145.4	407.629	1.48992	1.46243	1.09016e-13	7.04988e-13	up	Fam135a	family with sequence similarity 135, member A
ENSMUSG00000026155.13	condition_DMSO_LPS_vs_DMSO	5101.12	1753.72	1.54019	1.52436	6.47466e-22	6.56711e-21	up	Smap1	small ArfGAP 1
ENSMUSG00000026156.8	condition_DMSO_LPS_vs_DMSO	1170.06	187.664	2.63862	2.60425	2.61024e-27	3.43476e-26	up	B3gat2	beta-1,3-glucuronyltransferase 2 (glucuronosyltransferase S)
ENSMUSG00000026167.14	condition_DMSO_LPS_vs_DMSO	41.3158	0	8.03011	7.81432	3.53204e-06	1.2188e-05	up	Wnt10a	wingless-type MMTV integration site family, member 10A
ENSMUSG00000026177.11	condition_DMSO_LPS_vs_DMSO	14734.8	3821.07	1.94731	1.94031	1.82623e-44	4.30817e-43	up	Slc11a1	solute carrier family 11 (proton-coupled divalent metal ion transporters), member 1
ENSMUSG00000026181.13	condition_DMSO_LPS_vs_DMSO	5880.55	2116.74	1.47406	1.46128	5.09029e-29	7.18342e-28	up	Ppm1f	protein phosphatase 1F (PP2C domain containing)
ENSMUSG00000026198.15	condition_DMSO_LPS_vs_DMSO	1990.17	743.321	1.42138	1.39588	1.18775e-13	7.66e-13	up	Abcb6	ATP-binding cassette, sub-family B (MDR/TAP), member 6
ENSMUSG00000026204.15	condition_DMSO_LPS_vs_DMSO	835.148	0	12.3669	13.0396	3.04289e-17	2.44155e-16	up	Ptprn	protein tyrosine phosphatase, receptor type, N
ENSMUSG00000026219.14	condition_DMSO_LPS_vs_DMSO	20384.8	7785.22	1.38871	1.37902	6.84983e-31	1.0388e-29	up	Trip12	thyroid hormone receptor interactor 12
ENSMUSG00000026222.16	condition_DMSO_LPS_vs_DMSO	10913.7	2651.04	2.04141	2.04195	4.21759e-51	1.25307e-49	up	Sp100	nuclear antigen Sp100
ENSMUSG00000026245.16	condition_DMSO_LPS_vs_DMSO	13382.3	5837.23	1.19699	1.18463	2.2153e-21	2.18592e-20	up	Farsb	phenylalanyl-tRNA synthetase, beta subunit
ENSMUSG00000026285.7	condition_DMSO_LPS_vs_DMSO	118.675	21.0908	2.49263	2.31312	3.89189e-06	1.3393e-05	up	Pdcd1	programmed cell death 1
ENSMUSG00000026311.16	condition_DMSO_LPS_vs_DMSO	1969.6	636.059	1.63075	1.60955	3.78562e-20	3.49966e-19	up	Asb1	ankyrin repeat and SOCS box-containing 1
ENSMUSG00000026317.7	condition_DMSO_LPS_vs_DMSO	14575.3	5825.69	1.32307	1.31016	1.95063e-26	2.4622e-25	up	Cln8	CLN8 transmembrane ER and ERGIC protein
ENSMUSG00000026353.9	condition_DMSO_LPS_vs_DMSO	9366.64	4091.16	1.195	1.18476	1.24056e-21	1.24359e-20	up	Ubxn4	UBX domain protein 4
ENSMUSG00000026358.13	condition_DMSO_LPS_vs_DMSO	19361.4	2402.79	3.01027	2.99957	4.80498e-99	3.93051e-97	up	Rgs1	regulator of G-protein signaling 1
ENSMUSG00000026380.10	condition_DMSO_LPS_vs_DMSO	1020.32	63.493	4.00887	3.98104	8.15376e-57	2.80644e-55	up	Tfcp2l1	transcription factor CP2-like 1
ENSMUSG00000026383.14	condition_DMSO_LPS_vs_DMSO	746.816	273.217	1.45134	1.41482	3.41822e-10	1.70739e-09	up	Epb41l5	erythrocyte membrane protein band 4.1 like 5
ENSMUSG00000026425.15	condition_DMSO_LPS_vs_DMSO	10235	3331.2	1.61941	1.60804	8.63964e-36	1.585e-34	up	Srgap2	SLIT-ROBO Rho GTPase activating protein 2
ENSMUSG00000026435.15	condition_DMSO_LPS_vs_DMSO	693.625	201.506	1.78278	1.7453	4.26916e-14	2.82161e-13	up	Slc45a3	solute carrier family 45, member 3
ENSMUSG00000026436.15	condition_DMSO_LPS_vs_DMSO	862.947	328.233	1.39384	1.36027	3.8757e-10	1.92724e-09	up	Elk4	ELK4, member of ETS oncogene family
ENSMUSG00000026455.14	condition_DMSO_LPS_vs_DMSO	574.912	223.868	1.36104	1.31456	1.85789e-07	7.34602e-07	up	Klhl12	kelch-like 12
ENSMUSG00000026470.14	condition_DMSO_LPS_vs_DMSO	6503.2	2735.86	1.24919	1.23694	2.08736e-21	2.06506e-20	up	Stx6	syntaxin 6
ENSMUSG00000026475.7	condition_DMSO_LPS_vs_DMSO	1039.02	14.0431	6.19902	6.16484	2.87817e-75	1.59023e-73	up	Rgs16	regulator of G-protein signaling 16
ENSMUSG00000026478.14	condition_DMSO_LPS_vs_DMSO	42021.8	3349.15	3.64934	3.64115	3.26313e-203	9.48618e-201	up	Lamc1	laminin, gamma 1
ENSMUSG00000026482.13	condition_DMSO_LPS_vs_DMSO	15365.7	4091.55	1.909	1.89922	3.68657e-55	1.21573e-53	up	Rgl1	ral guanine nucleotide dissociation stimulator,-like 1
ENSMUSG00000026499.5	condition_DMSO_LPS_vs_DMSO	6443.8	1855.37	1.79619	1.78377	4.72702e-43	1.071e-41	up	Acbd3	acyl-Coenzyme A binding domain containing 3
ENSMUSG00000026502.13	condition_DMSO_LPS_vs_DMSO	3189.15	1502.46	1.08595	1.07177	5.27044e-14	3.46401e-13	up	Desi2	desumoylating isopeptidase 2
ENSMUSG00000026519.16	condition_DMSO_LPS_vs_DMSO	5509.68	1947.49	1.50058	1.48623	3.57594e-25	4.23642e-24	up	Tmem63a	transmembrane protein 63a
ENSMUSG00000026525.9	condition_DMSO_LPS_vs_DMSO	375.372	49.8719	2.9099	2.83663	1.33678e-15	9.76792e-15	up	Opn3	opsin 3
ENSMUSG00000026535.9	condition_DMSO_LPS_vs_DMSO	28334.9	1700.07	4.05872	4.05247	2.61963e-219	8.68431e-217	up	Ifi202b	interferon activated gene 202B
ENSMUSG00000026536.9	condition_DMSO_LPS_vs_DMSO	7021.73	495.912	3.82263	3.80674	2.05441e-92	1.47605e-90	up	Ifi211	interferon activated gene 211
ENSMUSG00000026565.18	condition_DMSO_LPS_vs_DMSO	3336.78	1063.92	1.64896	1.63193	2.42841e-25	2.89327e-24	up	Pou2f1	POU domain, class 2, transcription factor 1
ENSMUSG00000026571.12	condition_DMSO_LPS_vs_DMSO	3133.02	1283.39	1.28763	1.27357	4.71336e-19	4.13097e-18	up	Dcaf6	DDB1 and CUL4 associated factor 6
ENSMUSG00000026573.7	condition_DMSO_LPS_vs_DMSO	16.7326	0	6.72255	5.4499	0.00138989	0.00347767	up	Xcl1	chemokine (C motif) ligand 1
ENSMUSG00000026596.13	condition_DMSO_LPS_vs_DMSO	9759.75	2392.63	2.02813	2.0167	1.50364e-52	4.62749e-51	up	Abl2	v-abl Abelson murine leukemia viral oncogene 2 (arg, Abelson-related gene)
ENSMUSG00000026628.13	condition_DMSO_LPS_vs_DMSO	101081	6333.91	3.99628	3.98986	5.35251e-260	2.59336e-257	up	Atf3	activating transcription factor 3
ENSMUSG00000026643.16	condition_DMSO_LPS_vs_DMSO	3912.1	1832.58	1.09409	1.08154	5.9603e-14	3.90249e-13	up	Nmt2	N-myristoyltransferase 2
ENSMUSG00000026656.15	condition_DMSO_LPS_vs_DMSO	27245.7	3935.39	2.79137	2.7802	8.52118e-88	5.73011e-86	up	Fcgr2b	Fc receptor, IgG, low affinity IIb
ENSMUSG00000026672.11	condition_DMSO_LPS_vs_DMSO	53.6484	6.04958	3.15312	2.73356	0.00024722	0.000692378	up	Optn	optineurin
ENSMUSG00000026715.12	condition_DMSO_LPS_vs_DMSO	122.483	41.431	1.56234	1.3967	0.00146568	0.0036557	up	Serpinc1	serine (or cysteine) peptidase inhibitor, clade C (antithrombin), member 1
ENSMUSG00000026718.17	condition_DMSO_LPS_vs_DMSO	2900.6	885.195	1.71193	1.69448	9.77769e-27	1.25516e-25	up	Stam	signal transducing adaptor molecule (SH3 domain and ITAM motif) 1
ENSMUSG00000026721.16	condition_DMSO_LPS_vs_DMSO	1284.49	274.482	2.22635	2.20186	2.17586e-29	3.09601e-28	up	Rabgap1l	RAB GTPase activating protein 1-like
ENSMUSG00000026728.9	condition_DMSO_LPS_vs_DMSO	172692	63521.4	1.4429	1.43012	9.08348e-26	1.10736e-24	up	Vim	vimentin
ENSMUSG00000026749.11	condition_DMSO_LPS_vs_DMSO	12286.6	3850.19	1.67416	1.66175	3.84814e-35	6.89237e-34	up	Nek6	NIMA (never in mitosis gene a)-related expressed kinase 6
ENSMUSG00000026750.6	condition_DMSO_LPS_vs_DMSO	15189.7	7188.64	1.07922	1.06656	4.73533e-16	3.55639e-15	up	Psmb7	proteasome (prosome, macropain) subunit, beta type 7
ENSMUSG00000026773.19	condition_DMSO_LPS_vs_DMSO	97026	1005.69	6.59217	6.58476	0	0	up	Pfkfb3	6-phosphofructo-2-kinase/fructose-2,6-biphosphatase 3
ENSMUSG00000026786.14	condition_DMSO_LPS_vs_DMSO	11680.3	5173.3	1.17493	1.16871	2.25511e-17	1.82495e-16	up	Apbb1ip	amyloid beta (A4) precursor protein-binding, family B, member 1 interacting protein
ENSMUSG00000026788.13	condition_DMSO_LPS_vs_DMSO	4409.36	703.995	2.64651	2.63148	1.66722e-63	6.89359e-62	up	Zbtb43	zinc finger and BTB domain containing 43
ENSMUSG00000026792.16	condition_DMSO_LPS_vs_DMSO	1609.35	783.943	1.03746	1.0192	8.02913e-10	3.91633e-09	up	Lrsam1	leucine rich repeat and sterile alpha motif containing 1
ENSMUSG00000026796.16	condition_DMSO_LPS_vs_DMSO	48189.4	11719.8	2.0398	2.03191	6.00036e-65	2.57688e-63	up	Fam129b	family with sequence similarity 129, member B
ENSMUSG00000026797.16	condition_DMSO_LPS_vs_DMSO	6718.86	2992.26	1.16719	1.15299	2.41558e-15	1.73686e-14	up	Stxbp1	syntaxin binding protein 1
ENSMUSG00000026814.16	condition_DMSO_LPS_vs_DMSO	2380.49	654.652	1.86287	1.83921	3.78383e-23	4.06477e-22	up	Eng	endoglin
ENSMUSG00000026819.15	condition_DMSO_LPS_vs_DMSO	5297.98	1417	1.90282	1.88988	6.64654e-42	1.47756e-40	up	Slc25a25	solute carrier family 25 (mitochondrial carrier, phosphate carrier), member 25
ENSMUSG00000026820.5	condition_DMSO_LPS_vs_DMSO	2890.74	1229.02	1.23423	1.21847	8.15595e-16	6.02247e-15	up	Ptges2	prostaglandin E synthase 2
ENSMUSG00000026822.14	condition_DMSO_LPS_vs_DMSO	268327	110.178	11.246	11.2413	0	0	up	Lcn2	lipocalin 2
ENSMUSG00000026827.12	condition_DMSO_LPS_vs_DMSO	4362.81	1747.38	1.32013	1.30746	4.49032e-22	4.59389e-21	up	Gpd2	glycerol phosphate dehydrogenase 2, mitochondrial
ENSMUSG00000026836.15	condition_DMSO_LPS_vs_DMSO	1304.99	638.302	1.03222	1.01	3.00277e-08	1.2765e-07	up	Acvr1	activin A receptor, type 1
ENSMUSG00000026849.18	condition_DMSO_LPS_vs_DMSO	6232.3	2391.41	1.38197	1.36938	3.11179e-24	3.51888e-23	up	Tor1a	torsin family 1, member A (torsin A)
ENSMUSG00000026864.13	condition_DMSO_LPS_vs_DMSO	276307	31533.9	3.13131	3.1374	5.25276e-158	9.36379e-156	up	Hspa5	heat shock protein 5
ENSMUSG00000026875.14	condition_DMSO_LPS_vs_DMSO	9022.1	1136.45	2.9889	2.97749	1.41991e-91	1.00867e-89	up	Traf1	TNF receptor-associated factor 1
ENSMUSG00000026896.14	condition_DMSO_LPS_vs_DMSO	7863.72	1302.25	2.59432	2.58262	1.7971e-86	1.16295e-84	up	Ifih1	interferon induced with helicase C domain 1
ENSMUSG00000026914.15	condition_DMSO_LPS_vs_DMSO	13497.9	5157.84	1.38793	1.37514	2.12323e-27	2.8135e-26	up	Psmd14	proteasome (prosome, macropain) 26S subunit, non-ATPase, 14
ENSMUSG00000026915.16	condition_DMSO_LPS_vs_DMSO	2191.79	731.212	1.58514	1.55306	2.72883e-13	1.70798e-12	up	Strbp	spermatid perinuclear RNA binding protein
ENSMUSG00000026923.15	condition_DMSO_LPS_vs_DMSO	3073.37	207.798	3.88787	3.87376	1.60984e-107	1.46955e-105	up	Notch1	notch 1
ENSMUSG00000026942.13	condition_DMSO_LPS_vs_DMSO	4079.37	1760.81	1.21222	1.19886	9.24868e-18	7.59179e-17	up	Traf2	TNF receptor-associated factor 2
ENSMUSG00000026946.9	condition_DMSO_LPS_vs_DMSO	3298.39	987.02	1.74083	1.72583	1.88705e-31	2.92276e-30	up	Nmi	N-myc (and STAT) interactor
ENSMUSG00000026970.16	condition_DMSO_LPS_vs_DMSO	7320.52	3274.32	1.1607	1.14729	6.7712e-18	5.61424e-17	up	Rbms1	RNA binding motif, single stranded interacting protein 1
ENSMUSG00000026977.17	condition_DMSO_LPS_vs_DMSO	4324.04	2019.34	1.09828	1.08502	1.21949e-14	8.40085e-14	up	Marchf7	membrane associated ring-CH-type finger 7
ENSMUSG00000026979.16	condition_DMSO_LPS_vs_DMSO	74.945	24.3086	1.62571	1.33672	0.012179	0.025656	up	Psd4	pleckstrin and Sec7 domain containing 4
ENSMUSG00000026981.15	condition_DMSO_LPS_vs_DMSO	381066	1730.63	7.7824	7.779	0	0	up	Il1rn	interleukin 1 receptor antagonist
ENSMUSG00000026984.4	condition_DMSO_LPS_vs_DMSO	229.452	0	10.5027	10.9218	2.6236e-12	1.52634e-11	up	Il1f6	interleukin 1 family, member 6
ENSMUSG00000026991.20	condition_DMSO_LPS_vs_DMSO	3517.9	1188.24	1.56608	1.5516	2.98056e-26	3.72985e-25	up	Pkp4	plakophilin 4
ENSMUSG00000026994.9	condition_DMSO_LPS_vs_DMSO	805.767	75.0959	3.42315	3.39182	7.50598e-42	1.66276e-40	up	Galnt3	polypeptide N-acetylgalactosaminyltransferase 3
ENSMUSG00000027001.10	condition_DMSO_LPS_vs_DMSO	629.235	238.225	1.39997	1.35512	4.71379e-08	1.96453e-07	up	Dusp19	dual specificity phosphatase 19
ENSMUSG00000027002.13	condition_DMSO_LPS_vs_DMSO	969.894	58.3101	4.05439	4.02742	2.39649e-59	8.87923e-58	up	Nckap1	NCK-associated protein 1
ENSMUSG00000027012.15	condition_DMSO_LPS_vs_DMSO	11409.2	4486.74	1.34643	1.33327	1.63358e-26	2.0689e-25	up	Dync1i2	dynein cytoplasmic 1 intermediate chain 2
ENSMUSG00000027074.14	condition_DMSO_LPS_vs_DMSO	1510.15	613.677	1.29878	1.27682	6.05563e-13	3.68763e-12	up	Slc43a3	solute carrier family 43, member 3
ENSMUSG00000027078.14	condition_DMSO_LPS_vs_DMSO	10837	4205.29	1.36576	1.35191	1.00943e-27	1.35759e-26	up	Ube2l6	ubiquitin-conjugating enzyme E2L 6
ENSMUSG00000027087.11	condition_DMSO_LPS_vs_DMSO	6504.25	1866.94	1.80064	1.79036	1.68299e-38	3.3617e-37	up	Itgav	integrin alpha V
ENSMUSG00000027111.16	condition_DMSO_LPS_vs_DMSO	391.792	39.738	3.30426	3.243	2.1958e-21	2.16781e-20	up	Itga6	integrin alpha 6
ENSMUSG00000027132.3	condition_DMSO_LPS_vs_DMSO	2191.45	1058.81	1.04908	1.03266	5.91088e-11	3.11815e-10	up	Katnbl1	katanin p80 subunit B like 1
ENSMUSG00000027171.10	condition_DMSO_LPS_vs_DMSO	575.094	118.667	2.27541	2.22826	1.26963e-16	9.84847e-16	up	Prrg4	proline rich Gla (G-carboxyglutamic acid) 4 (transmembrane)
ENSMUSG00000027194.16	condition_DMSO_LPS_vs_DMSO	4157.95	2021.64	1.0404	1.02658	8.03893e-13	4.8377e-12	up	Ttc17	tetratricopeptide repeat domain 17
ENSMUSG00000027219.13	condition_DMSO_LPS_vs_DMSO	9084.13	187.744	5.59832	5.59111	0	0	up	Slc28a2	solute carrier family 28 (sodium-coupled nucleoside transporter), member 2
ENSMUSG00000027244.14	condition_DMSO_LPS_vs_DMSO	12903.6	5836.34	1.14472	1.1311	1.2032e-19	1.08939e-18	up	Atg13	autophagy related 13
ENSMUSG00000027276.7	condition_DMSO_LPS_vs_DMSO	490.429	233.891	1.06753	1.02607	2.48017e-05	7.83046e-05	up	Jag1	jagged 1
ENSMUSG00000027322.11	condition_DMSO_LPS_vs_DMSO	18275.5	1293.9	3.82009	3.81492	6.93837e-187	1.57961e-184	up	Siglec1	sialic acid binding Ig-like lectin 1, sialoadhesin
ENSMUSG00000027333.18	condition_DMSO_LPS_vs_DMSO	21260.7	3051.78	2.80042	2.79058	1.22654e-98	9.98992e-97	up	Smox	spermine oxidase
ENSMUSG00000027340.15	condition_DMSO_LPS_vs_DMSO	11028.3	4359.11	1.33913	1.32575	1.80563e-27	2.40106e-26	up	Slc23a2	solute carrier family 23 (nucleobase transporters), member 2
ENSMUSG00000027360.5	condition_DMSO_LPS_vs_DMSO	8202.57	19.8142	8.69634	8.68226	2.73272e-251	1.22946e-248	up	Hdc	histidine decarboxylase
ENSMUSG00000027366.12	condition_DMSO_LPS_vs_DMSO	10470.8	3592.5	1.54321	1.53156	9.26229e-31	1.3957e-29	up	Sppl2a	signal peptide peptidase like 2A
ENSMUSG00000027368.6	condition_DMSO_LPS_vs_DMSO	1158.31	162.148	2.83821	2.80407	4.48761e-30	6.5481e-29	up	Dusp2	dual specificity phosphatase 2
ENSMUSG00000027380.10	condition_DMSO_LPS_vs_DMSO	34.385	0	7.76234	7.40519	1.50603e-05	4.86628e-05	up	Acoxl	acyl-Coenzyme A oxidase-like
ENSMUSG00000027381.16	condition_DMSO_LPS_vs_DMSO	4448.18	1671.65	1.41205	1.39879	4.6477e-24	5.21824e-23	up	Bcl2l11	BCL2-like 11 (apoptosis facilitator)
ENSMUSG00000027398.13	condition_DMSO_LPS_vs_DMSO	98575.3	10.7122	13.1641	13.148	0	0	up	Il1b	interleukin 1 beta
ENSMUSG00000027399.1	condition_DMSO_LPS_vs_DMSO	31613.2	5.41267	12.5086	11.7506	4.36991e-09	2.00227e-08	up	Il1a	interleukin 1 alpha
ENSMUSG00000027420.13	condition_DMSO_LPS_vs_DMSO	10.2637	0	6.02155	1.11247	0.0123382	0.0259479	up	Bfsp1	beaded filament structural protein 1, in lens-CP94
ENSMUSG00000027422.15	condition_DMSO_LPS_vs_DMSO	40628.1	14091.4	1.52765	1.50964	3.52705e-39	7.27589e-38	up	Rrbp1	ribosome binding protein 1
ENSMUSG00000027438.14	condition_DMSO_LPS_vs_DMSO	3486.42	438.063	2.99205	2.97852	2.6155e-78	1.51603e-76	up	Napb	N-ethylmaleimide sensitive fusion protein attachment protein beta
ENSMUSG00000027456.8	condition_DMSO_LPS_vs_DMSO	146.328	29.3876	2.31773	2.16573	2.21179e-06	7.80613e-06	up	Sdcbp2	syndecan binding protein (syntenin) 2
ENSMUSG00000027470.9	condition_DMSO_LPS_vs_DMSO	169.827	6.4108	4.7233	4.58721	1.36971e-15	1.00008e-14	up	Mylk2	myosin, light polypeptide kinase 2, skeletal muscle
ENSMUSG00000027475.9	condition_DMSO_LPS_vs_DMSO	4274.88	1488.32	1.52236	1.51006	3.04912e-27	3.99004e-26	up	Kif3b	kinesin family member 3B
ENSMUSG00000027506.15	condition_DMSO_LPS_vs_DMSO	36737.1	11240.4	1.70855	1.69228	1.74062e-48	4.71213e-47	up	Tpd52	tumor protein D52
ENSMUSG00000027514.14	condition_DMSO_LPS_vs_DMSO	12417.9	263.11	5.56121	5.55413	9.13981e-300	5.57115e-297	up	Zbp1	Z-DNA binding protein 1
ENSMUSG00000027519.10	condition_DMSO_LPS_vs_DMSO	6932.64	1983.85	1.80497	1.79318	5.66544e-42	1.26542e-40	up	Rab22a	RAB22A, member RAS oncogene family
ENSMUSG00000027533.10	condition_DMSO_LPS_vs_DMSO	14126.4	6970.45	1.01899	1.00503	8.85346e-16	6.52731e-15	up	Fabp5	fatty acid binding protein 5, epidermal
ENSMUSG00000027552.14	condition_DMSO_LPS_vs_DMSO	1305.92	504.916	1.37076	1.34266	1.47421e-11	8.10491e-11	up	E2f5	E2F transcription factor 5
ENSMUSG00000027555.8	condition_DMSO_LPS_vs_DMSO	8340.05	866.991	3.2654	3.24915	8.61517e-74	4.66454e-72	up	Car13	carbonic anhydrase 13
ENSMUSG00000027579.6	condition_DMSO_LPS_vs_DMSO	79.7579	0.832718	6.5452	6.10573	1.12298e-07	4.53029e-07	up	Srms	src-related kinase lacking C-terminal regulatory tyrosine and N-terminal myristylation sites
ENSMUSG00000027580.17	condition_DMSO_LPS_vs_DMSO	28326.9	2566.26	3.46454	3.45649	8.3906e-175	1.76165e-172	up	Helz2	helicase with zinc finger 2, transcriptional coactivator
ENSMUSG00000027611.12	condition_DMSO_LPS_vs_DMSO	11105.4	139.706	6.30967	6.30126	3.53533e-303	2.22679e-300	up	Procr	protein C receptor, endothelial
ENSMUSG00000027620.16	condition_DMSO_LPS_vs_DMSO	23126.2	9327.82	1.30991	1.30072	6.51111e-29	9.14071e-28	up	Rbm39	RNA binding motif protein 39
ENSMUSG00000027639.16	condition_DMSO_LPS_vs_DMSO	23376.4	6208.65	1.9127	1.90322	6.28815e-57	2.18421e-55	up	Samhd1	SAM domain and HD domain, 1
ENSMUSG00000027646.15	condition_DMSO_LPS_vs_DMSO	6871.82	377.378	4.18676	4.17849	8.42103e-190	2.01422e-187	up	Src	Rous sarcoma oncogene
ENSMUSG00000027669.14	condition_DMSO_LPS_vs_DMSO	153.399	41.7078	1.88181	1.73317	6.04263e-05	0.000182837	up	Gnb4	guanine nucleotide binding protein (G protein), beta 4
ENSMUSG00000027695.16	condition_DMSO_LPS_vs_DMSO	1604.66	698.244	1.2005	1.18164	9.40166e-13	5.62374e-12	up	Pld1	phospholipase D1
ENSMUSG00000027737.10	condition_DMSO_LPS_vs_DMSO	4378.53	1265.11	1.79103	1.7782	3.81043e-37	7.24366e-36	up	Slc7a11	solute carrier family 7 (cationic amino acid transporter, y+ system), member 11
ENSMUSG00000027782.10	condition_DMSO_LPS_vs_DMSO	9692.93	2663.83	1.86337	1.853	7.57944e-48	2.01436e-46	up	Kpna4	karyopherin (importin) alpha 4
ENSMUSG00000027784.10	condition_DMSO_LPS_vs_DMSO	1323.75	575.165	1.20288	1.18041	8.67801e-11	4.52732e-10	up	Ppm1l	protein phosphatase 1 (formerly 2C)-like
ENSMUSG00000027806.9	condition_DMSO_LPS_vs_DMSO	3581.34	1133.33	1.66002	1.64599	1.01564e-30	1.52921e-29	up	Tsc22d2	TSC22 domain family, member 2
ENSMUSG00000027808.8	condition_DMSO_LPS_vs_DMSO	26687.2	9055.94	1.55928	1.54746	6.7918e-31	1.03083e-29	up	Serp1	stress-associated endoplasmic reticulum protein 1
ENSMUSG00000027827.17	condition_DMSO_LPS_vs_DMSO	54.9784	15.43	1.83399	1.45621	0.0132482	0.0276862	up	Kcnab1	potassium voltage-gated channel, shaker-related subfamily, beta member 1
ENSMUSG00000027828.12	condition_DMSO_LPS_vs_DMSO	27245.2	8526.32	1.67599	1.66692	2.06686e-45	5.0329e-44	up	Ssr3	signal sequence receptor, gamma
ENSMUSG00000027833.16	condition_DMSO_LPS_vs_DMSO	305.201	47.1969	2.6944	2.619	8.20739e-14	5.33494e-13	up	Shox2	short stature homeobox 2
ENSMUSG00000027834.15	condition_DMSO_LPS_vs_DMSO	70.5773	17.6772	1.99768	1.69959	0.0025574	0.00612325	up	Serpini1	serine (or cysteine) peptidase inhibitor, clade I, member 1
ENSMUSG00000027843.13	condition_DMSO_LPS_vs_DMSO	9280.27	2184.64	2.08667	2.07535	3.60192e-55	1.18989e-53	up	Ptpn22	protein tyrosine phosphatase, non-receptor type 22 (lymphoid)
ENSMUSG00000027855.13	condition_DMSO_LPS_vs_DMSO	206.822	31.3287	2.72664	2.5956	8.81924e-09	3.92483e-08	up	Sycp1	synaptonemal complex protein 1
ENSMUSG00000027865.10	condition_DMSO_LPS_vs_DMSO	2267.68	934.441	1.27876	1.25834	3.08098e-13	1.92087e-12	up	Gdap2	ganglioside-induced differentiation-associated-protein 2
ENSMUSG00000027878.11	condition_DMSO_LPS_vs_DMSO	14799.1	5357.86	1.46581	1.45349	1.98761e-32	3.21832e-31	up	Notch2	notch 2
ENSMUSG00000027879.9	condition_DMSO_LPS_vs_DMSO	9415.37	3488.58	1.43241	1.41902	4.2198e-29	5.97283e-28	up	Sec22b	SEC22 homolog B, vesicle trafficking protein
ENSMUSG00000027893.14	condition_DMSO_LPS_vs_DMSO	19247.5	9405.53	1.03305	1.02089	2.84845e-17	2.29332e-16	up	Ahcyl1	S-adenosylhomocysteine hydrolase-like 1
ENSMUSG00000027896.15	condition_DMSO_LPS_vs_DMSO	118.314	43.5644	1.43976	1.26924	0.00400997	0.00926313	up	Slc16a4	solute carrier family 16 (monocarboxylic acid transporters), member 4
ENSMUSG00000027932.14	condition_DMSO_LPS_vs_DMSO	293.59	132.931	1.14199	1.0754	0.00033802	0.000928782	up	Slc27a3	solute carrier family 27 (fatty acid transporter), member 3
ENSMUSG00000027936.18	condition_DMSO_LPS_vs_DMSO	7140.36	2333.91	1.61324	1.59774	2.04723e-26	2.58068e-25	up	Crtc2	CREB regulated transcription coactivator 2
ENSMUSG00000027938.11	condition_DMSO_LPS_vs_DMSO	301.288	82.347	1.87169	1.79018	8.13263e-08	3.32484e-07	up	Creb3l4	cAMP responsive element binding protein 3-like 4
ENSMUSG00000027951.16	condition_DMSO_LPS_vs_DMSO	14210.5	6415.17	1.1474	1.13354	1.47958e-21	1.47614e-20	up	Adar	adenosine deaminase, RNA-specific
ENSMUSG00000027959.14	condition_DMSO_LPS_vs_DMSO	2526.22	965.234	1.38801	1.37239	6.16383e-20	5.65671e-19	up	Sass6	SAS-6 centriolar assembly protein
ENSMUSG00000027961.7	condition_DMSO_LPS_vs_DMSO	271.292	84.617	1.6794	1.59343	2.25225e-06	7.943e-06	up	Lrrc39	leucine rich repeat containing 39
ENSMUSG00000027997.9	condition_DMSO_LPS_vs_DMSO	1620.17	508.355	1.67197	1.65097	2.00098e-21	1.98064e-20	up	Casp6	caspase 6
ENSMUSG00000027999.15	condition_DMSO_LPS_vs_DMSO	3278.32	1457.27	1.16988	1.15585	8.08835e-16	5.97488e-15	up	Pla2g12a	phospholipase A2, group XIIA
ENSMUSG00000028007.13	condition_DMSO_LPS_vs_DMSO	3201.61	1198.58	1.41732	1.40191	4.39495e-21	4.27637e-20	up	Snx7	sorting nexin 7
ENSMUSG00000028028.11	condition_DMSO_LPS_vs_DMSO	6033.1	2437.85	1.3072	1.29332	5.83218e-20	5.35755e-19	up	Alpk1	alpha-kinase 1
ENSMUSG00000028035.13	condition_DMSO_LPS_vs_DMSO	1780.69	490.82	1.85868	1.83706	7.22008e-25	8.42164e-24	up	Dnajb4	DnaJ heat shock protein family (Hsp40) member B4
ENSMUSG00000028037.13	condition_DMSO_LPS_vs_DMSO	14791.9	5072.94	1.54387	1.53151	6.44045e-37	1.22065e-35	up	Ifi44	interferon-induced protein 44
ENSMUSG00000028042.15	condition_DMSO_LPS_vs_DMSO	23360.9	3759.41	2.63555	2.63613	1.81678e-94	1.33579e-92	up	Zbtb7b	zinc finger and BTB domain containing 7B
ENSMUSG00000028048.11	condition_DMSO_LPS_vs_DMSO	23663.1	8166.05	1.53496	1.52546	2.09977e-35	3.80779e-34	up	Gba	glucosidase, beta, acid
ENSMUSG00000028071.12	condition_DMSO_LPS_vs_DMSO	38.8378	0.929334	5.25382	4.61208	6.04585e-05	0.000182891	up	Sh2d2a	SH2 domain containing 2A
ENSMUSG00000028072.6	condition_DMSO_LPS_vs_DMSO	13.1206	0	6.37577	4.43318	0.00428034	0.00984795	up	Ntrk1	neurotrophic tyrosine kinase, receptor, type 1
ENSMUSG00000028073.15	condition_DMSO_LPS_vs_DMSO	38.1541	4.43769	3.11629	2.23279	0.00811178	0.0177551	up	Pear1	platelet endothelial aggregation receptor 1
ENSMUSG00000028100.11	condition_DMSO_LPS_vs_DMSO	850.339	44.9385	4.24416	4.21368	1.68628e-55	5.61975e-54	up	Nudt17	nudix (nucleoside diphosphate linked moiety X)-type motif 17
ENSMUSG00000028108.15	condition_DMSO_LPS_vs_DMSO	6100.38	2402.18	1.3448	1.33034	3.22827e-20	2.99467e-19	up	Ecm1	extracellular matrix protein 1
ENSMUSG00000028128.13	condition_DMSO_LPS_vs_DMSO	62.4161	16.0394	1.96222	1.61216	0.00603266	0.0134983	up	F3	coagulation factor III
ENSMUSG00000028145.9	condition_DMSO_LPS_vs_DMSO	1253.9	388.439	1.69069	1.66609	6.84995e-19	5.95111e-18	up	Them4	thioesterase superfamily member 4
ENSMUSG00000028149.12	condition_DMSO_LPS_vs_DMSO	7976.45	3196.05	1.31948	1.30862	1.10369e-25	1.34032e-24	up	Rap1gds1	RAP1, GTP-GDP dissociation stimulator 1
ENSMUSG00000028156.12	condition_DMSO_LPS_vs_DMSO	11071.4	5383.25	1.04034	1.0306	2.9176e-17	2.346e-16	up	Eif4e	eukaryotic translation initiation factor 4E
ENSMUSG00000028163.17	condition_DMSO_LPS_vs_DMSO	18221.1	6169.8	1.56237	1.55199	2.30523e-36	4.32139e-35	up	Nfkb1	nuclear factor of kappa light polypeptide gene enhancer in B cells 1, p105
ENSMUSG00000028179.12	condition_DMSO_LPS_vs_DMSO	5486.2	1551.8	1.82201	1.80811	4.84963e-37	9.20066e-36	up	Cth	cystathionase (cystathionine gamma-lyase)
ENSMUSG00000028184.12	condition_DMSO_LPS_vs_DMSO	985.677	265.871	1.88991	1.86055	2.88895e-19	2.5629e-18	up	Adgrl2	adhesion G protein-coupled receptor L2
ENSMUSG00000028188.13	condition_DMSO_LPS_vs_DMSO	262.714	122.922	1.09541	1.02704	0.00074802	0.00195391	up	Spata1	spermatogenesis associated 1
ENSMUSG00000028207.18	condition_DMSO_LPS_vs_DMSO	25254.7	8780.15	1.52421	1.51397	5.00029e-38	9.84224e-37	up	Asph	aspartate-beta-hydroxylase
ENSMUSG00000028211.11	condition_DMSO_LPS_vs_DMSO	1129.92	510.625	1.14523	1.11729	2.16563e-08	9.33433e-08	up	Trp53inp1	transformation related protein 53 inducible nuclear protein 1
ENSMUSG00000028214.13	condition_DMSO_LPS_vs_DMSO	85.3628	14.7152	2.52949	2.16781	0.000807864	0.00210007	up	Gem	GTP binding protein (gene overexpressed in skeletal muscle)
ENSMUSG00000028249.15	condition_DMSO_LPS_vs_DMSO	42540.1	18576.4	1.19537	1.18164	8.36492e-25	9.72698e-24	up	Sdcbp	syndecan binding protein
ENSMUSG00000028251.5	condition_DMSO_LPS_vs_DMSO	2469.19	1138.76	1.11664	1.0999	2.64169e-12	1.53592e-11	up	Tstd3	thiosulfate sulfurtransferase (rhodanese)-like domain containing 3
ENSMUSG00000028268.14	condition_DMSO_LPS_vs_DMSO	6927.57	45.9994	7.23873	7.22882	3.22678e-293	1.84767e-290	up	Gbp3	guanylate binding protein 3
ENSMUSG00000028270.12	condition_DMSO_LPS_vs_DMSO	3973.75	36.7167	6.752	6.73801	1.28488e-197	3.51871e-195	up	Gbp2	guanylate binding protein 2
ENSMUSG00000028291.7	condition_DMSO_LPS_vs_DMSO	2457.36	1001.1	1.29593	1.27579	3.64585e-14	2.42492e-13	up	Akirin2	akirin 2
ENSMUSG00000028300.14	condition_DMSO_LPS_vs_DMSO	3116.78	1446.9	1.10694	1.09292	2.98102e-14	1.99466e-13	up	C9orf72	C9orf72, member of C9orf72-SMCR8 complex
ENSMUSG00000028328.13	condition_DMSO_LPS_vs_DMSO	815.996	193.408	2.07575	2.03443	2.37142e-16	1.80905e-15	up	Tmod1	tropomodulin 1
ENSMUSG00000028337.14	condition_DMSO_LPS_vs_DMSO	1342.07	422.155	1.66901	1.6453	4.54506e-19	3.98716e-18	up	Coro2a	coronin, actin binding protein 2A
ENSMUSG00000028341.9	condition_DMSO_LPS_vs_DMSO	154.884	2.13693	6.17408	5.97338	2.72171e-14	1.82633e-13	up	Nr4a3	nuclear receptor subfamily 4, group A, member 3
ENSMUSG00000028343.10	condition_DMSO_LPS_vs_DMSO	8487.04	3554.18	1.25582	1.2446	4.6275e-22	4.72915e-21	up	Erp44	endoplasmic reticulum protein 44
ENSMUSG00000028347.14	condition_DMSO_LPS_vs_DMSO	351.099	114.896	1.6108	1.54198	3.80753e-07	1.45789e-06	up	Tmeff1	transmembrane protein with EGF-like and two follistatin-like domains 1
ENSMUSG00000028348.7	condition_DMSO_LPS_vs_DMSO	29.4108	4.2463	2.78981	1.94247	0.013535	0.0282261	up	Cavin4	caveolae associated 4
ENSMUSG00000028364.15	condition_DMSO_LPS_vs_DMSO	11927.8	115.344	6.68918	6.68514	0	0	up	Tnc	tenascin C
ENSMUSG00000028385.14	condition_DMSO_LPS_vs_DMSO	9464.39	2780.42	1.76717	1.75359	6.07676e-45	1.4535e-43	up	Snx30	sorting nexin family member 30
ENSMUSG00000028435.8	condition_DMSO_LPS_vs_DMSO	11.2488	0	6.15492	1.44876	0.00893481	0.0193948	up	Aqp3	aquaporin 3
ENSMUSG00000028437.14	condition_DMSO_LPS_vs_DMSO	6358.88	2027.06	1.64935	1.63589	2.92762e-32	4.73227e-31	up	Ubap1	ubiquitin-associated protein 1
ENSMUSG00000028458.12	condition_DMSO_LPS_vs_DMSO	5635.19	2034.48	1.47015	1.45119	1.24081e-18	1.06236e-17	up	Tesk1	testis specific protein kinase 1
ENSMUSG00000028480.14	condition_DMSO_LPS_vs_DMSO	13656.7	132.625	6.68381	6.67658	0	0	up	Glipr2	GLI pathogenesis-related 2
ENSMUSG00000028494.12	condition_DMSO_LPS_vs_DMSO	42794.2	17324.4	1.30463	1.28641	3.98755e-28	5.44821e-27	up	Plin2	perilipin 2
ENSMUSG00000028538.12	condition_DMSO_LPS_vs_DMSO	5014.04	1490.38	1.75057	1.73567	8.15538e-32	1.2885e-30	up	St3gal3	ST3 beta-galactoside alpha-2,3-sialyltransferase 3
ENSMUSG00000028541.14	condition_DMSO_LPS_vs_DMSO	22.8579	1.24908	4.17073	2.94862	0.0057849	0.0129994	up	B4galt2	UDP-Gal:betaGlcNAc beta 1,4- galactosyltransferase, polypeptide 2
ENSMUSG00000028553.12	condition_DMSO_LPS_vs_DMSO	47.1452	13.2104	1.83416	1.38817	0.0225792	0.0448592	up	Angptl3	angiopoietin-like 3
ENSMUSG00000028557.10	condition_DMSO_LPS_vs_DMSO	4235.32	1947.77	1.12089	1.10743	6.17199e-15	4.33876e-14	up	Rnf11	ring finger protein 11
ENSMUSG00000028583.14	condition_DMSO_LPS_vs_DMSO	3861.35	3.44986	10.1408	10.0867	8.26015e-81	5.00269e-79	up	Pdpn	podoplanin
ENSMUSG00000028599.10	condition_DMSO_LPS_vs_DMSO	160901	4325.2	5.2173	5.21084	0	0	up	Tnfrsf1b	tumor necrosis factor receptor superfamily, member 1b
ENSMUSG00000028602.12	condition_DMSO_LPS_vs_DMSO	399.408	129.823	1.62027	1.56154	3.22475e-08	1.36717e-07	up	Tnfrsf8	tumor necrosis factor receptor superfamily, member 8
ENSMUSG00000028634.17	condition_DMSO_LPS_vs_DMSO	3910.16	642.233	2.6062	2.5937	2.46026e-70	1.19509e-68	up	Hivep3	human immunodeficiency virus type I enhancer binding protein 3
ENSMUSG00000028643.11	condition_DMSO_LPS_vs_DMSO	1329.89	626.092	1.0865	1.0648	2.81376e-09	1.30861e-08	up	Svbp	small vasohibin binding protein
ENSMUSG00000028645.11	condition_DMSO_LPS_vs_DMSO	49604.9	5554.66	3.15875	3.15255	2.72318e-150	4.39805e-148	up	Slc2a1	solute carrier family 2 (facilitated glucose transporter), member 1
ENSMUSG00000028657.14	condition_DMSO_LPS_vs_DMSO	28106.8	11429.5	1.29815	1.28659	1.33701e-24	1.54047e-23	up	Ppt1	palmitoyl-protein thioesterase 1
ENSMUSG00000028668.5	condition_DMSO_LPS_vs_DMSO	5505.91	2740.39	1.00662	0.993006	2.07894e-13	1.30902e-12	up	Eloa	elongin A
ENSMUSG00000028671.16	condition_DMSO_LPS_vs_DMSO	1822.35	892.249	1.03066	1.01196	3.05024e-09	1.41511e-08	up	Gale	galactose-4-epimerase, UDP
ENSMUSG00000028680.14	condition_DMSO_LPS_vs_DMSO	3819.96	335.815	3.50854	3.49383	8.97779e-88	6.01576e-86	up	Plk3	polo like kinase 3
ENSMUSG00000028745.18	condition_DMSO_LPS_vs_DMSO	29558	13216.8	1.16117	1.14899	6.14115e-20	5.63863e-19	up	Capzb	capping protein (actin filament) muscle Z-line, beta
ENSMUSG00000028773.8	condition_DMSO_LPS_vs_DMSO	998.168	391.58	1.34934	1.32029	5.97508e-11	3.14938e-10	up	Fabp3	fatty acid binding protein 3, muscle and heart
ENSMUSG00000028789.16	condition_DMSO_LPS_vs_DMSO	432.56	165.644	1.38526	1.33419	4.11469e-07	1.56851e-06	up	Azin2	antizyme inhibitor 2
ENSMUSG00000028793.15	condition_DMSO_LPS_vs_DMSO	17577.3	3542.16	2.31105	2.3002	3.69039e-77	2.10676e-75	up	Rnf19b	ring finger protein 19B
ENSMUSG00000028795.15	condition_DMSO_LPS_vs_DMSO	987.833	364.862	1.43706	1.40641	1.18725e-11	6.57705e-11	up	Ccdc28b	coiled coil domain containing 28B
ENSMUSG00000028830.14	condition_DMSO_LPS_vs_DMSO	5561.15	2328.72	1.256	1.24303	6.91039e-20	6.32955e-19	up	AU040320	expressed sequence AU040320
ENSMUSG00000028842.15	condition_DMSO_LPS_vs_DMSO	3823.43	875.679	2.12602	2.11129	3.06883e-44	7.21251e-43	up	Ago3	argonaute RISC catalytic subunit 3
ENSMUSG00000028864.7	condition_DMSO_LPS_vs_DMSO	18.1123	0.443928	5.38787	3.73313	0.00658149	0.0146242	up	Hgf	hepatocyte growth factor
ENSMUSG00000028890.13	condition_DMSO_LPS_vs_DMSO	2735.69	865.169	1.66086	1.64559	4.92196e-28	6.71034e-27	up	Mtf1	metal response element binding transcription factor 1
ENSMUSG00000028901.13	condition_DMSO_LPS_vs_DMSO	2164.2	873.874	1.30853	1.2866	3.44618e-13	2.14207e-12	up	Gmeb1	glucocorticoid modulatory element binding protein 1
ENSMUSG00000028926.15	condition_DMSO_LPS_vs_DMSO	10761.5	3675.72	1.54969	1.53555	6.16074e-33	1.0176e-31	up	Cdk14	cyclin-dependent kinase 14
ENSMUSG00000028937.14	condition_DMSO_LPS_vs_DMSO	11556.9	4618.36	1.32333	1.3093	3.12182e-27	4.07953e-26	up	Acot7	acyl-CoA thioesterase 7
ENSMUSG00000028965.13	condition_DMSO_LPS_vs_DMSO	1165.52	211.019	2.46695	2.44091	3.09803e-32	4.99492e-31	up	Tnfrsf9	tumor necrosis factor receptor superfamily, member 9
ENSMUSG00000028967.10	condition_DMSO_LPS_vs_DMSO	894.639	361.058	1.30849	1.27794	7.24479e-10	3.54749e-09	up	Errfi1	ERBB receptor feedback inhibitor 1
ENSMUSG00000028977.17	condition_DMSO_LPS_vs_DMSO	732.404	35.1903	4.38331	4.34739	2.14777e-49	6.00359e-48	up	Casz1	castor zinc finger 1
ENSMUSG00000028986.12	condition_DMSO_LPS_vs_DMSO	2390.03	865.634	1.46523	1.44441	4.8409e-17	3.83698e-16	up	Klhl7	kelch-like 7
ENSMUSG00000029003.11	condition_DMSO_LPS_vs_DMSO	1573.02	698.932	1.17088	1.14522	2.04686e-09	9.63563e-09	up	Mad2l2	MAD2 mitotic arrest deficient-like 2
ENSMUSG00000029009.17	condition_DMSO_LPS_vs_DMSO	5005.41	2098.44	1.25435	1.24146	3.78456e-19	3.33239e-18	up	Mthfr	methylenetetrahydrofolate reductase
ENSMUSG00000029064.15	condition_DMSO_LPS_vs_DMSO	35595.4	17449.6	1.02849	1.01836	5.40267e-19	4.7176e-18	up	Gnb1	guanine nucleotide binding protein (G protein), beta 1
ENSMUSG00000029068.16	condition_DMSO_LPS_vs_DMSO	11392.6	5087.75	1.16303	1.14897	2.13352e-20	1.99579e-19	up	Ccnl2	cyclin L2
ENSMUSG00000029082.17	condition_DMSO_LPS_vs_DMSO	16224	3021.06	2.42494	2.41449	1.98927e-76	1.12207e-74	up	Bst1	bone marrow stromal cell antigen 1
ENSMUSG00000029084.5	condition_DMSO_LPS_vs_DMSO	13.6626	0	6.43434	4.64611	0.00356671	0.00830519	up	Cd38	CD38 antigen
ENSMUSG00000029104.15	condition_DMSO_LPS_vs_DMSO	8855.63	3912.14	1.17866	1.16837	2.37807e-21	2.34408e-20	up	Htt	huntingtin
ENSMUSG00000029108.14	condition_DMSO_LPS_vs_DMSO	7923.06	3430.15	1.20762	1.1928	1.14637e-19	1.03944e-18	up	Pcdh7	protocadherin 7
ENSMUSG00000029135.10	condition_DMSO_LPS_vs_DMSO	7431.32	1194.12	2.63755	2.62768	3.27972e-88	2.22927e-86	up	Fosl2	fos-like antigen 2
ENSMUSG00000029156.11	condition_DMSO_LPS_vs_DMSO	2103.53	684.844	1.61835	1.5937	1.49014e-17	1.21317e-16	up	Sgcb	sarcoglycan, beta (dystrophin-associated glycoprotein)
ENSMUSG00000029166.14	condition_DMSO_LPS_vs_DMSO	233.011	107.002	1.12279	1.04482	0.00118183	0.00298995	up	Mapre3	microtubule-associated protein, RP/EB family, member 3
ENSMUSG00000029171.12	condition_DMSO_LPS_vs_DMSO	3326.26	1196.87	1.47452	1.46018	2.90238e-24	3.28995e-23	up	Pgm2	phosphoglucomutase 2
ENSMUSG00000029179.14	condition_DMSO_LPS_vs_DMSO	1827.09	881.952	1.05098	1.03248	5.36558e-10	2.64513e-09	up	Zcchc4	zinc finger, CCHC domain containing 4
ENSMUSG00000029185.14	condition_DMSO_LPS_vs_DMSO	592.995	244.906	1.27543	1.23721	8.14168e-08	3.32782e-07	up	Fam114a1	family with sequence similarity 114, member A1
ENSMUSG00000029186.12	condition_DMSO_LPS_vs_DMSO	3831.73	1080.87	1.82567	1.81173	3.55916e-37	6.80019e-36	up	Pi4k2b	phosphatidylinositol 4-kinase type 2 beta
ENSMUSG00000029193.7	condition_DMSO_LPS_vs_DMSO	88.6398	0	9.12936	9.26892	8.88443e-09	3.95012e-08	up	Cckar	cholecystokinin A receptor
ENSMUSG00000029207.16	condition_DMSO_LPS_vs_DMSO	4356.95	1184.98	1.87862	1.8646	6.20165e-38	1.21437e-36	up	Apbb2	amyloid beta (A4) precursor protein-binding, family B, member 2
ENSMUSG00000029223.12	condition_DMSO_LPS_vs_DMSO	70.7091	7.85286	3.17784	2.84498	4.0977e-05	0.00012619	up	Uchl1	ubiquitin carboxy-terminal hydrolase L1
ENSMUSG00000029227.15	condition_DMSO_LPS_vs_DMSO	12352.4	3091.19	1.99832	1.98568	1.37709e-50	4.00332e-49	up	Fip1l1	FIP1 like 1 (S. cerevisiae)
ENSMUSG00000029228.15	condition_DMSO_LPS_vs_DMSO	48.0819	6.672	2.8402	2.27015	0.00295636	0.00699604	up	Lnx1	ligand of numb-protein X 1
ENSMUSG00000029229.8	condition_DMSO_LPS_vs_DMSO	3631.08	1660.41	1.12921	1.10723	6.08372e-10	2.99214e-09	up	Chic2	cysteine-rich hydrophobic domain 2
ENSMUSG00000029238.11	condition_DMSO_LPS_vs_DMSO	3384.29	1317.7	1.36022	1.34222	6.11913e-17	4.82987e-16	up	Clock	circadian locomotor output cycles kaput
ENSMUSG00000029254.16	condition_DMSO_LPS_vs_DMSO	19100.5	6491.25	1.55697	1.54249	1.31551e-26	1.67506e-25	up	Stap1	signal transducing adaptor family member 1
ENSMUSG00000029279.15	condition_DMSO_LPS_vs_DMSO	617.189	166.341	1.89217	1.85047	4.59351e-14	3.02963e-13	up	Brdt	bromodomain, testis-specific
ENSMUSG00000029298.15	condition_DMSO_LPS_vs_DMSO	1729.32	124.551	3.7935	3.77314	8.82774e-72	4.4962e-70	up	Gbp9	guanylate-binding protein 9
ENSMUSG00000029304.14	condition_DMSO_LPS_vs_DMSO	1.39702e+06	102692	3.76596	3.78312	5.58811e-227	1.95543e-224	up	Spp1	secreted phosphoprotein 1
ENSMUSG00000029313.18	condition_DMSO_LPS_vs_DMSO	9804.83	2492.23	1.97613	1.96383	1.42694e-54	4.61704e-53	up	Aff1	AF4/FMR2 family, member 1
ENSMUSG00000029314.14	condition_DMSO_LPS_vs_DMSO	1091.89	128.95	3.08195	3.05726	6.07538e-46	1.50262e-44	up	Gpat3	glycerol-3-phosphate acyltransferase 3
ENSMUSG00000029379.10	condition_DMSO_LPS_vs_DMSO	55.7839	0.887856	6.01043	5.43498	6.51273e-06	2.18937e-05	up	Cxcl3	chemokine (C-X-C motif) ligand 3
ENSMUSG00000029390.13	condition_DMSO_LPS_vs_DMSO	20377.7	9048.98	1.17111	1.16111	1.95443e-21	1.93559e-20	up	Tmed2	transmembrane p24 trafficking protein 2
ENSMUSG00000029392.12	condition_DMSO_LPS_vs_DMSO	822.039	400.93	1.03575	1.00755	7.84522e-07	2.91473e-06	up	Rilpl1	Rab interacting lysosomal protein-like 1
ENSMUSG00000029408.13	condition_DMSO_LPS_vs_DMSO	93.9126	28.7754	1.71037	1.44385	0.00597007	0.0133725	up	Abcb9	ATP-binding cassette, sub-family B (MDR/TAP), member 9
ENSMUSG00000029442.18	condition_DMSO_LPS_vs_DMSO	1182.26	395.713	1.57854	1.54796	7.62674e-14	4.96263e-13	up	Wdr66	WD repeat domain 66
ENSMUSG00000029466.11	condition_DMSO_LPS_vs_DMSO	4829.45	2349.38	1.03957	1.02818	5.64824e-15	3.97798e-14	up	Anapc7	anaphase promoting complex subunit 7
ENSMUSG00000029490.4	condition_DMSO_LPS_vs_DMSO	1137.75	427.954	1.41067	1.38648	8.69032e-14	5.64303e-13	up	Mfsd7a	major facilitator superfamily domain containing 7A
ENSMUSG00000029502.14	condition_DMSO_LPS_vs_DMSO	6056.61	1916.57	1.6599	1.64415	1.54813e-35	2.82369e-34	up	Golga3	golgi autoantigen, golgin subfamily a, 3
ENSMUSG00000029528.19	condition_DMSO_LPS_vs_DMSO	18361.8	6860.71	1.42027	1.4075	5.75776e-29	8.1193e-28	up	Pxn	paxillin
ENSMUSG00000029552.19	condition_DMSO_LPS_vs_DMSO	13127.3	2235.7	2.55383	2.54456	2.40694e-91	1.69707e-89	up	Tes	testis derived transcript
ENSMUSG00000029561.17	condition_DMSO_LPS_vs_DMSO	13233.9	601.879	4.45829	4.45113	1.56025e-242	6.40923e-240	up	Oasl2	2'-5' oligoadenylate synthetase-like 2
ENSMUSG00000029564.12	condition_DMSO_LPS_vs_DMSO	16.7824	0	6.72959	5.5191	0.00120912	0.00305407	up	4930519G04Rik	RIKEN cDNA 4930519G04 gene
ENSMUSG00000029581.14	condition_DMSO_LPS_vs_DMSO	185.148	2.08179	6.43861	6.25178	9.20677e-16	6.77986e-15	up	Fscn1	fascin actin-bundling protein 1
ENSMUSG00000029605.16	condition_DMSO_LPS_vs_DMSO	2658.24	457.587	2.53902	2.5211	1.12842e-50	3.30073e-49	up	Oas1b	2'-5' oligoadenylate synthetase 1B
ENSMUSG00000029607.14	condition_DMSO_LPS_vs_DMSO	80.0237	15.1028	2.40883	2.12674	0.000288505	0.000801704	up	Ankrd61	ankyrin repeat domain 61
ENSMUSG00000029648.13	condition_DMSO_LPS_vs_DMSO	6679.43	748.52	3.15782	3.14774	1.50504e-112	1.46594e-110	up	Flt1	FMS-like tyrosine kinase 1
ENSMUSG00000029657.15	condition_DMSO_LPS_vs_DMSO	8924.53	2707.03	1.72111	1.70912	2.02533e-37	3.90119e-36	up	Hsph1	heat shock 105kDa/110kDa protein 1
ENSMUSG00000029684.14	condition_DMSO_LPS_vs_DMSO	2620.08	764.058	1.77796	1.76193	8.64669e-31	1.30606e-29	up	Wasl	Wiskott-Aldrich syndrome-like (human)
ENSMUSG00000029713.15	condition_DMSO_LPS_vs_DMSO	40182.1	19792.4	1.02164	1.01065	1.20153e-14	8.28312e-14	up	Gnb2	guanine nucleotide binding protein (G protein), beta 2
ENSMUSG00000029752.12	condition_DMSO_LPS_vs_DMSO	41848.4	13908	1.58929	1.57915	4.44189e-36	8.22882e-35	up	Asns	asparagine synthetase
ENSMUSG00000029762.6	condition_DMSO_LPS_vs_DMSO	7194.13	3029.52	1.24778	1.23356	7.28678e-18	6.0285e-17	up	Akr1b8	aldo-keto reductase family 1, member B8
ENSMUSG00000029767.16	condition_DMSO_LPS_vs_DMSO	12647.9	5967.72	1.08358	1.07014	4.24568e-18	3.55613e-17	up	Calu	calumenin
ENSMUSG00000029769.16	condition_DMSO_LPS_vs_DMSO	44.515	8.23496	2.43347	1.9059	0.00636058	0.0141867	up	Ccdc136	coiled-coil domain containing 136
ENSMUSG00000029772.17	condition_DMSO_LPS_vs_DMSO	4302.52	1732.91	1.31197	1.30008	6.23768e-22	6.34376e-21	up	Ahcyl2	S-adenosylhomocysteine hydrolase-like 2
ENSMUSG00000029798.11	condition_DMSO_LPS_vs_DMSO	2410.17	512.767	2.23229	2.21495	1.37217e-40	2.92316e-39	up	Herc6	hect domain and RLD 6
ENSMUSG00000029819.6	condition_DMSO_LPS_vs_DMSO	89.214	23.3408	1.92949	1.64275	0.00291706	0.00691084	up	Npy	neuropeptide Y
ENSMUSG00000029832.16	condition_DMSO_LPS_vs_DMSO	34.9434	2.44418	3.84423	3.18924	0.000658278	0.00173436	up	Nfe2l3	nuclear factor, erythroid derived 2, like 3
ENSMUSG00000029840.8	condition_DMSO_LPS_vs_DMSO	21172	9190.27	1.20391	1.19027	2.73966e-17	2.20762e-16	up	Mtpn	myotrophin
ENSMUSG00000029860.16	condition_DMSO_LPS_vs_DMSO	4897.16	1651.23	1.56853	1.55354	5.14105e-21	4.97926e-20	up	Zyx	zyxin
ENSMUSG00000029992.14	condition_DMSO_LPS_vs_DMSO	8528.72	2186.58	1.96357	1.95195	3.99918e-48	1.07342e-46	up	Gfpt1	glutamine fructose-6-phosphate transaminase 1
ENSMUSG00000030002.15	condition_DMSO_LPS_vs_DMSO	11662.5	5160.22	1.17631	1.16237	5.66389e-21	5.47442e-20	up	Dusp11	dual specificity phosphatase 11 (RNA/RNP complex 1-interacting)
ENSMUSG00000030037.9	condition_DMSO_LPS_vs_DMSO	2761.82	734.175	1.9121	1.8892	1.11313e-24	1.28882e-23	up	Mrpl53	mitochondrial ribosomal protein L53
ENSMUSG00000030058.17	condition_DMSO_LPS_vs_DMSO	12472.3	5855.68	1.09088	1.07704	1.27972e-18	1.09518e-17	up	Copg1	coatomer protein complex, subunit gamma 1
ENSMUSG00000030067.17	condition_DMSO_LPS_vs_DMSO	10089.4	1851.83	2.4458	2.42836	4.33141e-47	1.10008e-45	up	Foxp1	forkhead box P1
ENSMUSG00000030082.14	condition_DMSO_LPS_vs_DMSO	26058.2	11078.8	1.23397	1.22432	6.52343e-23	6.92899e-22	up	Sec61a1	Sec61 alpha 1 subunit (S. cerevisiae)
ENSMUSG00000030084.11	condition_DMSO_LPS_vs_DMSO	8641.09	2559.22	1.75566	1.74477	7.63357e-38	1.48552e-36	up	Plxna1	plexin A1
ENSMUSG00000030103.11	condition_DMSO_LPS_vs_DMSO	5850.54	2327.11	1.33024	1.31771	3.18208e-21	3.11709e-20	up	Bhlhe40	basic helix-loop-helix family, member e40
ENSMUSG00000030107.10	condition_DMSO_LPS_vs_DMSO	28948.1	3839.88	2.91434	2.90575	6.32106e-130	8.01629e-128	up	Usp18	ubiquitin specific peptidase 18
ENSMUSG00000030142.10	condition_DMSO_LPS_vs_DMSO	27892.5	6668.43	2.06438	2.04947	1.63178e-41	3.5729e-40	up	Clec4e	C-type lectin domain family 4, member e
ENSMUSG00000030144.4	condition_DMSO_LPS_vs_DMSO	15194.9	5798.48	1.38976	1.37246	2.87446e-25	3.41609e-24	up	Clec4d	C-type lectin domain family 4, member d
ENSMUSG00000030149.15	condition_DMSO_LPS_vs_DMSO	47.0384	0	8.19421	7.99935	2.61619e-06	9.15473e-06	up	Klrk1	killer cell lectin-like receptor subfamily K, member 1
ENSMUSG00000030156.5	condition_DMSO_LPS_vs_DMSO	228.268	12.2871	4.2093	4.09889	1.32024e-16	1.02076e-15	up	Cd69	CD69 antigen
ENSMUSG00000030187.15	condition_DMSO_LPS_vs_DMSO	2924.54	117.19	4.6392	4.62583	3.009e-136	4.09051e-134	up	Klra2	killer cell lectin-like receptor, subfamily A, member 2
ENSMUSG00000030188.12	condition_DMSO_LPS_vs_DMSO	2457.6	395.541	2.63525	2.61831	3.89036e-53	1.20512e-51	up	Magohb	mago homolog B, exon junction complex core component
ENSMUSG00000030203.17	condition_DMSO_LPS_vs_DMSO	5291.27	898.372	2.55836	2.54613	1.02044e-72	5.32659e-71	up	Dusp16	dual specificity phosphatase 16
ENSMUSG00000030214.7	condition_DMSO_LPS_vs_DMSO	924.474	0	12.5131	13.207	1.08845e-17	8.89592e-17	up	Plbd1	phospholipase B domain containing 1
ENSMUSG00000030225.11	condition_DMSO_LPS_vs_DMSO	3108.08	1394.83	1.1561	1.14012	1.8493e-13	1.17027e-12	up	Dera	deoxyribose-phosphate aldolase (putative)
ENSMUSG00000030259.12	condition_DMSO_LPS_vs_DMSO	3288.92	1232.97	1.41583	1.40018	5.67541e-21	5.48275e-20	up	Rassf8	Ras association (RalGDS/AF-6) domain family (N-terminal) member 8
ENSMUSG00000030275.6	condition_DMSO_LPS_vs_DMSO	10354.5	3656.32	1.50185	1.49099	1.14897e-27	1.54307e-26	up	Etnk1	ethanolamine kinase 1
ENSMUSG00000030287.15	condition_DMSO_LPS_vs_DMSO	4886.99	1832.33	1.41544	1.40353	1.09289e-23	1.21335e-22	up	Itpr2	inositol 1,4,5-triphosphate receptor 2
ENSMUSG00000030303.15	condition_DMSO_LPS_vs_DMSO	381.953	137.578	1.47363	1.41605	3.93438e-07	1.50403e-06	up	Far2	fatty acyl CoA reductase 2
ENSMUSG00000030327.8	condition_DMSO_LPS_vs_DMSO	5648.62	2550.4	1.14714	1.13238	1.1235e-14	7.75938e-14	up	Necap1	NECAP endocytosis associated 1
ENSMUSG00000030397.11	condition_DMSO_LPS_vs_DMSO	5987.42	2034.53	1.55751	1.53844	5.78514e-21	5.58304e-20	up	Mark4	MAP/microtubule affinity regulating kinase 4
ENSMUSG00000030401.16	condition_DMSO_LPS_vs_DMSO	409.401	43.548	3.23255	3.16568	2.74904e-19	2.44336e-18	up	Rtn2	reticulon 2 (Z-band associated protein)
ENSMUSG00000030403.9	condition_DMSO_LPS_vs_DMSO	50624.7	20395	1.31162	1.30164	1.44041e-26	1.83163e-25	up	Vasp	vasodilator-stimulated phosphoprotein
ENSMUSG00000030406.7	condition_DMSO_LPS_vs_DMSO	361.332	13.0725	4.77626	4.69177	3.20383e-24	3.61863e-23	up	Gipr	gastric inhibitory polypeptide receptor
ENSMUSG00000030410.16	condition_DMSO_LPS_vs_DMSO	958.985	46.44	4.3667	4.33906	2.36301e-63	9.74922e-62	up	Dmwd	dystrophia myotonica-containing WD repeat motif
ENSMUSG00000030447.15	condition_DMSO_LPS_vs_DMSO	33434.2	10719.6	1.64112	1.62458	2.66135e-41	5.78032e-40	up	Cyfip1	cytoplasmic FMR1 interacting protein 1
ENSMUSG00000030465.19	condition_DMSO_LPS_vs_DMSO	280.24	43.292	2.70343	2.61746	2.18952e-12	1.28169e-11	up	Psd3	pleckstrin and Sec7 domain containing 3
ENSMUSG00000030474.9	condition_DMSO_LPS_vs_DMSO	445.241	218.791	1.02515	0.982847	7.00083e-05	0.000209981	up	Siglece	sialic acid binding Ig-like lectin E
ENSMUSG00000030494.13	condition_DMSO_LPS_vs_DMSO	64.9294	3.38601	4.25116	3.89553	2.12656e-06	7.52078e-06	up	Rhpn2	rhophilin, Rho GTPase binding protein 2
ENSMUSG00000030530.15	condition_DMSO_LPS_vs_DMSO	30706.3	4957.95	2.63076	2.62041	4.31627e-99	3.5461e-97	up	Furin	furin (paired basic amino acid cleaving enzyme)
ENSMUSG00000030560.17	condition_DMSO_LPS_vs_DMSO	11522.3	4230.78	1.44536	1.43151	1.67623e-20	1.57661e-19	up	Ctsc	cathepsin C
ENSMUSG00000030591.17	condition_DMSO_LPS_vs_DMSO	50500.5	22164.3	1.18805	1.17975	1.29308e-20	1.22538e-19	up	Psmd8	proteasome (prosome, macropain) 26S subunit, non-ATPase, 8
ENSMUSG00000030595.15	condition_DMSO_LPS_vs_DMSO	10562.8	2093.05	2.33556	2.3227	3.30705e-57	1.16369e-55	up	Nfkbib	nuclear factor of kappa light polypeptide gene enhancer in B cells inhibitor, beta
ENSMUSG00000030655.15	condition_DMSO_LPS_vs_DMSO	10411.7	4001.16	1.37958	1.36417	1.13077e-24	1.30765e-23	up	Smg1	SMG1 homolog, phosphatidylinositol 3-kinase-related kinase (C. elegans)
ENSMUSG00000030657.11	condition_DMSO_LPS_vs_DMSO	1224.33	608.816	1.00742	0.986012	5.27698e-08	2.18692e-07	up	Xylt1	xylosyltransferase 1
ENSMUSG00000030659.14	condition_DMSO_LPS_vs_DMSO	5041.34	1841.96	1.45251	1.43912	2.34705e-27	3.09706e-26	up	Nucb2	nucleobindin 2
ENSMUSG00000030666.11	condition_DMSO_LPS_vs_DMSO	83.7477	2.49815	5.04043	4.71858	4.95092e-08	2.05836e-07	up	Calcb	calcitonin-related polypeptide, beta
ENSMUSG00000030685.5	condition_DMSO_LPS_vs_DMSO	5178.47	1335.67	1.95538	1.93787	4.96607e-32	7.92559e-31	up	Kctd13	potassium channel tetramerisation domain containing 13
ENSMUSG00000030699.16	condition_DMSO_LPS_vs_DMSO	107.617	12.1917	3.1327	2.89927	1.66242e-06	5.95059e-06	up	Tbx6	T-box 6
ENSMUSG00000030717.9	condition_DMSO_LPS_vs_DMSO	29021.9	1938	3.90426	3.89384	4.26258e-141	6.34219e-139	up	Nupr1	nuclear protein transcription regulator 1
ENSMUSG00000030718.9	condition_DMSO_LPS_vs_DMSO	5060.84	2383.43	1.08628	1.07316	7.55899e-15	5.26871e-14	up	Ppme1	protein phosphatase methylesterase 1
ENSMUSG00000030720.16	condition_DMSO_LPS_vs_DMSO	8529.04	3677.57	1.21365	1.20058	1.85644e-18	1.583e-17	up	Cln3	ceroid lipofuscinosis, neuronal 3, juvenile (Batten, Spielmeyer-Vogt disease)
ENSMUSG00000030747.5	condition_DMSO_LPS_vs_DMSO	738.151	84.7492	3.12539	3.08111	5.65581e-27	7.31e-26	up	Dgat2	diacylglycerol O-acyltransferase 2
ENSMUSG00000030748.9	condition_DMSO_LPS_vs_DMSO	2634.15	328.715	3.00267	2.98688	1.39821e-69	6.67188e-68	up	Il4ra	interleukin 4 receptor, alpha
ENSMUSG00000030754.9	condition_DMSO_LPS_vs_DMSO	12026.1	5649.64	1.08996	1.0797	8.58203e-19	7.40484e-18	up	Copb1	coatomer protein complex, subunit beta 1
ENSMUSG00000030786.18	condition_DMSO_LPS_vs_DMSO	50891	12901	1.97989	1.97136	3.34437e-53	1.03769e-51	up	Itgam	integrin alpha M
ENSMUSG00000030824.17	condition_DMSO_LPS_vs_DMSO	17122.6	8312.26	1.04261	1.0256	6.73648e-15	4.70757e-14	up	Nucb1	nucleobindin 1
ENSMUSG00000030830.18	condition_DMSO_LPS_vs_DMSO	9822.68	2051.69	2.25928	2.24774	8.47975e-70	4.05654e-68	up	Itgal	integrin alpha L
ENSMUSG00000030846.15	condition_DMSO_LPS_vs_DMSO	8072.08	3231.58	1.32046	1.30544	2.57538e-18	2.18291e-17	up	Tial1	Tia1 cytotoxic granule-associated RNA binding protein-like 1
ENSMUSG00000030854.17	condition_DMSO_LPS_vs_DMSO	53.877	17.2609	1.64206	1.276	0.0247038	0.0486811	up	Ptpn5	protein tyrosine phosphatase, non-receptor type 5
ENSMUSG00000030876.7	condition_DMSO_LPS_vs_DMSO	6353.33	1980.52	1.68184	1.66856	4.10201e-33	6.80523e-32	up	Mettl9	methyltransferase like 9
ENSMUSG00000030878.11	condition_DMSO_LPS_vs_DMSO	1133.91	550.266	1.04356	1.01698	2.8529e-07	1.10672e-06	up	Cdr2	cerebellar degeneration-related 2
ENSMUSG00000030921.17	condition_DMSO_LPS_vs_DMSO	10646.3	2043.55	2.38126	2.36942	1.95738e-79	1.15946e-77	up	Trim30a	tripartite motif-containing 30A
ENSMUSG00000030922.12	condition_DMSO_LPS_vs_DMSO	973.082	195.87	2.31384	2.27664	3.89372e-21	3.79647e-20	up	Lyrm1	LYR motif containing 1
ENSMUSG00000030990.18	condition_DMSO_LPS_vs_DMSO	13677.9	3453.58	1.98568	1.97396	3.16358e-49	8.75243e-48	up	Pgap2	post-GPI attachment to proteins 2
ENSMUSG00000031012.17	condition_DMSO_LPS_vs_DMSO	3285.02	1518.35	1.11353	1.09885	9.66772e-14	6.26909e-13	up	Cask	calcium/calmodulin-dependent serine protein kinase (MAGUK family)
ENSMUSG00000031066.10	condition_DMSO_LPS_vs_DMSO	740.919	208.355	1.83087	1.79532	2.06763e-15	1.49236e-14	up	Usp11	ubiquitin specific peptidase 11
ENSMUSG00000031078.15	condition_DMSO_LPS_vs_DMSO	62.3663	9.57343	2.7071	2.32328	0.000590486	0.00156645	up	Cttn	cortactin
ENSMUSG00000031095.15	condition_DMSO_LPS_vs_DMSO	2873.79	1238.27	1.21453	1.19884	2.47791e-15	1.77965e-14	up	Cul4b	cullin 4B
ENSMUSG00000031104.2	condition_DMSO_LPS_vs_DMSO	57.1461	10.4337	2.45909	2.0435	0.00210008	0.00511118	up	Rab33a	RAB33A, member RAS oncogene family
ENSMUSG00000031134.16	condition_DMSO_LPS_vs_DMSO	1513.38	668.049	1.17968	1.15913	2.01362e-11	1.09621e-10	up	Rbmx	RNA binding motif protein, X chromosome
ENSMUSG00000031145.15	condition_DMSO_LPS_vs_DMSO	662.766	327.139	1.0182	0.985451	7.27295e-06	2.4354e-05	up	Prickle3	prickle planar cell polarity protein 3
ENSMUSG00000031149.7	condition_DMSO_LPS_vs_DMSO	2838.48	1014.86	1.48381	1.46219	1.55313e-17	1.26227e-16	up	Praf2	PRA1 domain family 2
ENSMUSG00000031155.17	condition_DMSO_LPS_vs_DMSO	3578.8	176.166	4.34473	4.33129	5.9062e-126	7.29436e-124	up	Pim2	proviral integration site 2
ENSMUSG00000031197.11	condition_DMSO_LPS_vs_DMSO	3849.95	1908.31	1.01237	0.999714	5.48488e-13	3.35412e-12	up	Vbp1	von Hippel-Lindau binding protein 1
ENSMUSG00000031207.16	condition_DMSO_LPS_vs_DMSO	67758.2	27601.9	1.29562	1.28751	6.12142e-29	8.60642e-28	up	Msn	moesin
ENSMUSG00000031258.4	condition_DMSO_LPS_vs_DMSO	82.1864	25.7535	1.67236	1.42296	0.00546693	0.0123288	up	Xkrx	X-linked Kx blood group related, X-linked
ENSMUSG00000031278.12	condition_DMSO_LPS_vs_DMSO	16305.3	3998.09	2.02801	2.01834	8.64368e-61	3.36765e-59	up	Acsl4	acyl-CoA synthetase long-chain family member 4
ENSMUSG00000031289.10	condition_DMSO_LPS_vs_DMSO	488.804	38.7331	3.65905	3.61067	3.42144e-30	5.01175e-29	up	Il13ra2	interleukin 13 receptor, alpha 2
ENSMUSG00000031297.14	condition_DMSO_LPS_vs_DMSO	21.9878	1.24908	4.11627	2.83623	0.00702419	0.0155311	up	Slc7a3	solute carrier family 7 (cationic amino acid transporter, y+ system), member 3
ENSMUSG00000031328.16	condition_DMSO_LPS_vs_DMSO	49583.9	24172.7	1.0365	1.01854	1.01899e-18	8.75616e-18	up	Flna	filamin, alpha
ENSMUSG00000031337.16	condition_DMSO_LPS_vs_DMSO	1530.94	732.863	1.06238	1.04491	1.05137e-09	5.06803e-09	up	Mtm1	X-linked myotubular myopathy gene 1
ENSMUSG00000031365.13	condition_DMSO_LPS_vs_DMSO	1331.31	618.269	1.10609	1.08315	3.41891e-09	1.57839e-08	up	Zfp275	zinc finger protein 275
ENSMUSG00000031381.16	condition_DMSO_LPS_vs_DMSO	1037	418.767	1.30777	1.28009	9.34429e-11	4.86016e-10	up	Piga	phosphatidylinositol glycan anchor biosynthesis, class A
ENSMUSG00000031393.16	condition_DMSO_LPS_vs_DMSO	5691.05	1214.2	2.22904	2.21446	9.22999e-46	2.27096e-44	up	Mecp2	methyl CpG binding protein 2
ENSMUSG00000031431.13	condition_DMSO_LPS_vs_DMSO	3209.43	1122.64	1.51591	1.49559	3.36635e-19	2.97246e-18	up	Tsc22d3	TSC22 domain family, member 3
ENSMUSG00000031433.15	condition_DMSO_LPS_vs_DMSO	480.483	153.092	1.64855	1.59327	7.45192e-09	3.33835e-08	up	Rbm41	RNA binding motif protein 41
ENSMUSG00000031441.15	condition_DMSO_LPS_vs_DMSO	4884.69	1995.02	1.2917	1.2783	4.48342e-20	4.13061e-19	up	Atp11a	ATPase, class VI, type 11A
ENSMUSG00000031486.15	condition_DMSO_LPS_vs_DMSO	192.752	16.4834	3.55062	3.43769	1.50363e-13	9.59234e-13	up	Adgra2	adhesion G protein-coupled receptor A2
ENSMUSG00000031488.14	condition_DMSO_LPS_vs_DMSO	9351	630.844	3.89022	3.88149	5.43606e-188	1.26815e-185	up	Rab11fip1	RAB11 family interacting protein 1 (class I)
ENSMUSG00000031493.10	condition_DMSO_LPS_vs_DMSO	183.97	26.5442	2.79474	2.67338	1.23236e-09	5.91332e-09	up	Ggn	gametogenetin
ENSMUSG00000031503.13	condition_DMSO_LPS_vs_DMSO	12.3326	0	6.2879	3.86114	0.00618781	0.0138209	up	Col4a2	collagen, type IV, alpha 2
ENSMUSG00000031504.6	condition_DMSO_LPS_vs_DMSO	3767.76	691.974	2.44528	2.43121	6.13861e-58	2.20105e-56	up	Rab20	RAB20, member RAS oncogene family
ENSMUSG00000031513.8	condition_DMSO_LPS_vs_DMSO	11947	3685.01	1.69697	1.68516	3.56888e-37	6.81186e-36	up	Leprotl1	leptin receptor overlapping transcript-like 1
ENSMUSG00000031520.6	condition_DMSO_LPS_vs_DMSO	2776.12	70.7844	5.29659	5.2825	5.76063e-152	9.633e-150	up	Vegfc	vascular endothelial growth factor C
ENSMUSG00000031529.5	condition_DMSO_LPS_vs_DMSO	4438.28	1637.85	1.43812	1.42435	7.2594e-24	8.1024e-23	up	Tnks	tankyrase, TRF1-interacting ankyrin-related ADP-ribose polymerase
ENSMUSG00000031530.6	condition_DMSO_LPS_vs_DMSO	33473.7	1955.61	4.09761	4.08776	1.16182e-161	2.15232e-159	up	Dusp4	dual specificity phosphatase 4
ENSMUSG00000031532.7	condition_DMSO_LPS_vs_DMSO	11088.6	3681.75	1.59078	1.57757	7.35215e-30	1.06375e-28	up	Saraf	store-operated calcium entry-associated regulatory factor
ENSMUSG00000031536.6	condition_DMSO_LPS_vs_DMSO	2366.91	988.068	1.26017	1.24401	3.68678e-16	2.78217e-15	up	Polb	polymerase (DNA directed), beta
ENSMUSG00000031539.6	condition_DMSO_LPS_vs_DMSO	1431.87	591.604	1.27519	1.25568	2.67073e-13	1.67328e-12	up	Ap3m2	adaptor-related protein complex 3, mu 2 subunit
ENSMUSG00000031555.15	condition_DMSO_LPS_vs_DMSO	10425.9	4840.88	1.10673	1.0926	8.96951e-18	7.37224e-17	up	Adam9	a disintegrin and metallopeptidase domain 9 (meltrin gamma)
ENSMUSG00000031568.16	condition_DMSO_LPS_vs_DMSO	3451.81	1340.76	1.36451	1.34703	1.69306e-17	1.37482e-16	up	Rwdd4a	RWD domain containing 4A
ENSMUSG00000031570.17	condition_DMSO_LPS_vs_DMSO	3492.93	800.36	2.1256	2.11051	2.16728e-43	5.00036e-42	up	Plpp5	phospholipid phosphatase 5
ENSMUSG00000031586.17	condition_DMSO_LPS_vs_DMSO	714.398	279.296	1.35497	1.29198	8.54859e-06	2.83991e-05	up	Rbpms	RNA binding protein gene with multiple splicing
ENSMUSG00000031595.9	condition_DMSO_LPS_vs_DMSO	19.8201	0	6.96896	6.04774	0.000476436	0.00128208	up	Pdgfrl	platelet-derived growth factor receptor-like
ENSMUSG00000031596.15	condition_DMSO_LPS_vs_DMSO	3603.89	0.32629	13.2609	12.9723	4.67286e-21	4.53744e-20	up	Slc7a2	solute carrier family 7 (cationic amino acid transporter, y+ system), member 2
ENSMUSG00000031622.16	condition_DMSO_LPS_vs_DMSO	6803.86	3078.33	1.14459	1.13075	1.30988e-16	1.01358e-15	up	Sin3b	transcriptional regulator, SIN3B (yeast)
ENSMUSG00000031647.10	condition_DMSO_LPS_vs_DMSO	2519.59	214.404	3.55379	3.53859	1.05809e-87	7.04004e-86	up	Mfap3l	microfibrillar-associated protein 3-like
ENSMUSG00000031673.6	condition_DMSO_LPS_vs_DMSO	16.0764	0.416359	5.23235	3.33746	0.0103729	0.0222507	up	Cdh11	cadherin 11
ENSMUSG00000031691.14	condition_DMSO_LPS_vs_DMSO	10453.6	3714.73	1.49256	1.47769	4.05689e-29	5.74656e-28	up	Tnpo2	transportin 2 (importin 3, karyopherin beta 2b)
ENSMUSG00000031709.15	condition_DMSO_LPS_vs_DMSO	2077.08	321.591	2.69113	2.67225	1.43517e-49	4.02957e-48	up	Tbc1d9	TBC1 domain family, member 9
ENSMUSG00000031712.10	condition_DMSO_LPS_vs_DMSO	1356.52	205.726	2.72317	2.69849	1.90788e-38	3.80689e-37	up	Il15	interleukin 15
ENSMUSG00000031728.10	condition_DMSO_LPS_vs_DMSO	1056.96	300.036	1.81771	1.7859	7.76187e-17	6.08582e-16	up	Zfp821	zinc finger protein 821
ENSMUSG00000031758.10	condition_DMSO_LPS_vs_DMSO	699.296	346.301	1.01504	0.978686	2.09676e-05	6.66448e-05	up	Cdyl2	chromodomain protein, Y chromosome-like 2
ENSMUSG00000031762.7	condition_DMSO_LPS_vs_DMSO	64788.7	6985.34	3.21333	3.1313	1.72814e-13	1.09728e-12	up	Mt2	metallothionein 2
ENSMUSG00000031779.3	condition_DMSO_LPS_vs_DMSO	174.359	0	10.1066	10.4581	2.75868e-11	1.4864e-10	up	Ccl22	chemokine (C-C motif) ligand 22
ENSMUSG00000031781.14	condition_DMSO_LPS_vs_DMSO	6103.36	3026.64	1.01184	0.994979	2.74864e-10	1.38207e-09	up	Ciapin1	cytokine induced apoptosis inhibitor 1
ENSMUSG00000031783.10	condition_DMSO_LPS_vs_DMSO	5472.18	1994.71	1.456	1.44358	4.64787e-27	6.03202e-26	up	Polr2c	polymerase (RNA) II (DNA directed) polypeptide C
ENSMUSG00000031792.15	condition_DMSO_LPS_vs_DMSO	5603.15	1426.88	1.97322	1.95531	1.26611e-32	2.0678e-31	up	Usb1	U6 snRNA biogenesis 1
ENSMUSG00000031799.10	condition_DMSO_LPS_vs_DMSO	30159.5	14676.1	1.03915	1.02592	9.30767e-16	6.84882e-15	up	Tpm4	tropomyosin 4
ENSMUSG00000031822.20	condition_DMSO_LPS_vs_DMSO	2901.96	983.16	1.56302	1.54534	4.43661e-22	4.5414e-21	up	Gse1	genetic suppressor element 1, coiled-coil protein
ENSMUSG00000031861.16	condition_DMSO_LPS_vs_DMSO	156.138	40.5219	1.94426	1.80525	1.98523e-05	6.32489e-05	up	Lpar2	lysophosphatidic acid receptor 2
ENSMUSG00000031879.14	condition_DMSO_LPS_vs_DMSO	5453.56	1688.69	1.69096	1.67181	1.91046e-25	2.28626e-24	up	Ciao2b	cytosolic iron-sulfur assembly component 2B
ENSMUSG00000031927.9	condition_DMSO_LPS_vs_DMSO	9.44029	0	5.8977	0.930295	0.0168628	0.0344327	up	1700012B09Rik	RIKEN cDNA 1700012B09 gene
ENSMUSG00000031939.16	condition_DMSO_LPS_vs_DMSO	4622.4	2116.6	1.12671	1.11096	1.35039e-13	8.65568e-13	up	Taf1d	TATA-box binding protein associated factor, RNA polymerase I, D
ENSMUSG00000031953.2	condition_DMSO_LPS_vs_DMSO	305.908	116.307	1.39504	1.32756	9.17086e-06	3.03596e-05	up	Tmem170	transmembrane protein 170
ENSMUSG00000031959.15	condition_DMSO_LPS_vs_DMSO	2913.16	911.61	1.6765	1.65958	3.42758e-26	4.28357e-25	up	Wdr59	WD repeat domain 59
ENSMUSG00000032021.14	condition_DMSO_LPS_vs_DMSO	38.3923	2.99722	3.67658	3.09859	0.000470777	0.00126739	up	Crtam	cytotoxic and regulatory T cell molecule
ENSMUSG00000032038.7	condition_DMSO_LPS_vs_DMSO	3121.86	951.095	1.71441	1.69295	1.12884e-23	1.25179e-22	up	St3gal4	ST3 beta-galactoside alpha-2,3-sialyltransferase 4
ENSMUSG00000032041.15	condition_DMSO_LPS_vs_DMSO	890.305	430.015	1.04515	1.01616	1.03342e-06	3.8043e-06	up	Tirap	toll-interleukin 1 receptor (TIR) domain-containing adaptor protein
ENSMUSG00000032042.11	condition_DMSO_LPS_vs_DMSO	24634.4	4857.26	2.34244	2.33481	3.00286e-87	1.97707e-85	up	Srpr	signal recognition particle receptor ('docking protein')
ENSMUSG00000032059.13	condition_DMSO_LPS_vs_DMSO	2904.82	1383.12	1.07044	1.056	6.57259e-13	3.9883e-12	up	Alg9	asparagine-linked glycosylation 9 (alpha 1,2 mannosyltransferase)
ENSMUSG00000032096.16	condition_DMSO_LPS_vs_DMSO	14113.9	6770.3	1.0598	1.0467	1.49393e-17	1.21573e-16	up	Arcn1	archain 1
ENSMUSG00000032115.14	condition_DMSO_LPS_vs_DMSO	18459	8250.2	1.16185	1.14899	5.66571e-22	5.77762e-21	up	Hyou1	hypoxia up-regulated 1
ENSMUSG00000032116.18	condition_DMSO_LPS_vs_DMSO	18546.8	9037.2	1.0372	1.0258	2.48243e-18	2.10822e-17	up	Stt3a	STT3, subunit of the oligosaccharyltransferase complex, homolog A (S. cerevisiae)
ENSMUSG00000032131.16	condition_DMSO_LPS_vs_DMSO	127.415	1.60422	6.25764	5.99226	2.55151e-11	1.38068e-10	up	Abcg4	ATP binding cassette subfamily G member 4
ENSMUSG00000032204.13	condition_DMSO_LPS_vs_DMSO	4861.44	172.496	4.81625	4.80688	2.25448e-202	6.35829e-200	up	Aqp9	aquaporin 9
ENSMUSG00000032207.10	condition_DMSO_LPS_vs_DMSO	63.4529	17.3436	1.8767	1.47039	0.0144694	0.0299895	up	Lipc	lipase, hepatic
ENSMUSG00000032220.10	condition_DMSO_LPS_vs_DMSO	11815.9	3968.02	1.57418	1.56043	1.91455e-36	3.59258e-35	up	Myo1e	myosin IE
ENSMUSG00000032231.14	condition_DMSO_LPS_vs_DMSO	63697.3	24492.6	1.37888	1.36911	4.78047e-33	7.9169e-32	up	Anxa2	annexin A2
ENSMUSG00000032244.9	condition_DMSO_LPS_vs_DMSO	11164.3	2711.49	2.0418	2.02867	4.70607e-60	1.79648e-58	up	Fem1b	fem 1 homolog b
ENSMUSG00000032252.14	condition_DMSO_LPS_vs_DMSO	2271.8	1132.84	1.00378	0.988976	4.90857e-11	2.60102e-10	up	Glce	glucuronyl C5-epimerase
ENSMUSG00000032253.13	condition_DMSO_LPS_vs_DMSO	4146.43	1715.77	1.27266	1.25537	1.85718e-15	1.34302e-14	up	Phip	pleckstrin homology domain interacting protein
ENSMUSG00000032261.16	condition_DMSO_LPS_vs_DMSO	8102.95	2780.8	1.54285	1.53166	6.68825e-33	1.10377e-31	up	Sh3bgrl2	SH3 domain binding glutamic acid-rich protein like 2
ENSMUSG00000032265.14	condition_DMSO_LPS_vs_DMSO	5765.44	754.103	2.93425	2.92256	3.4632e-88	2.34554e-86	up	Tent5a	terminal nucleotidyltransferase 5A
ENSMUSG00000032280.16	condition_DMSO_LPS_vs_DMSO	6235.2	2484.19	1.32778	1.31509	9.42305e-24	1.0474e-22	up	Tle3	transducin-like enhancer of split 3
ENSMUSG00000032281.11	condition_DMSO_LPS_vs_DMSO	170.155	9.93466	4.10204	3.97296	3.97734e-14	2.63759e-13	up	Acsbg1	acyl-CoA synthetase bubblegum family member 1
ENSMUSG00000032316.8	condition_DMSO_LPS_vs_DMSO	6795.28	1764.65	1.94525	1.93289	3.17957e-48	8.55856e-47	up	Clk3	CDC-like kinase 3
ENSMUSG00000032322.14	condition_DMSO_LPS_vs_DMSO	10715.6	5223.69	1.03663	1.02677	6.28385e-17	4.95368e-16	up	Pstpip1	proline-serine-threonine phosphatase-interacting protein 1
ENSMUSG00000032324.11	condition_DMSO_LPS_vs_DMSO	16586.5	2875.36	2.52819	2.51943	2.97527e-96	2.30413e-94	up	Tspan3	tetraspanin 3
ENSMUSG00000032333.6	condition_DMSO_LPS_vs_DMSO	2490.24	1132.22	1.13744	1.12209	2.53239e-13	1.5903e-12	up	Stoml1	stomatin-like 1
ENSMUSG00000032376.12	condition_DMSO_LPS_vs_DMSO	3887.94	1810.08	1.10301	1.08561	1.33184e-11	7.35492e-11	up	Usp3	ubiquitin specific peptidase 3
ENSMUSG00000032384.16	condition_DMSO_LPS_vs_DMSO	4263.98	927.199	2.20089	2.18709	1.45867e-49	4.08948e-48	up	Csnk1g1	casein kinase 1, gamma 1
ENSMUSG00000032386.15	condition_DMSO_LPS_vs_DMSO	2368.77	934.271	1.34156	1.32458	7.89389e-17	6.18677e-16	up	Trip4	thyroid hormone receptor interactor 4
ENSMUSG00000032418.15	condition_DMSO_LPS_vs_DMSO	1334.56	575.557	1.21362	1.19122	2.10017e-11	1.14201e-10	up	Me1	malic enzyme 1, NADP(+)-dependent, cytosolic
ENSMUSG00000032425.15	condition_DMSO_LPS_vs_DMSO	1114.8	454.491	1.29393	1.26829	3.22376e-11	1.7291e-10	up	Zfp949	zinc finger protein 949
ENSMUSG00000032478.14	condition_DMSO_LPS_vs_DMSO	1266.48	570.215	1.15101	1.12123	5.85271e-08	2.4168e-07	up	Nme6	NME/NM23 nucleoside diphosphate kinase 6
ENSMUSG00000032479.15	condition_DMSO_LPS_vs_DMSO	11113.8	5111.72	1.12047	1.11074	3.24462e-20	3.00836e-19	up	Map4	microtubule-associated protein 4
ENSMUSG00000032482.9	condition_DMSO_LPS_vs_DMSO	141.068	25.0501	2.49288	2.34435	4.07672e-07	1.55529e-06	up	Cspg5	chondroitin sulfate proteoglycan 5
ENSMUSG00000032487.8	condition_DMSO_LPS_vs_DMSO	218278	171.785	10.3095	10.3068	0	0	up	Ptgs2	prostaglandin-endoperoxide synthase 2
ENSMUSG00000032491.14	condition_DMSO_LPS_vs_DMSO	1230.33	577.477	1.09081	1.05828	1.09902e-06	4.02775e-06	up	Nradd	neurotrophin receptor associated death domain
ENSMUSG00000032497.19	condition_DMSO_LPS_vs_DMSO	15676.4	2825.43	2.47209	2.46193	2.11353e-79	1.24804e-77	up	Lrrfip2	leucine rich repeat (in FLII) interacting protein 2
ENSMUSG00000032515.8	condition_DMSO_LPS_vs_DMSO	18868.8	702.67	4.74729	4.73987	5.56977e-284	2.92351e-281	up	Csrnp1	cysteine-serine-rich nuclear protein 1
ENSMUSG00000032526.11	condition_DMSO_LPS_vs_DMSO	1133.48	422.102	1.42505	1.38852	6.84067e-10	3.35221e-09	up	Ss18l2	SS18, nBAF chromatin remodeling complex subunit like 2
ENSMUSG00000032536.12	condition_DMSO_LPS_vs_DMSO	6616.67	2838.67	1.2212	1.20848	7.6519e-19	6.6265e-18	up	Trak1	trafficking protein, kinesin binding 1
ENSMUSG00000032540.16	condition_DMSO_LPS_vs_DMSO	4175.64	2071.55	1.01145	0.99881	7.57165e-13	4.56813e-12	up	Abhd5	abhydrolase domain containing 5
ENSMUSG00000032561.15	condition_DMSO_LPS_vs_DMSO	347.592	0	11.1012	11.6038	7.3137e-14	4.7655e-13	up	Acpp	acid phosphatase, prostate
ENSMUSG00000032575.16	condition_DMSO_LPS_vs_DMSO	18646.1	4728.61	1.97927	1.96835	1.11095e-49	3.1379e-48	up	Manf	mesencephalic astrocyte-derived neurotrophic factor
ENSMUSG00000032578.7	condition_DMSO_LPS_vs_DMSO	760.573	4.74269	7.3306	7.26526	8.03659e-48	2.12986e-46	up	Cish	cytokine inducible SH2-containing protein
ENSMUSG00000032591.15	condition_DMSO_LPS_vs_DMSO	132.897	60.3304	1.14101	1.00817	0.0119797	0.0252784	up	Mst1	macrophage stimulating 1 (hepatocyte growth factor-like)
ENSMUSG00000032594.11	condition_DMSO_LPS_vs_DMSO	6980.47	3285.27	1.08738	1.07597	1.7457e-16	1.34311e-15	up	Ip6k1	inositol hexaphosphate kinase 1
ENSMUSG00000032596.14	condition_DMSO_LPS_vs_DMSO	9909.35	3060.04	1.69541	1.68284	9.29284e-35	1.64263e-33	up	Uba7	ubiquitin-like modifier activating enzyme 7
ENSMUSG00000032599.12	condition_DMSO_LPS_vs_DMSO	2394.68	883.884	1.43843	1.4191	1.10576e-17	9.0296e-17	up	Ip6k2	inositol hexaphosphate kinase 2
ENSMUSG00000032623.9	condition_DMSO_LPS_vs_DMSO	12.1511	0	6.25973	3.3697	0.0072842	0.0160684	up	Oas1d	2'-5' oligoadenylate synthetase 1D
ENSMUSG00000032637.15	condition_DMSO_LPS_vs_DMSO	21269.6	9239.48	1.20289	1.18683	9.04209e-15	6.27467e-14	up	Atxn2l	ataxin 2-like
ENSMUSG00000032661.9	condition_DMSO_LPS_vs_DMSO	23936.4	5454.7	2.13371	2.11739	3.51218e-56	1.19149e-54	up	Oas3	2'-5' oligoadenylate synthetase 3
ENSMUSG00000032679.12	condition_DMSO_LPS_vs_DMSO	789.466	319.468	1.30497	1.27391	9.88107e-10	4.78015e-09	up	Cd59a	CD59a antigen
ENSMUSG00000032688.9	condition_DMSO_LPS_vs_DMSO	14511	2242.4	2.69381	2.68247	1.03567e-80	6.25243e-79	up	Malt1	MALT1 paracaspase
ENSMUSG00000032690.16	condition_DMSO_LPS_vs_DMSO	18726.3	4764.7	1.97459	1.96302	6.53626e-50	1.87135e-48	up	Oas2	2'-5' oligoadenylate synthetase 2
ENSMUSG00000032724.5	condition_DMSO_LPS_vs_DMSO	1866.41	113.392	4.04093	4.02367	8.55444e-91	5.98684e-89	up	Abtb2	ankyrin repeat and BTB (POZ) domain containing 2
ENSMUSG00000032737.13	condition_DMSO_LPS_vs_DMSO	16028.3	5799.09	1.46672	1.45447	4.51353e-34	7.78173e-33	up	Inppl1	inositol polyphosphate phosphatase-like 1
ENSMUSG00000032740.17	condition_DMSO_LPS_vs_DMSO	2073.79	963.091	1.10591	1.08709	7.57876e-11	3.96699e-10	up	Ccdc88a	coiled coil domain containing 88A
ENSMUSG00000032745.18	condition_DMSO_LPS_vs_DMSO	7022.45	3228.04	1.12125	1.10853	1.00867e-17	8.25818e-17	up	Gpbp1	GC-rich promoter binding protein 1
ENSMUSG00000032812.18	condition_DMSO_LPS_vs_DMSO	28428	9867.54	1.52664	1.51209	3.16665e-27	4.13525e-26	up	Arap1	ArfGAP with RhoGAP domain, ankyrin repeat and PH domain 1
ENSMUSG00000032840.7	condition_DMSO_LPS_vs_DMSO	1850.1	918.179	1.01134	0.987704	1.2598e-07	5.05847e-07	up	2410131K14Rik	RIKEN cDNA 2410131K14 gene
ENSMUSG00000032841.15	condition_DMSO_LPS_vs_DMSO	25.5675	0.443928	5.8878	4.70496	0.00142022	0.0035498	up	Prr5l	proline rich 5 like
ENSMUSG00000032845.16	condition_DMSO_LPS_vs_DMSO	33.7288	2.66357	3.67944	2.81031	0.00306805	0.00723679	up	Alpk2	alpha-kinase 2
ENSMUSG00000032846.10	condition_DMSO_LPS_vs_DMSO	1106.46	455.495	1.27973	1.25154	3.99952e-10	1.98777e-09	up	Zswim6	zinc finger SWIM-type containing 6
ENSMUSG00000032860.5	condition_DMSO_LPS_vs_DMSO	1995.19	507.057	1.97626	1.95783	6.69337e-32	1.06106e-30	up	P2ry2	purinergic receptor P2Y, G-protein coupled 2
ENSMUSG00000032872.16	condition_DMSO_LPS_vs_DMSO	5033.72	1982.16	1.34454	1.33079	3.67862e-23	3.95624e-22	up	Cyb5r4	cytochrome b5 reductase 4
ENSMUSG00000032889.7	condition_DMSO_LPS_vs_DMSO	127.738	44.2083	1.52928	1.36966	0.00151988	0.00377941	up	Gm6685	predicted pseudogene 6685
ENSMUSG00000032899.14	condition_DMSO_LPS_vs_DMSO	643.743	11.0238	5.92175	5.86924	1.22967e-47	3.2362e-46	up	Styk1	serine/threonine/tyrosine kinase 1
ENSMUSG00000032905.5	condition_DMSO_LPS_vs_DMSO	7362.44	1817.54	2.01828	2.00741	1.0147e-53	3.21709e-52	up	Atg12	autophagy related 12
ENSMUSG00000032913.13	condition_DMSO_LPS_vs_DMSO	3474.54	777.057	2.16031	2.1447	6.28863e-43	1.42311e-41	up	Lrig2	leucine-rich repeats and immunoglobulin-like domains 2
ENSMUSG00000032965.11	condition_DMSO_LPS_vs_DMSO	2873.44	1386.1	1.05156	1.03724	1.39322e-12	8.2476e-12	up	Ift57	intraflagellar transport 57
ENSMUSG00000032997.16	condition_DMSO_LPS_vs_DMSO	2364.71	934.315	1.34043	1.31081	1.37926e-10	7.08414e-10	up	Chpf	chondroitin polymerizing factor
ENSMUSG00000033022.8	condition_DMSO_LPS_vs_DMSO	230.866	59.3874	1.96053	1.85732	6.50092e-07	2.43347e-06	up	Cdo1	cysteine dioxygenase 1, cytosolic
ENSMUSG00000033039.10	condition_DMSO_LPS_vs_DMSO	3676.91	1601.76	1.19889	1.18439	3.88243e-16	2.92747e-15	up	Micall1	microtubule associated monooxygenase, calponin and LIM domain containing -like 1
ENSMUSG00000033114.11	condition_DMSO_LPS_vs_DMSO	558.996	242.144	1.20604	1.15988	4.48181e-06	1.53171e-05	up	Slc35d2	solute carrier family 35, member D2
ENSMUSG00000033124.16	condition_DMSO_LPS_vs_DMSO	5969.19	1756.28	1.76515	1.74968	1.57729e-33	2.65638e-32	up	Atg9a	autophagy related 9A
ENSMUSG00000033184.14	condition_DMSO_LPS_vs_DMSO	5626.45	1697.68	1.72887	1.71491	4.07836e-35	7.2978e-34	up	Tmed7	transmembrane p24 trafficking protein 7
ENSMUSG00000033213.16	condition_DMSO_LPS_vs_DMSO	2826.25	0.808677	11.7063	11.5336	1.1237e-29	1.61718e-28	up	AA467197	expressed sequence AA467197
ENSMUSG00000033220.7	condition_DMSO_LPS_vs_DMSO	89673.1	28039.1	1.67724	1.66277	5.87127e-32	9.33082e-31	up	Rac2	Rac family small GTPase 2
ENSMUSG00000033227.7	condition_DMSO_LPS_vs_DMSO	2154.27	233.527	3.20625	3.18373	9.54572e-53	2.95214e-51	up	Wnt6	wingless-type MMTV integration site family, member 6
ENSMUSG00000033256.14	condition_DMSO_LPS_vs_DMSO	78.9724	13.0474	2.60098	2.27207	0.000343895	0.000943964	up	Shf	Src homology 2 domain containing F
ENSMUSG00000033306.15	condition_DMSO_LPS_vs_DMSO	8586.87	854.49	3.32875	3.31745	1.06651e-120	1.19247e-118	up	Lpp	LIM domain containing preferred translocation partner in lipoma
ENSMUSG00000033319.5	condition_DMSO_LPS_vs_DMSO	4599.87	1539.67	1.579	1.5657	5.06264e-31	7.70859e-30	up	Fem1c	fem 1 homolog c
ENSMUSG00000033335.17	condition_DMSO_LPS_vs_DMSO	21123.7	9170.54	1.20376	1.19277	9.88312e-19	8.50515e-18	up	Dnm2	dynamin 2
ENSMUSG00000033355.6	condition_DMSO_LPS_vs_DMSO	6539.86	2848.97	1.19915	1.18069	5.87289e-13	3.58212e-12	up	Rtp4	receptor transporter protein 4
ENSMUSG00000033364.13	condition_DMSO_LPS_vs_DMSO	3151.55	1224.52	1.36378	1.34757	9.44704e-19	8.14005e-18	up	Usp37	ubiquitin specific peptidase 37
ENSMUSG00000033439.12	condition_DMSO_LPS_vs_DMSO	1487.04	610.623	1.28377	1.2632	2.71665e-13	1.70092e-12	up	Trmt13	tRNA methyltransferase 13
ENSMUSG00000033467.12	condition_DMSO_LPS_vs_DMSO	3416.55	1659.53	1.04224	1.01605	2.53562e-07	9.89326e-07	up	Crlf2	cytokine receptor-like factor 2
ENSMUSG00000033487.14	condition_DMSO_LPS_vs_DMSO	14937.3	2169.34	2.7835	2.77493	4.03845e-110	3.81553e-108	up	Fndc3a	fibronectin type III domain containing 3A
ENSMUSG00000033538.13	condition_DMSO_LPS_vs_DMSO	9133.28	1172.13	2.96171	2.95071	3.16787e-90	2.20074e-88	up	Casp4	caspase 4, apoptosis-related cysteine peptidase
ENSMUSG00000033545.14	condition_DMSO_LPS_vs_DMSO	15993.1	3056.09	2.38791	2.37147	2.99571e-49	8.32285e-48	up	Znrf1	zinc and ring finger 1
ENSMUSG00000033557.17	condition_DMSO_LPS_vs_DMSO	6519.5	2124.34	1.61774	1.60567	9.83217e-35	1.73634e-33	up	Fam20b	family with sequence similarity 20, member B
ENSMUSG00000033581.17	condition_DMSO_LPS_vs_DMSO	10132.9	790.451	3.67981	3.66955	5.88969e-139	8.24382e-137	up	Igf2bp2	insulin-like growth factor 2 mRNA binding protein 2
ENSMUSG00000033658.16	condition_DMSO_LPS_vs_DMSO	4358.48	1926.38	1.17793	1.1654	4.85865e-18	4.06234e-17	up	Ddx19b	DEAD (Asp-Glu-Ala-Asp) box polypeptide 19b
ENSMUSG00000033669.8	condition_DMSO_LPS_vs_DMSO	840.994	298.996	1.49164	1.45844	1.09214e-11	6.05904e-11	up	Zfp7	zinc finger protein 7
ENSMUSG00000033684.14	condition_DMSO_LPS_vs_DMSO	12475.7	3487.04	1.83919	1.82686	2.44638e-44	5.75675e-43	up	Qsox1	quiescin Q6 sulfhydryl oxidase 1
ENSMUSG00000033713.12	condition_DMSO_LPS_vs_DMSO	6692.53	1321.57	2.33999	2.328	3.07526e-63	1.2578e-61	up	Foxn3	forkhead box N3
ENSMUSG00000033769.16	condition_DMSO_LPS_vs_DMSO	5768.02	1173.45	2.29718	2.28509	2.71883e-59	1.00538e-57	up	Exoc6b	exocyst complex component 6B
ENSMUSG00000033792.12	condition_DMSO_LPS_vs_DMSO	2045.46	389.395	2.39259	2.36913	1.15909e-33	1.96432e-32	up	Atp7a	ATPase, Cu++ transporting, alpha polypeptide
ENSMUSG00000033805.12	condition_DMSO_LPS_vs_DMSO	28.5233	2.99722	3.24812	2.44019	0.00500288	0.0113773	up	Ephx4	epoxide hydrolase 4
ENSMUSG00000033813.15	condition_DMSO_LPS_vs_DMSO	12190.7	5703.77	1.09578	1.08528	4.32327e-19	3.79789e-18	up	Tcea1	transcription elongation factor A (SII) 1
ENSMUSG00000033883.11	condition_DMSO_LPS_vs_DMSO	823.564	400.211	1.04053	1.00978	2.03479e-06	7.21512e-06	up	Zfp267	zinc finger protein 267
ENSMUSG00000033885.15	condition_DMSO_LPS_vs_DMSO	4638.55	2070.33	1.16365	1.14815	1.80165e-14	1.22725e-13	up	Pxk	PX domain containing serine/threonine kinase
ENSMUSG00000033902.12	condition_DMSO_LPS_vs_DMSO	2453.06	687.046	1.8366	1.81387	1.27174e-23	1.40613e-22	up	Mapkbp1	mitogen-activated protein kinase binding protein 1
ENSMUSG00000033917.15	condition_DMSO_LPS_vs_DMSO	7443.72	3152.48	1.23973	1.22611	2.71675e-18	2.29999e-17	up	Gde1	glycerophosphodiester phosphodiesterase 1
ENSMUSG00000033991.9	condition_DMSO_LPS_vs_DMSO	3072.75	1230.44	1.32001	1.30467	2.16717e-18	1.84546e-17	up	Ttc37	tetratricopeptide repeat domain 37
ENSMUSG00000034007.10	condition_DMSO_LPS_vs_DMSO	2293.84	747.355	1.6179	1.60013	1.58954e-23	1.75035e-22	up	Scaper	S phase cyclin A-associated protein in the ER
ENSMUSG00000034088.15	condition_DMSO_LPS_vs_DMSO	34561.4	12230.5	1.49869	1.48254	8.45551e-33	1.39056e-31	up	Hdlbp	high density lipoprotein (HDL) binding protein
ENSMUSG00000034110.8	condition_DMSO_LPS_vs_DMSO	557.148	181.212	1.62095	1.57409	6.21392e-10	3.05458e-09	up	Kctd7	potassium channel tetramerisation domain containing 7
ENSMUSG00000034116.17	condition_DMSO_LPS_vs_DMSO	27274.5	9854.79	1.46869	1.45864	4.61555e-33	7.65048e-32	up	Vav1	vav 1 oncogene
ENSMUSG00000034135.15	condition_DMSO_LPS_vs_DMSO	13730.9	1961.35	2.80737	2.79819	2.41884e-104	2.11603e-102	up	Sik3	SIK family kinase 3
ENSMUSG00000034156.16	condition_DMSO_LPS_vs_DMSO	519.248	22.7534	4.52211	4.45462	3.11284e-28	4.26543e-27	up	Tspoap1	TSPO associated protein 1
ENSMUSG00000034158.9	condition_DMSO_LPS_vs_DMSO	6552.12	3064.58	1.09609	1.08285	8.07007e-14	5.24749e-13	up	Lrrc58	leucine rich repeat containing 58
ENSMUSG00000034165.16	condition_DMSO_LPS_vs_DMSO	8609.62	3774.91	1.18964	1.17878	8.54506e-18	7.03869e-17	up	Ccnd3	cyclin D3
ENSMUSG00000034168.7	condition_DMSO_LPS_vs_DMSO	10965.4	3824.36	1.51984	1.506	2.73633e-26	3.42649e-25	up	Irf2bpl	interferon regulatory factor 2 binding protein-like
ENSMUSG00000034171.13	condition_DMSO_LPS_vs_DMSO	393.461	67.9627	2.53288	2.47004	6.0077e-15	4.22799e-14	up	Faah	fatty acid amide hydrolase
ENSMUSG00000034226.7	condition_DMSO_LPS_vs_DMSO	4108.05	164.648	4.6414	4.63001	1.48856e-158	2.67884e-156	up	Rhov	ras homolog family member V
ENSMUSG00000034227.7	condition_DMSO_LPS_vs_DMSO	49.8549	5.91173	3.06939	2.57711	0.000818164	0.00212509	up	Foxj1	forkhead box J1
ENSMUSG00000034243.17	condition_DMSO_LPS_vs_DMSO	10556.6	4079.63	1.37167	1.35843	1.51189e-26	1.92123e-25	up	Golgb1	golgi autoantigen, golgin subfamily b, macrogolgin 1
ENSMUSG00000034248.7	condition_DMSO_LPS_vs_DMSO	21586.8	3129.65	2.78596	2.77435	5.10543e-88	3.44544e-86	up	Slc25a37	solute carrier family 25, member 37
ENSMUSG00000034254.17	condition_DMSO_LPS_vs_DMSO	6599.57	3103.63	1.08856	1.06555	5.7334e-09	2.59866e-08	up	Agpat1	1-acylglycerol-3-phosphate O-acyltransferase 1 (lysophosphatidic acid acyltransferase, alpha)
ENSMUSG00000034266.6	condition_DMSO_LPS_vs_DMSO	955.001	0.832718	10.1191	9.91664	3.81023e-22	3.91081e-21	up	Batf	basic leucine zipper transcription factor, ATF-like
ENSMUSG00000034297.14	condition_DMSO_LPS_vs_DMSO	5701.88	1752.82	1.70149	1.68668	1.37797e-30	2.05673e-29	up	Med13	mediator complex subunit 13
ENSMUSG00000034342.9	condition_DMSO_LPS_vs_DMSO	9060.33	4013.69	1.17462	1.16324	1.05019e-20	1.00072e-19	up	Cbl	Casitas B-lineage lymphoma
ENSMUSG00000034343.14	condition_DMSO_LPS_vs_DMSO	7355.73	2957.84	1.31428	1.29852	7.21972e-18	5.97564e-17	up	Ube2f	ubiquitin-conjugating enzyme E2F (putative)
ENSMUSG00000034354.17	condition_DMSO_LPS_vs_DMSO	10477.8	3668.1	1.51431	1.50105	3.01821e-33	5.02928e-32	up	Mtmr3	myotubularin related protein 3
ENSMUSG00000034390.16	condition_DMSO_LPS_vs_DMSO	6584.01	2194.89	1.58501	1.57254	1.23341e-30	1.84679e-29	up	Cmip	c-Maf inducing protein
ENSMUSG00000034394.14	condition_DMSO_LPS_vs_DMSO	4268.99	8.93283	8.8998	8.87395	7.73281e-143	1.16895e-140	up	Lif	leukemia inhibitory factor
ENSMUSG00000034401.16	condition_DMSO_LPS_vs_DMSO	4094.26	809.766	2.33798	2.32156	4.04818e-46	1.00651e-44	up	Spata6	spermatogenesis associated 6
ENSMUSG00000034422.14	condition_DMSO_LPS_vs_DMSO	11724.3	3652.65	1.68242	1.66862	1.50465e-41	3.29836e-40	up	Parp14	poly (ADP-ribose) polymerase family, member 14
ENSMUSG00000034457.10	condition_DMSO_LPS_vs_DMSO	351.791	70.8095	2.31131	2.24493	1.43015e-12	8.45031e-12	up	Eda2r	ectodysplasin A2 receptor
ENSMUSG00000034459.8	condition_DMSO_LPS_vs_DMSO	2205.02	231.365	3.25234	3.23658	6.13013e-76	3.42707e-74	up	Ifit1	interferon-induced protein with tetratricopeptide repeats 1
ENSMUSG00000034480.18	condition_DMSO_LPS_vs_DMSO	4283.8	1208.88	1.82482	1.80853	2.18984e-31	3.3779e-30	up	Diaph2	diaphanous related formin 2
ENSMUSG00000034485.10	condition_DMSO_LPS_vs_DMSO	2203.73	937.658	1.23309	1.2144	1.38847e-13	8.88768e-13	up	Uaca	uveal autoantigen with coiled-coil domains and ankyrin repeats
ENSMUSG00000034574.10	condition_DMSO_LPS_vs_DMSO	3360.3	668.44	2.32964	2.31482	4.71738e-54	1.51084e-52	up	Daam1	dishevelled associated activator of morphogenesis 1
ENSMUSG00000034586.14	condition_DMSO_LPS_vs_DMSO	1319.03	53.8044	4.6199	4.59579	3.66556e-77	2.09892e-75	up	Hid1	HID1 domain containing
ENSMUSG00000034602.15	condition_DMSO_LPS_vs_DMSO	5339.35	2340.19	1.18981	1.17626	3.56817e-18	3.00598e-17	up	Mon2	MON2 homolog, regulator of endosome to Golgi trafficking
ENSMUSG00000034612.7	condition_DMSO_LPS_vs_DMSO	1171.33	77.3707	3.9203	3.89748	8.98802e-67	4.0534e-65	up	Chst11	carbohydrate sulfotransferase 11
ENSMUSG00000034613.12	condition_DMSO_LPS_vs_DMSO	5646.64	2636.68	1.09868	1.08697	3.0379e-17	2.43858e-16	up	Ppm1h	protein phosphatase 1H (PP2C domain containing)
ENSMUSG00000034640.9	condition_DMSO_LPS_vs_DMSO	12774.9	1244.78	3.35892	3.35215	5.10701e-96	3.90697e-94	up	Tiparp	TCDD-inducible poly(ADP-ribose) polymerase
ENSMUSG00000034641.2	condition_DMSO_LPS_vs_DMSO	18007.1	4276.53	2.07394	2.06838	6.54965e-50	1.87235e-48	up	Cd300ld	CD300 molecule like family member d
ENSMUSG00000034664.13	condition_DMSO_LPS_vs_DMSO	203.21	19.8693	3.35695	3.24886	3.36364e-13	2.09215e-12	up	Itga2b	integrin alpha 2b
ENSMUSG00000034731.11	condition_DMSO_LPS_vs_DMSO	7985.38	348.632	4.51648	4.50706	1.34509e-186	3.0258e-184	up	Dgkh	diacylglycerol kinase, eta
ENSMUSG00000034765.6	condition_DMSO_LPS_vs_DMSO	4063.71	105.178	5.27167	5.25849	3.00043e-160	5.50449e-158	up	Dusp5	dual specificity phosphatase 5
ENSMUSG00000034855.13	condition_DMSO_LPS_vs_DMSO	9451.35	113.44	6.38271	6.37516	0	0	up	Cxcl10	chemokine (C-X-C motif) ligand 10
ENSMUSG00000034940.15	condition_DMSO_LPS_vs_DMSO	1673.74	694.712	1.26857	1.24847	1.94063e-13	1.22479e-12	up	Synrg	synergin, gamma
ENSMUSG00000035042.2	condition_DMSO_LPS_vs_DMSO	213060	163.631	10.3457	10.3091	3.94557e-163	7.45554e-161	up	Ccl5	chemokine (C-C motif) ligand 5
ENSMUSG00000035107.13	condition_DMSO_LPS_vs_DMSO	5563.42	760.135	2.87177	2.86151	6.0423e-95	4.54882e-93	up	Dcbld2	discoidin, CUB and LCCL domain containing 2
ENSMUSG00000035152.14	condition_DMSO_LPS_vs_DMSO	15342.5	6916.11	1.14957	1.13654	7.41209e-20	6.7694e-19	up	Ap2b1	adaptor-related protein complex 2, beta 1 subunit
ENSMUSG00000035164.8	condition_DMSO_LPS_vs_DMSO	4878.64	570.437	3.09582	3.08163	1.59652e-78	9.28243e-77	up	Zc3h12c	zinc finger CCCH type containing 12C
ENSMUSG00000035171.9	condition_DMSO_LPS_vs_DMSO	2572.67	865.687	1.57107	1.55386	5.05266e-23	5.40017e-22	up	1110059E24Rik	RIKEN cDNA 1110059E24 gene
ENSMUSG00000035208.16	condition_DMSO_LPS_vs_DMSO	2016.23	909.657	1.14764	1.12972	4.16239e-12	2.37764e-11	up	Slfn8	schlafen 8
ENSMUSG00000035236.17	condition_DMSO_LPS_vs_DMSO	1037.32	374.956	1.46694	1.43082	1.71465e-10	8.75205e-10	up	Scai	suppressor of cancer cell invasion
ENSMUSG00000035248.9	condition_DMSO_LPS_vs_DMSO	6858.14	2530.88	1.43804	1.4257	1.00954e-26	1.29506e-25	up	Tut7	terminal uridylyl transferase 7
ENSMUSG00000035270.15	condition_DMSO_LPS_vs_DMSO	67.0871	15.1904	2.13914	1.79632	0.00273406	0.00650993	up	Impg2	interphotoreceptor matrix proteoglycan 2
ENSMUSG00000035274.13	condition_DMSO_LPS_vs_DMSO	84.5679	3.70445	4.50668	1.01242	0.023108	0.0457943	up	Tpbg	trophoblast glycoprotein
ENSMUSG00000035310.15	condition_DMSO_LPS_vs_DMSO	2144.13	840.306	1.35101	1.33291	1.79714e-16	1.381e-15	up	Lin54	lin-54 homolog (C. elegans)
ENSMUSG00000035352.3	condition_DMSO_LPS_vs_DMSO	94.2905	0	9.22034	9.38577	5.10194e-09	2.32192e-08	up	Ccl12	chemokine (C-C motif) ligand 12
ENSMUSG00000035356.17	condition_DMSO_LPS_vs_DMSO	6657.49	1250.55	2.41258	2.40116	2.97727e-70	1.43516e-68	up	Nfkbiz	nuclear factor of kappa light polypeptide gene enhancer in B cells inhibitor, zeta
ENSMUSG00000035373.2	condition_DMSO_LPS_vs_DMSO	14002.7	0.832718	13.9926	13.8476	6.54347e-42	1.45637e-40	up	Ccl7	chemokine (C-C motif) ligand 7
ENSMUSG00000035385.5	condition_DMSO_LPS_vs_DMSO	60670	29.7213	10.9981	10.99	0	0	up	Ccl2	chemokine (C-C motif) ligand 2
ENSMUSG00000035392.17	condition_DMSO_LPS_vs_DMSO	5005.02	2318.92	1.10988	1.0953	1.40828e-13	9.00534e-13	up	Dennd1a	DENN/MADD domain containing 1A
ENSMUSG00000035454.1	condition_DMSO_LPS_vs_DMSO	39.2301	0.443928	6.50809	5.63263	0.000152444	0.000437911	up	Samt3	spermatogenesis associated multipass transmembrane protein 3
ENSMUSG00000035505.14	condition_DMSO_LPS_vs_DMSO	4910.11	1235.13	1.99148	1.97466	5.24376e-31	7.97795e-30	up	Cox18	cytochrome c oxidase assembly protein 18
ENSMUSG00000035513.19	condition_DMSO_LPS_vs_DMSO	2110.32	12.6795	7.37863	7.35193	3.93476e-115	3.95485e-113	up	Ntng2	netrin G2
ENSMUSG00000035517.17	condition_DMSO_LPS_vs_DMSO	10436.4	2089.8	2.32041	2.30764	1.54445e-59	5.76759e-58	up	Tdrd7	tudor domain containing 7
ENSMUSG00000035521.13	condition_DMSO_LPS_vs_DMSO	1624.77	788.957	1.04226	1.01577	9.05365e-08	3.68623e-07	up	Gnptg	N-acetylglucosamine-1-phosphotransferase, gamma subunit
ENSMUSG00000035530.13	condition_DMSO_LPS_vs_DMSO	53474.2	12167.8	2.13576	2.11676	9.20112e-60	3.47729e-58	up	Eif1	eukaryotic translation initiation factor 1
ENSMUSG00000035561.5	condition_DMSO_LPS_vs_DMSO	1050.68	274.936	1.93362	1.9058	5.20729e-21	5.04082e-20	up	Aldh1b1	aldehyde dehydrogenase 1 family, member B1
ENSMUSG00000035597.19	condition_DMSO_LPS_vs_DMSO	4708.03	2286.82	1.04168	1.02902	2.69959e-14	1.81255e-13	up	Prpf39	pre-mRNA processing factor 39
ENSMUSG00000035671.6	condition_DMSO_LPS_vs_DMSO	4516.51	1458.79	1.6305	1.61673	4.69536e-29	6.63602e-28	up	Zswim4	zinc finger SWIM-type containing 4
ENSMUSG00000035673.10	condition_DMSO_LPS_vs_DMSO	13716.6	4520.9	1.60133	1.59012	1.46186e-35	2.6715e-34	up	Sbno2	strawberry notch 2
ENSMUSG00000035678.8	condition_DMSO_LPS_vs_DMSO	16111.6	4614.34	1.80395	1.79195	8.99621e-45	2.14366e-43	up	Tnfsf9	tumor necrosis factor (ligand) superfamily, member 9
ENSMUSG00000035692.7	condition_DMSO_LPS_vs_DMSO	21669.2	1002.42	4.43376	4.42999	3.14107e-253	1.44765e-250	up	Isg15	ISG15 ubiquitin-like modifier
ENSMUSG00000035713.15	condition_DMSO_LPS_vs_DMSO	2955.13	666.063	2.1497	2.13525	1.40562e-43	3.25498e-42	up	Usp35	ubiquitin specific peptidase 35
ENSMUSG00000035725.13	condition_DMSO_LPS_vs_DMSO	6088.35	1589.89	1.93708	1.92656	1.75873e-48	4.75436e-47	up	Prkx	protein kinase, X-linked
ENSMUSG00000035735.10	condition_DMSO_LPS_vs_DMSO	896.53	416.293	1.10764	1.07755	2.40267e-07	9.39587e-07	up	Dagla	diacylglycerol lipase, alpha
ENSMUSG00000035757.16	condition_DMSO_LPS_vs_DMSO	2370.54	995.757	1.25191	1.2276	4.38673e-13	2.70094e-12	up	Selenoo	selenoprotein O
ENSMUSG00000035759.4	condition_DMSO_LPS_vs_DMSO	356.399	131.905	1.43229	1.36384	5.96117e-06	2.01183e-05	up	Bbs10	Bardet-Biedl syndrome 10 (human)
ENSMUSG00000035778.17	condition_DMSO_LPS_vs_DMSO	8369.54	2049.93	2.02941	2.0163	1.96815e-54	6.35731e-53	up	Ggta1	glycoprotein galactosyltransferase alpha 1, 3
ENSMUSG00000035783.9	condition_DMSO_LPS_vs_DMSO	126.985	19.1744	2.73317	2.52806	3.42501e-06	1.18381e-05	up	Acta2	actin, alpha 2, smooth muscle, aorta
ENSMUSG00000035840.7	condition_DMSO_LPS_vs_DMSO	1405.69	390.029	1.84865	1.82194	2.89711e-20	2.68879e-19	up	Lysmd3	LysM, putative peptidoglycan-binding, domain containing 3
ENSMUSG00000035845.17	condition_DMSO_LPS_vs_DMSO	2164.09	693.819	1.64109	1.62048	2.76743e-19	2.45855e-18	up	Alg12	asparagine-linked glycosylation 12 (alpha-1,6-mannosyltransferase)
ENSMUSG00000035929.11	condition_DMSO_LPS_vs_DMSO	14160.2	4704.29	1.58973	1.57786	6.28744e-35	1.11556e-33	up	H2-Q4	histocompatibility 2, Q region locus 4
ENSMUSG00000035954.10	condition_DMSO_LPS_vs_DMSO	3070.89	514.941	2.57629	2.56116	4.88931e-62	1.94093e-60	up	Dock4	dedicator of cytokinesis 4
ENSMUSG00000035969.15	condition_DMSO_LPS_vs_DMSO	9845.83	3096.44	1.66912	1.65558	4.00415e-32	6.42296e-31	up	Rusc2	RUN and SH3 domain containing 2
ENSMUSG00000035992.15	condition_DMSO_LPS_vs_DMSO	8153.88	2510.48	1.69937	1.68696	1.8469e-34	3.22542e-33	up	Fnip1	folliculin interacting protein 1
ENSMUSG00000036002.12	condition_DMSO_LPS_vs_DMSO	3051.5	815.646	1.90365	1.88606	1.98706e-31	3.07263e-30	up	Fam214b	family with sequence similarity 214, member B
ENSMUSG00000036057.11	condition_DMSO_LPS_vs_DMSO	7726	2778.39	1.47555	1.46415	8.54339e-30	1.23328e-28	up	Ptpn23	protein tyrosine phosphatase, non-receptor type 23
ENSMUSG00000036087.18	condition_DMSO_LPS_vs_DMSO	5210.39	2194.67	1.2475	1.23306	6.65952e-18	5.52407e-17	up	Slain2	SLAIN motif family, member 2
ENSMUSG00000036099.16	condition_DMSO_LPS_vs_DMSO	4254.93	1088.86	1.96569	1.95026	2.25671e-37	4.33803e-36	up	Vezt	vezatin, adherens junctions transmembrane protein
ENSMUSG00000036151.15	condition_DMSO_LPS_vs_DMSO	39.7223	7.65988	2.37021	1.80119	0.00986996	0.0212466	up	Tm6sf2	transmembrane 6 superfamily member 2
ENSMUSG00000036155.13	condition_DMSO_LPS_vs_DMSO	3315.29	1069.33	1.63272	1.6153	2.45756e-24	2.79579e-23	up	Mgat5	mannoside acetylglucosaminyltransferase 5
ENSMUSG00000036181.2	condition_DMSO_LPS_vs_DMSO	14011.8	2272.54	2.62449	2.60957	4.89994e-61	1.913e-59	up	H1f2	H1.2 linker histone, cluster member
ENSMUSG00000036197.16	condition_DMSO_LPS_vs_DMSO	3675.92	1148.22	1.67855	1.6642	5.89504e-31	8.9544e-30	up	Gxylt1	glucoside xylosyltransferase 1
ENSMUSG00000036241.3	condition_DMSO_LPS_vs_DMSO	6240.99	2664.01	1.2282	1.21299	2.5304e-16	1.928e-15	up	Ube2r2	ubiquitin-conjugating enzyme E2R 2
ENSMUSG00000036273.15	condition_DMSO_LPS_vs_DMSO	6982.76	1152.62	2.59883	2.5883	1.09846e-83	6.94196e-82	up	Lrrk2	leucine-rich repeat kinase 2
ENSMUSG00000036292.14	condition_DMSO_LPS_vs_DMSO	77.2983	26.3695	1.55405	1.27191	0.0155609	0.0320688	up	Gramd1c	GRAM domain containing 1C
ENSMUSG00000036298.10	condition_DMSO_LPS_vs_DMSO	41.266	1.693	4.59458	4.02312	7.199e-05	0.000215753	up	Slc2a13	solute carrier family 2 (facilitated glucose transporter), member 13
ENSMUSG00000036323.14	condition_DMSO_LPS_vs_DMSO	13155	5464.01	1.26752	1.25493	8.24927e-22	8.3402e-21	up	Srp72	signal recognition particle 72
ENSMUSG00000036330.12	condition_DMSO_LPS_vs_DMSO	41.7582	6.99257	2.58293	1.98493	0.00667811	0.0148232	up	Slc18a1	solute carrier family 18 (vesicular monoamine), member 1
ENSMUSG00000036333.11	condition_DMSO_LPS_vs_DMSO	10598.9	3435.69	1.62504	1.61117	8.21436e-30	1.18759e-28	up	Kidins220	kinase D-interacting substrate 220
ENSMUSG00000036377.19	condition_DMSO_LPS_vs_DMSO	33.1724	5.3028	2.62739	1.84347	0.0146092	0.0302527	up	C530008M17Rik	RIKEN cDNA C530008M17 gene
ENSMUSG00000036390.8	condition_DMSO_LPS_vs_DMSO	7426.72	854.582	3.11929	3.10935	1.29307e-117	1.37268e-115	up	Gadd45a	growth arrest and DNA-damage-inducible 45 alpha
ENSMUSG00000036391.16	condition_DMSO_LPS_vs_DMSO	2968	917.999	1.69295	1.67527	1.29425e-25	1.5667e-24	up	Sec24a	Sec24 related gene family, member A (S. cerevisiae)
ENSMUSG00000036398.13	condition_DMSO_LPS_vs_DMSO	7772.64	2558.72	1.60285	1.58875	2.88604e-33	4.81329e-32	up	Ppp1r11	protein phosphatase 1, regulatory inhibitor subunit 11
ENSMUSG00000036402.13	condition_DMSO_LPS_vs_DMSO	7324.68	1592.06	2.20174	2.19008	1.02764e-58	3.74148e-57	up	Gng12	guanine nucleotide binding protein (G protein), gamma 12
ENSMUSG00000036452.18	condition_DMSO_LPS_vs_DMSO	1988.99	633.292	1.65431	1.62504	1.73498e-15	1.25755e-14	up	Arhgap26	Rho GTPase activating protein 26
ENSMUSG00000036478.8	condition_DMSO_LPS_vs_DMSO	39580.9	16250.2	1.28435	1.27335	3.66023e-21	3.5762e-20	up	Btg1	BTG anti-proliferation factor 1
ENSMUSG00000036480.9	condition_DMSO_LPS_vs_DMSO	38.4098	3.41358	3.49093	2.86845	0.00103041	0.00263151	up	Prss56	protease, serine 56
ENSMUSG00000036499.9	condition_DMSO_LPS_vs_DMSO	13501.9	3221.92	2.06714	2.0565	3.95699e-64	1.66158e-62	up	Eea1	early endosome antigen 1
ENSMUSG00000036502.14	condition_DMSO_LPS_vs_DMSO	11.905	0	6.23174	3.60635	0.00687123	0.0152286	up	Tmem255a	transmembrane protein 255A
ENSMUSG00000036528.16	condition_DMSO_LPS_vs_DMSO	36.9934	7.13545	2.37849	1.7443	0.0135889	0.028323	up	Ppfibp2	PTPRF interacting protein, binding protein 2 (liprin beta 2)
ENSMUSG00000036534.6	condition_DMSO_LPS_vs_DMSO	6998.3	3459.83	1.01641	1.00481	3.79088e-14	2.51695e-13	up	Slc38a7	solute carrier family 38, member 7
ENSMUSG00000036560.14	condition_DMSO_LPS_vs_DMSO	81.6122	14.0982	2.53049	2.26297	0.000112678	0.000329848	up	Lgi4	leucine-rich repeat LGI family, member 4
ENSMUSG00000036561.9	condition_DMSO_LPS_vs_DMSO	2638.87	943.278	1.48409	1.46806	3.73363e-22	3.83427e-21	up	Ppp6r2	protein phosphatase 6, regulatory subunit 2
ENSMUSG00000036698.11	condition_DMSO_LPS_vs_DMSO	19926.1	7205.25	1.4675	1.45784	3.7594e-34	6.48745e-33	up	Ago2	argonaute RISC catalytic subunit 2
ENSMUSG00000036718.17	condition_DMSO_LPS_vs_DMSO	6292.69	593.83	3.40554	3.39533	9.01336e-122	1.04489e-119	up	Micall2	MICAL-like 2
ENSMUSG00000036766.12	condition_DMSO_LPS_vs_DMSO	1274.26	449.155	1.50482	1.48013	2.45369e-15	1.7636e-14	up	Dner	delta/notch-like EGF repeat containing
ENSMUSG00000036792.12	condition_DMSO_LPS_vs_DMSO	1478.22	423.222	1.80339	1.77449	4.13682e-18	3.46803e-17	up	Mbd5	methyl-CpG binding domain protein 5
ENSMUSG00000036832.5	condition_DMSO_LPS_vs_DMSO	9.95107	0	5.97454	1.04855	0.0136869	0.0284989	up	Lpar3	lysophosphatidic acid receptor 3
ENSMUSG00000036890.13	condition_DMSO_LPS_vs_DMSO	1652.51	463.54	1.83413	1.8148	3.99978e-25	4.70316e-24	up	Gtdc1	glycosyltransferase-like domain containing 1
ENSMUSG00000036934.9	condition_DMSO_LPS_vs_DMSO	824.321	346.759	1.249	1.21806	5.71195e-09	2.58956e-08	up	4921524J17Rik	RIKEN cDNA 4921524J17 gene
ENSMUSG00000036943.9	condition_DMSO_LPS_vs_DMSO	17098.2	5229.82	1.70897	1.69823	8.85482e-42	1.95468e-40	up	Rab8b	RAB8B, member RAS oncogene family
ENSMUSG00000036959.15	condition_DMSO_LPS_vs_DMSO	916.835	356.793	1.36181	1.33375	2.08704e-11	1.1352e-10	up	Bcorl1	BCL6 co-repressor-like 1
ENSMUSG00000036966.15	condition_DMSO_LPS_vs_DMSO	3575.34	1734.72	1.04342	1.03055	1.90103e-13	1.2014e-12	up	Spryd3	SPRY domain containing 3
ENSMUSG00000036986.16	condition_DMSO_LPS_vs_DMSO	4045.3	1633.03	1.30902	1.29326	1.70748e-17	1.38594e-16	up	Pml	promyelocytic leukemia
ENSMUSG00000037012.18	condition_DMSO_LPS_vs_DMSO	25116	6703.92	1.90559	1.89451	7.40684e-52	2.24294e-50	up	Hk1	hexokinase 1
ENSMUSG00000037062.13	condition_DMSO_LPS_vs_DMSO	24149.3	8256.6	1.54834	1.53798	1.22839e-32	2.00967e-31	up	Sh3glb1	SH3-domain GRB2-like B1 (endophilin)
ENSMUSG00000037096.6	condition_DMSO_LPS_vs_DMSO	232.249	100.549	1.20873	1.07787	0.00677656	0.0150258	up	Gm9762	predicted pseudogene 9762
ENSMUSG00000037110.20	condition_DMSO_LPS_vs_DMSO	1914.52	641.286	1.57755	1.55851	9.33115e-21	8.90962e-20	up	Ralgapa2	Ral GTPase activating protein, alpha subunit 2 (catalytic)
ENSMUSG00000037112.16	condition_DMSO_LPS_vs_DMSO	1153.41	354.105	1.70498	1.6761	1.40402e-16	1.08375e-15	up	Sik2	salt inducible kinase 2
ENSMUSG00000037126.16	condition_DMSO_LPS_vs_DMSO	1686.13	239.8	2.81436	2.7911	4.4018e-43	9.99716e-42	up	Psd	pleckstrin and Sec7 domain containing
ENSMUSG00000037172.14	condition_DMSO_LPS_vs_DMSO	5579.39	1119.85	2.31666	2.30369	3.16918e-57	1.11725e-55	up	Dennd11	DENN domain containing 11
ENSMUSG00000037217.15	condition_DMSO_LPS_vs_DMSO	708.377	12.8789	5.78084	5.73702	4.73024e-56	1.59612e-54	up	Syn1	synapsin I
ENSMUSG00000037239.8	condition_DMSO_LPS_vs_DMSO	1699.93	149.334	3.50768	3.48639	2.29546e-62	9.17019e-61	up	Spred3	sprouty-related EVH1 domain containing 3
ENSMUSG00000037242.8	condition_DMSO_LPS_vs_DMSO	49146.1	17555.5	1.48516	1.47582	5.19189e-38	1.02087e-36	up	Clic4	chloride intracellular channel 4 (mitochondrial)
ENSMUSG00000037280.12	condition_DMSO_LPS_vs_DMSO	8947.7	3422.32	1.38664	1.37471	3.52422e-27	4.59584e-26	up	Galnt6	polypeptide N-acetylgalactosaminyltransferase 6
ENSMUSG00000037321.17	condition_DMSO_LPS_vs_DMSO	24272.3	3034.64	2.99975	2.9994	1.77629e-120	1.96286e-118	up	Tap1	transporter 1, ATP-binding cassette, sub-family B (MDR/TAP)
ENSMUSG00000037336.14	condition_DMSO_LPS_vs_DMSO	44.5176	5.52294	3.00586	2.49475	0.00117568	0.00297715	up	Mfsd2b	major facilitator superfamily domain containing 2B
ENSMUSG00000037363.9	condition_DMSO_LPS_vs_DMSO	203.185	80.216	1.34096	1.24324	0.000411308	0.00111588	up	Letm2	leucine zipper-EF-hand containing transmembrane protein 2
ENSMUSG00000037386.16	condition_DMSO_LPS_vs_DMSO	107.197	29.2193	1.87356	1.67068	0.000600701	0.00159131	up	Rims2	regulating synaptic membrane exocytosis 2
ENSMUSG00000037411.10	condition_DMSO_LPS_vs_DMSO	17476.8	56.4453	8.27698	8.26957	0	0	up	Serpine1	serine (or cysteine) peptidase inhibitor, clade E, member 1
ENSMUSG00000037428.14	condition_DMSO_LPS_vs_DMSO	2308.61	3.74933	9.29116	9.22989	6.08509e-70	2.91837e-68	up	Vgf	VGF nerve growth factor inducible
ENSMUSG00000037437.18	condition_DMSO_LPS_vs_DMSO	51.595	1.24908	5.33784	4.8204	7.81957e-06	2.61011e-05	up	Adam32	a disintegrin and metallopeptidase domain 32
ENSMUSG00000037542.13	condition_DMSO_LPS_vs_DMSO	13.9086	0	6.4585	4.76239	0.00316105	0.00742741	up	Aldh8a1	aldehyde dehydrogenase 8 family, member A1
ENSMUSG00000037552.17	condition_DMSO_LPS_vs_DMSO	1274.27	149.953	3.08747	3.0636	1.74378e-47	4.5324e-46	up	Plekhg2	pleckstrin homology domain containing, family G (with RhoGef domain) member 2
ENSMUSG00000037553.14	condition_DMSO_LPS_vs_DMSO	8326.94	2455.7	1.7618	1.75012	4.11407e-40	8.68598e-39	up	Zdhhc18	zinc finger, DHHC domain containing 18
ENSMUSG00000037580.10	condition_DMSO_LPS_vs_DMSO	10408.4	2630.5	1.98444	1.9718	6.89847e-46	1.70397e-44	up	Gch1	GTP cyclohydrolase 1
ENSMUSG00000037613.16	condition_DMSO_LPS_vs_DMSO	1743.37	334.301	2.3817	2.35954	1.79016e-35	3.25885e-34	up	Tnfrsf23	tumor necrosis factor receptor superfamily, member 23
ENSMUSG00000037652.15	condition_DMSO_LPS_vs_DMSO	3866.14	1145.74	1.7544	1.73681	1.32923e-27	1.7738e-26	up	Phc3	polyhomeotic 3
ENSMUSG00000037692.14	condition_DMSO_LPS_vs_DMSO	1910.46	368.791	2.37426	2.34854	3.66388e-31	5.60589e-30	up	Ahdc1	AT hook, DNA binding motif, containing 1
ENSMUSG00000037712.16	condition_DMSO_LPS_vs_DMSO	96.1448	5.60565	4.10226	3.8764	7.9464e-09	3.54977e-08	up	Fermt2	fermitin family member 2
ENSMUSG00000037722.8	condition_DMSO_LPS_vs_DMSO	2373.13	662.496	1.84097	1.82254	6.0655e-30	8.80289e-29	up	Gnpnat1	glucosamine-phosphate N-acetyltransferase 1
ENSMUSG00000037730.13	condition_DMSO_LPS_vs_DMSO	1380	550.174	1.32804	1.30315	7.21023e-12	4.04647e-11	up	Mynn	myoneurin
ENSMUSG00000037752.4	condition_DMSO_LPS_vs_DMSO	637.727	166.783	1.93545	1.89431	9.09324e-15	6.30785e-14	up	Xkr8	X-linked Kx blood group related 8
ENSMUSG00000037759.6	condition_DMSO_LPS_vs_DMSO	294.428	56.9748	2.36799	2.28933	3.1862e-11	1.71041e-10	up	Ptger2	prostaglandin E receptor 2 (subtype EP2)
ENSMUSG00000037788.14	condition_DMSO_LPS_vs_DMSO	510.348	129.243	1.9805	1.93205	3.11225e-13	1.93897e-12	up	Vopp1	vesicular, overexpressed in cancer, prosurvival protein 1
ENSMUSG00000037816.10	condition_DMSO_LPS_vs_DMSO	1636.92	754.48	1.11776	1.09735	1.78343e-10	9.09083e-10	up	Fbxw17	F-box and WD-40 domain protein 17
ENSMUSG00000037820.15	condition_DMSO_LPS_vs_DMSO	1267.23	259.592	2.28673	2.26124	1.80905e-29	2.58186e-28	up	Tgm2	transglutaminase 2, C polypeptide
ENSMUSG00000037826.5	condition_DMSO_LPS_vs_DMSO	1547.68	495.561	1.64265	1.62097	2.35755e-20	2.19883e-19	up	Ppm1k	protein phosphatase 1K (PP2C domain containing)
ENSMUSG00000037849.8	condition_DMSO_LPS_vs_DMSO	30.855	0	7.60762	7.1807	2.78777e-05	8.75916e-05	up	Ifi206	interferon activated gene 206
ENSMUSG00000037887.11	condition_DMSO_LPS_vs_DMSO	927.323	18.066	5.68333	5.6474	4.3806e-65	1.88986e-63	up	Dusp8	dual specificity phosphatase 8
ENSMUSG00000037921.15	condition_DMSO_LPS_vs_DMSO	2534.7	282.428	3.165	3.14936	4.99805e-73	2.66037e-71	up	Ddx60	DEAD (Asp-Glu-Ala-Asp) box polypeptide 60
ENSMUSG00000037938.4	condition_DMSO_LPS_vs_DMSO	2187.15	1089.07	1.0061	0.986462	1.25806e-08	5.52967e-08	up	Chchd5	coiled-coil-helix-coiled-coil-helix domain containing 5
ENSMUSG00000037965.14	condition_DMSO_LPS_vs_DMSO	6032.97	2911.22	1.0512	1.03876	8.01706e-16	5.92454e-15	up	Zc3h7a	zinc finger CCCH type containing 7 A
ENSMUSG00000037989.15	condition_DMSO_LPS_vs_DMSO	73.6393	1.65714	5.44272	5.06082	1.77147e-07	7.01902e-07	up	Wnk2	WNK lysine deficient protein kinase 2
ENSMUSG00000037997.12	condition_DMSO_LPS_vs_DMSO	2137.09	767.006	1.4781	1.46077	5.0723e-20	4.66404e-19	up	Parp11	poly (ADP-ribose) polymerase family, member 11
ENSMUSG00000038013.14	condition_DMSO_LPS_vs_DMSO	4020.92	1115.38	1.85001	1.83618	8.94232e-39	1.80721e-37	up	Wipf2	WAS/WASL interacting protein family, member 2
ENSMUSG00000038037.5	condition_DMSO_LPS_vs_DMSO	286.543	30.6752	3.22633	3.12783	1.15854e-13	7.47922e-13	up	Socs1	suppressor of cytokine signaling 1
ENSMUSG00000038056.15	condition_DMSO_LPS_vs_DMSO	1996.79	934.829	1.09465	1.07675	3.71529e-11	1.97981e-10	up	Kmt2c	lysine (K)-specific methyltransferase 2C
ENSMUSG00000038058.14	condition_DMSO_LPS_vs_DMSO	281.87	89.1423	1.66203	1.58101	1.40444e-06	5.08105e-06	up	Nod1	nucleotide-binding oligomerization domain containing 1
ENSMUSG00000038059.7	condition_DMSO_LPS_vs_DMSO	2667.18	614.396	2.11882	2.09698	1.40375e-30	2.09355e-29	up	Smim3	small integral membrane protein 3
ENSMUSG00000038067.2	condition_DMSO_LPS_vs_DMSO	86115.9	9.35288	13.1547	13.1376	0	0	up	Csf3	colony stimulating factor 3 (granulocyte)
ENSMUSG00000038085.13	condition_DMSO_LPS_vs_DMSO	651.677	97.2061	2.7436	2.70382	3.74037e-25	4.42014e-24	up	Cnbd2	cyclic nucleotide binding domain containing 2
ENSMUSG00000038095.15	condition_DMSO_LPS_vs_DMSO	9102.2	4416.16	1.04332	1.03219	2.64345e-15	1.89494e-14	up	Sbno1	strawberry notch 1
ENSMUSG00000038150.7	condition_DMSO_LPS_vs_DMSO	5207.32	1101.89	2.24057	2.22883	1.24048e-59	4.65081e-58	up	Ormdl3	ORM1-like 3 (S. cerevisiae)
ENSMUSG00000038152.4	condition_DMSO_LPS_vs_DMSO	57.2604	18.8712	1.60123	1.26734	0.021996	0.0438388	up	5033430I15Rik	RIKEN cDNA 5033430I15 gene
ENSMUSG00000038167.6	condition_DMSO_LPS_vs_DMSO	91.8592	37.6844	1.28686	1.08069	0.021317	0.042598	up	Plekhg6	pleckstrin homology domain containing, family G (with RhoGef domain) member 6
ENSMUSG00000038168.5	condition_DMSO_LPS_vs_DMSO	11.9225	0	6.24029	0.730106	0.0174528	0.0354972	up	P3h2	prolyl 3-hydroxylase 2
ENSMUSG00000038172.14	condition_DMSO_LPS_vs_DMSO	2885.47	1345.38	1.10069	1.08657	6.1688e-14	4.03062e-13	up	Ttc39b	tetratricopeptide repeat domain 39B
ENSMUSG00000038174.14	condition_DMSO_LPS_vs_DMSO	2324.03	475.475	2.28857	2.26991	4.05911e-36	7.53448e-35	up	Fam126b	family with sequence similarity 126, member B
ENSMUSG00000038179.13	condition_DMSO_LPS_vs_DMSO	2254.22	32.1685	6.12343	6.10533	3.90309e-138	5.38341e-136	up	Slamf7	SLAM family member 7
ENSMUSG00000038187.14	condition_DMSO_LPS_vs_DMSO	1725.28	848.102	1.02406	1.00447	2.70057e-09	1.25844e-08	up	Btbd10	BTB (POZ) domain containing 10
ENSMUSG00000038213.7	condition_DMSO_LPS_vs_DMSO	1005.2	366.455	1.45568	1.42815	3.78846e-13	2.34711e-12	up	Tapbpl	TAP binding protein-like
ENSMUSG00000038217.13	condition_DMSO_LPS_vs_DMSO	385.831	18.3684	4.39363	4.33129	1.96466e-29	2.7976e-28	up	Tlcd2	TLC domain containing 2
ENSMUSG00000038235.4	condition_DMSO_LPS_vs_DMSO	378.422	66.38	2.51187	2.44934	7.56359e-15	5.26997e-14	up	F11r	F11 receptor
ENSMUSG00000038239.11	condition_DMSO_LPS_vs_DMSO	137.176	9.35353	3.88344	3.70823	2.67434e-10	1.34543e-09	up	Hrc	histidine rich calcium binding protein
ENSMUSG00000038260.10	condition_DMSO_LPS_vs_DMSO	2650.37	502.334	2.40012	2.38238	2.96163e-45	7.15639e-44	up	Trpm4	transient receptor potential cation channel, subfamily M, member 4
ENSMUSG00000038312.10	condition_DMSO_LPS_vs_DMSO	7266.13	3321.51	1.12946	1.11828	4.23838e-18	3.55159e-17	up	Edem2	ER degradation enhancer, mannosidase alpha-like 2
ENSMUSG00000038349.10	condition_DMSO_LPS_vs_DMSO	54.9608	0	8.44014	8.38201	3.93014e-07	1.50271e-06	up	Plcl1	phospholipase C-like 1
ENSMUSG00000038366.15	condition_DMSO_LPS_vs_DMSO	39408.2	13890	1.50445	1.4867	1.65454e-37	3.19349e-36	up	Lasp1	LIM and SH3 protein 1
ENSMUSG00000038387.9	condition_DMSO_LPS_vs_DMSO	7367.64	1527.56	2.26986	2.25773	5.91889e-63	2.39925e-61	up	Rras	related RAS viral (r-ras) oncogene
ENSMUSG00000038400.15	condition_DMSO_LPS_vs_DMSO	419.974	31.5797	3.73755	3.67072	5.99842e-23	6.3821e-22	up	Pmepa1	prostate transmembrane protein, androgen induced 1
ENSMUSG00000038453.17	condition_DMSO_LPS_vs_DMSO	367.84	19.5234	4.25373	4.1701	1.00774e-21	1.01397e-20	up	Srcin1	SRC kinase signaling inhibitor 1
ENSMUSG00000038467.15	condition_DMSO_LPS_vs_DMSO	41614	11202.4	1.89327	1.88208	9.63715e-58	3.43592e-56	up	Chmp4b	charged multivesicular body protein 4B
ENSMUSG00000038485.6	condition_DMSO_LPS_vs_DMSO	2503.57	999.908	1.32421	1.30867	5.88448e-18	4.89838e-17	up	Socs7	suppressor of cytokine signaling 7
ENSMUSG00000038495.14	condition_DMSO_LPS_vs_DMSO	5424.99	2518.56	1.10685	1.09405	1.82328e-15	1.32002e-14	up	Otud7b	OTU domain containing 7B
ENSMUSG00000038497.7	condition_DMSO_LPS_vs_DMSO	2792.73	1167.41	1.25841	1.24351	3.2484e-17	2.59982e-16	up	Tmco3	transmembrane and coiled-coil domains 3
ENSMUSG00000038508.7	condition_DMSO_LPS_vs_DMSO	1260.22	158.2	2.9947	2.9682	2.33562e-41	5.08454e-40	up	Gdf15	growth differentiation factor 15
ENSMUSG00000038518.15	condition_DMSO_LPS_vs_DMSO	5959.66	1450.17	2.03923	2.02595	5.0229e-48	1.34437e-46	up	Jarid2	jumonji, AT rich interactive domain 2
ENSMUSG00000038526.14	condition_DMSO_LPS_vs_DMSO	51.0033	1.77571	4.8701	4.34694	1.83842e-05	5.87995e-05	up	Car14	carbonic anhydrase 14
ENSMUSG00000038528.15	condition_DMSO_LPS_vs_DMSO	12.7428	0	6.33224	4.28312	0.00477818	0.0109057	up	Mfsd4b5	major facilitator superfamily domain containing 4B5
ENSMUSG00000038538.17	condition_DMSO_LPS_vs_DMSO	3259.17	1614.39	1.01331	1.0001	3.2299e-12	1.86358e-11	up	Ubn2	ubinuclein 2
ENSMUSG00000038540.14	condition_DMSO_LPS_vs_DMSO	105.832	4.27387	4.62446	4.40378	4.24352e-10	2.10516e-09	up	Tmc3	transmembrane channel-like gene family 3
ENSMUSG00000038587.10	condition_DMSO_LPS_vs_DMSO	1546.32	15.2719	6.66876	6.64207	1.1883e-103	1.0253e-101	up	Akap12	A kinase (PRKA) anchor protein (gravin) 12
ENSMUSG00000038593.18	condition_DMSO_LPS_vs_DMSO	1311.86	631.503	1.05503	1.03471	4.57166e-09	2.09218e-08	up	Tctn1	tectonic family member 1
ENSMUSG00000038608.15	condition_DMSO_LPS_vs_DMSO	8850.41	3949.97	1.1638	1.15286	1.35289e-19	1.22142e-18	up	Dock10	dedicator of cytokinesis 10
ENSMUSG00000038615.17	condition_DMSO_LPS_vs_DMSO	31730	13901.3	1.19062	1.17948	9.51118e-25	1.10463e-23	up	Nfe2l1	nuclear factor, erythroid derived 2,-like 1
ENSMUSG00000038648.5	condition_DMSO_LPS_vs_DMSO	1871.21	700.99	1.41683	1.39717	4.84447e-17	3.83821e-16	up	Creb3l2	cAMP responsive element binding protein 3-like 2
ENSMUSG00000038658.15	condition_DMSO_LPS_vs_DMSO	2388.16	1051.98	1.18228	1.16249	6.39056e-12	3.59714e-11	up	Ric1	RAB6A GEF complex partner 1
ENSMUSG00000038668.14	condition_DMSO_LPS_vs_DMSO	263.004	50.8426	2.37304	2.28034	8.71098e-10	4.23579e-09	up	Lpar1	lysophosphatidic acid receptor 1
ENSMUSG00000038705.13	condition_DMSO_LPS_vs_DMSO	2381.09	1098.17	1.1165	1.09879	7.38029e-12	4.13699e-11	up	Gmeb2	glucocorticoid modulatory element binding protein 2
ENSMUSG00000038751.5	condition_DMSO_LPS_vs_DMSO	16.4542	0	6.70286	5.42273	0.00143251	0.00358005	up	Ptk6	PTK6 protein tyrosine kinase 6
ENSMUSG00000038774.9	condition_DMSO_LPS_vs_DMSO	10509.7	1672.16	2.65198	2.64257	2.1285e-95	1.6088e-93	up	Ascc3	activating signal cointegrator 1 complex subunit 3
ENSMUSG00000038806.7	condition_DMSO_LPS_vs_DMSO	5663.84	1663.46	1.76756	1.75474	3.04257e-35	5.47547e-34	up	Sde2	SDE2 telomere maintenance homolog (S. pombe)
ENSMUSG00000038855.10	condition_DMSO_LPS_vs_DMSO	6425.27	2394.02	1.42421	1.41239	8.56285e-27	1.09996e-25	up	Itpkb	inositol 1,4,5-trisphosphate 3-kinase B
ENSMUSG00000038866.15	condition_DMSO_LPS_vs_DMSO	4309.81	1585.31	1.44282	1.42998	3.0687e-25	3.64234e-24	up	Zcchc2	zinc finger, CCHC domain containing 2
ENSMUSG00000038954.14	condition_DMSO_LPS_vs_DMSO	4706.79	1720.47	1.45183	1.43724	5.87989e-18	4.89671e-17	up	Supt3	SPT3, SAGA and STAGA complex component
ENSMUSG00000038970.7	condition_DMSO_LPS_vs_DMSO	2023.11	459.633	2.13879	2.11653	2.92512e-30	4.30476e-29	up	Lmtk2	lemur tyrosine kinase 2
ENSMUSG00000039116.7	condition_DMSO_LPS_vs_DMSO	9.14565	0	5.84361	0.751036	0.0235943	0.0466791	up	Adgrg6	adhesion G protein-coupled receptor G6
ENSMUSG00000039153.17	condition_DMSO_LPS_vs_DMSO	697.09	212.826	1.71232	1.67306	1.16403e-12	6.92011e-12	up	Runx2	runt related transcription factor 2
ENSMUSG00000039154.8	condition_DMSO_LPS_vs_DMSO	63.1469	4.14367	3.91828	3.54863	8.79311e-06	2.91618e-05	up	Shd	src homology 2 domain-containing transforming protein D
ENSMUSG00000039156.19	condition_DMSO_LPS_vs_DMSO	3223.54	1397.95	1.20544	1.19023	1.33323e-15	9.74572e-15	up	Stim2	stromal interaction molecule 2
ENSMUSG00000039158.11	condition_DMSO_LPS_vs_DMSO	8202.57	2822.48	1.53914	1.52826	4.53508e-34	7.81174e-33	up	Akna	AT-hook transcription factor
ENSMUSG00000039159.16	condition_DMSO_LPS_vs_DMSO	5348.64	2228.06	1.26346	1.24995	4.78634e-21	4.64046e-20	up	Ube2h	ubiquitin-conjugating enzyme E2H
ENSMUSG00000039195.4	condition_DMSO_LPS_vs_DMSO	13385.2	1546.56	3.11359	3.02519	3.59804e-14	2.39481e-13	up	1110008P14Rik	RIKEN cDNA 1110008P14 gene
ENSMUSG00000039202.12	condition_DMSO_LPS_vs_DMSO	3560.97	1456.88	1.28945	1.27579	2.83015e-19	2.5119e-18	up	Abhd2	abhydrolase domain containing 2
ENSMUSG00000039205.16	condition_DMSO_LPS_vs_DMSO	5532.59	2708.23	1.03071	1.01643	5.33313e-12	3.02355e-11	up	Ciz1	CDKN1A interacting zinc finger protein 1
ENSMUSG00000039208.15	condition_DMSO_LPS_vs_DMSO	12648.6	5120.41	1.30477	1.29218	9.20156e-23	9.69731e-22	up	Metrnl	meteorin, glial cell differentiation regulator-like
ENSMUSG00000039217.13	condition_DMSO_LPS_vs_DMSO	3108.02	482.762	2.6859	2.66881	9.03405e-55	2.94831e-53	up	Il18	interleukin 18
ENSMUSG00000039232.12	condition_DMSO_LPS_vs_DMSO	757.746	220.358	1.78115	1.74467	2.11186e-14	1.43134e-13	up	Stx11	syntaxin 11
ENSMUSG00000039234.11	condition_DMSO_LPS_vs_DMSO	2257.97	1016.85	1.15061	1.13326	1.45597e-12	8.59751e-12	up	Sec24d	Sec24 related gene family, member D (S. cerevisiae)
ENSMUSG00000039236.18	condition_DMSO_LPS_vs_DMSO	8689.31	176.615	5.61683	5.6037	3.68518e-172	7.65221e-170	up	Isg20	interferon-stimulated protein
ENSMUSG00000039286.12	condition_DMSO_LPS_vs_DMSO	9663.48	3163.16	1.61112	1.59719	1.73831e-37	3.35175e-36	up	Fndc3b	fibronectin type III domain containing 3B
ENSMUSG00000039304.11	condition_DMSO_LPS_vs_DMSO	29.3113	4.2463	2.78082	1.96828	0.0121467	0.0256062	up	Tnfsf10	tumor necrosis factor (ligand) superfamily, member 10
ENSMUSG00000039384.8	condition_DMSO_LPS_vs_DMSO	867.949	131.177	2.72716	2.69383	1.90578e-29	2.71786e-28	up	Dusp10	dual specificity phosphatase 10
ENSMUSG00000039395.8	condition_DMSO_LPS_vs_DMSO	42.2181	4.77293	3.1486	2.60829	0.00106845	0.00272278	up	Mreg	melanoregulin
ENSMUSG00000039431.16	condition_DMSO_LPS_vs_DMSO	193.239	41.7667	2.21023	2.09487	1.91211e-07	7.55251e-07	up	Mtmr7	myotubularin related protein 7
ENSMUSG00000039452.6	condition_DMSO_LPS_vs_DMSO	538.274	100.681	2.42006	2.36187	4.9742e-15	3.52164e-14	up	Snx22	sorting nexin 22
ENSMUSG00000039470.15	condition_DMSO_LPS_vs_DMSO	4716.3	669.447	2.8168	2.80392	5.41496e-76	3.03623e-74	up	Zdhhc2	zinc finger, DHHC domain containing 2
ENSMUSG00000039474.13	condition_DMSO_LPS_vs_DMSO	484.802	189.487	1.35596	1.30852	2.7653e-07	1.0745e-06	up	Wfs1	wolframin ER transmembrane glycoprotein
ENSMUSG00000039483.10	condition_DMSO_LPS_vs_DMSO	3367.2	1612.61	1.06226	1.0485	3.60888e-13	2.24026e-12	up	Asb6	ankyrin repeat and SOCS box-containing 6
ENSMUSG00000039530.17	condition_DMSO_LPS_vs_DMSO	6334.59	2876.08	1.13923	1.12631	1.07835e-17	8.82102e-17	up	Tusc3	tumor suppressor candidate 3
ENSMUSG00000039531.8	condition_DMSO_LPS_vs_DMSO	692.832	346.038	1.00068	0.961966	5.33565e-05	0.000162303	up	Zup1	zinc finger containing ubiquitin peptidase 1
ENSMUSG00000039556.16	condition_DMSO_LPS_vs_DMSO	348.456	45.4262	2.931	2.85524	2.83608e-15	2.02994e-14	up	Ppp1r3f	protein phosphatase 1, regulatory subunit 3F
ENSMUSG00000039579.15	condition_DMSO_LPS_vs_DMSO	61.5783	5.63322	3.45391	3.09267	3.08025e-05	9.63523e-05	up	Grin3a	glutamate receptor ionotropic, NMDA3A
ENSMUSG00000039646.5	condition_DMSO_LPS_vs_DMSO	153.159	45.292	1.75622	1.61408	0.000119458	0.000348292	up	Vasn	vasorin
ENSMUSG00000039693.11	condition_DMSO_LPS_vs_DMSO	340.776	91.1497	1.90204	1.83304	3.40726e-09	1.5734e-08	up	Msantd3	Myb/SANT-like DNA-binding domain containing 3
ENSMUSG00000039697.16	condition_DMSO_LPS_vs_DMSO	1926.7	763.229	1.33507	1.31503	3.47719e-15	2.4757e-14	up	Ncoa7	nuclear receptor coactivator 7
ENSMUSG00000039699.14	condition_DMSO_LPS_vs_DMSO	279.314	112.487	1.31186	1.23193	0.000134272	0.000388427	up	Batf2	basic leucine zipper transcription factor, ATF-like 2
ENSMUSG00000039704.7	condition_DMSO_LPS_vs_DMSO	3106.34	1546.76	1.00569	0.991448	2.6282e-11	1.41933e-10	up	Lmbrd2	LMBR1 domain containing 2
ENSMUSG00000039735.16	condition_DMSO_LPS_vs_DMSO	6310.57	2808.05	1.16807	1.15579	3.52187e-18	2.9683e-17	up	Fnbp1l	formin binding protein 1-like
ENSMUSG00000039740.6	condition_DMSO_LPS_vs_DMSO	2784.01	1004.9	1.47028	1.45508	1.98102e-22	2.05904e-21	up	Alg2	asparagine-linked glycosylation 2 (alpha-1,3-mannosyltransferase)
ENSMUSG00000039770.6	condition_DMSO_LPS_vs_DMSO	3763.07	1362.6	1.46592	1.4516	5.00318e-24	5.61069e-23	up	Ypel5	yippee like 5
ENSMUSG00000039782.15	condition_DMSO_LPS_vs_DMSO	1782.02	779.753	1.19254	1.17252	3.06493e-12	1.77435e-11	up	Cpeb2	cytoplasmic polyadenylation element binding protein 2
ENSMUSG00000039789.7	condition_DMSO_LPS_vs_DMSO	1534.64	390.019	1.97586	1.95329	2.21336e-26	2.78824e-25	up	Zfp597	zinc finger protein 597
ENSMUSG00000039828.7	condition_DMSO_LPS_vs_DMSO	2822.98	1323.75	1.09263	1.07807	1.3719e-13	8.79059e-13	up	Wdr70	WD repeat domain 70
ENSMUSG00000039834.17	condition_DMSO_LPS_vs_DMSO	5536.12	1263.2	2.13207	2.11884	2.16487e-49	6.04244e-48	up	Zfp335	zinc finger protein 335
ENSMUSG00000039840.8	condition_DMSO_LPS_vs_DMSO	2720.52	1346.82	1.01427	1.00025	7.92401e-12	4.43519e-11	up	Epg5	ectopic P-granules autophagy protein 5 homolog (C. elegans)
ENSMUSG00000039844.20	condition_DMSO_LPS_vs_DMSO	9249.9	4516.99	1.03421	1.02128	5.65628e-14	3.71067e-13	up	Rapgef1	Rap guanine nucleotide exchange factor (GEF) 1
ENSMUSG00000039886.8	condition_DMSO_LPS_vs_DMSO	7584.81	849.556	3.15834	3.15284	1.19752e-117	1.27844e-115	up	Tmem120a	transmembrane protein 120A
ENSMUSG00000039891.6	condition_DMSO_LPS_vs_DMSO	131.253	6.52108	4.33953	4.16486	1.44614e-11	7.95757e-11	up	Txlnb	taxilin beta
ENSMUSG00000039911.13	condition_DMSO_LPS_vs_DMSO	137.118	19.457	2.81472	2.65242	1.12693e-07	4.54426e-07	up	Spsb1	splA/ryanodine receptor domain and SOCS box containing 1
ENSMUSG00000039917.10	condition_DMSO_LPS_vs_DMSO	1040.68	496.146	1.06906	1.04136	2.33615e-07	9.1452e-07	up	Rhbdd2	rhomboid domain containing 2
ENSMUSG00000039960.5	condition_DMSO_LPS_vs_DMSO	342.528	9.32531	5.18727	5.10863	3.32805e-28	4.55042e-27	up	Rhou	ras homolog family member U
ENSMUSG00000039982.8	condition_DMSO_LPS_vs_DMSO	8737.72	3215.56	1.44226	1.43147	6.68945e-30	9.69355e-29	up	Dtx4	deltex 4, E3 ubiquitin ligase
ENSMUSG00000039997.16	condition_DMSO_LPS_vs_DMSO	24581.1	4011.63	2.61519	2.60974	5.08538e-83	3.19247e-81	up	Ifi203	interferon activated gene 203
ENSMUSG00000040006.13	condition_DMSO_LPS_vs_DMSO	2544.11	1125.88	1.17592	1.16005	3.04412e-14	2.034e-13	up	Ginm1	glycoprotein integral membrane 1
ENSMUSG00000040021.13	condition_DMSO_LPS_vs_DMSO	4126.37	1622.5	1.34665	1.33398	1.12335e-22	1.17992e-21	up	Lats1	large tumor suppressor
ENSMUSG00000040026.8	condition_DMSO_LPS_vs_DMSO	243285	252.832	9.91079	9.90604	0	0	up	Saa3	serum amyloid A 3
ENSMUSG00000040033.16	condition_DMSO_LPS_vs_DMSO	17940.2	1872.33	3.26018	3.25234	2.38116e-148	3.78104e-146	up	Stat2	signal transducer and activator of transcription 2
ENSMUSG00000040043.17	condition_DMSO_LPS_vs_DMSO	2450.66	968.586	1.33943	1.30937	2.21802e-10	1.12545e-09	up	Rbms2	RNA binding motif, single stranded interacting protein 2
ENSMUSG00000040054.17	condition_DMSO_LPS_vs_DMSO	5727.15	2490.95	1.20113	1.18844	2.45873e-18	2.08978e-17	up	Baz2a	bromodomain adjacent to zinc finger domain, 2A
ENSMUSG00000040124.5	condition_DMSO_LPS_vs_DMSO	1451.7	403.955	1.84504	1.82229	2.21654e-23	2.41404e-22	up	Gorab	golgin, RAB6-interacting
ENSMUSG00000040148.5	condition_DMSO_LPS_vs_DMSO	298.063	39.4905	2.917	2.83089	1.37328e-13	8.79642e-13	up	Hmx3	H6 homeobox 3
ENSMUSG00000040152.8	condition_DMSO_LPS_vs_DMSO	24.9933	0	7.30584	6.66256	0.000125315	0.000364077	up	Thbs1	thrombospondin 1
ENSMUSG00000040181.14	condition_DMSO_LPS_vs_DMSO	115.473	29.8068	1.95129	1.75241	0.000327851	0.000903335	up	Fmo1	flavin containing monooxygenase 1
ENSMUSG00000040205.8	condition_DMSO_LPS_vs_DMSO	15.5344	0	6.61864	5.23288	0.0018303	0.00449628	up	Cuzd1	CUB and zona pellucida-like domains 1
ENSMUSG00000040225.15	condition_DMSO_LPS_vs_DMSO	15303.9	7608.92	1.00807	0.995003	2.97936e-16	2.26005e-15	up	Prrc2c	proline-rich coiled-coil 2C
ENSMUSG00000040253.15	condition_DMSO_LPS_vs_DMSO	1683.22	57.1733	4.87449	4.85141	6.60543e-85	4.21677e-83	up	Gbp7	guanylate binding protein 7
ENSMUSG00000040264.10	condition_DMSO_LPS_vs_DMSO	3412.64	45.8462	6.2154	6.20242	1.91258e-194	5.01946e-192	up	Gbp2b	guanylate binding protein 2b
ENSMUSG00000040274.11	condition_DMSO_LPS_vs_DMSO	14250.6	5051.07	1.49632	1.48377	1.11593e-33	1.89287e-32	up	Cdk6	cyclin-dependent kinase 6
ENSMUSG00000040296.15	condition_DMSO_LPS_vs_DMSO	20987.7	2785.25	2.91365	2.90612	2.16246e-119	2.36196e-117	up	Ddx58	DEAD (Asp-Glu-Ala-Asp) box polypeptide 58
ENSMUSG00000040297.12	condition_DMSO_LPS_vs_DMSO	4169.39	854.604	2.2864	2.27363	8.42153e-57	2.88808e-55	up	Suco	SUN domain containing ossification factor
ENSMUSG00000040322.10	condition_DMSO_LPS_vs_DMSO	5131.47	2308.37	1.15248	1.13953	7.44467e-18	6.15374e-17	up	Slc25a24	solute carrier family 25 (mitochondrial carrier, phosphate carrier), member 24
ENSMUSG00000040328.16	condition_DMSO_LPS_vs_DMSO	93.6939	5.61661	4.06262	3.82816	1.7426e-08	7.56101e-08	up	Olfr56	olfactory receptor 56
ENSMUSG00000040359.14	condition_DMSO_LPS_vs_DMSO	3164.6	1459.68	1.11613	1.09882	6.62175e-12	3.72062e-11	up	Ufl1	UFM1 specific ligase 1
ENSMUSG00000040410.14	condition_DMSO_LPS_vs_DMSO	1627.61	665.589	1.29013	1.2711	2.01802e-14	1.36921e-13	up	Fbxl4	F-box and leucine-rich repeat protein 4
ENSMUSG00000040423.11	condition_DMSO_LPS_vs_DMSO	8571.92	2068.73	2.05088	2.03851	4.47322e-51	1.32486e-49	up	Rc3h1	RING CCCH (C3H) domains 1
ENSMUSG00000040428.19	condition_DMSO_LPS_vs_DMSO	491.386	126.75	1.95635	1.90446	3.76961e-12	2.16047e-11	up	Plekha4	pleckstrin homology domain containing, family A (phosphoinositide binding specific) member 4
ENSMUSG00000040430.18	condition_DMSO_LPS_vs_DMSO	1405.71	466.165	1.59266	1.57001	3.32904e-18	2.80828e-17	up	Pitpnc1	phosphatidylinositol transfer protein, cytoplasmic 1
ENSMUSG00000040435.12	condition_DMSO_LPS_vs_DMSO	9691.86	2269.47	2.09426	2.08208	1.53055e-53	4.82826e-52	up	Ppp1r15a	protein phosphatase 1, regulatory subunit 15A
ENSMUSG00000040466.16	condition_DMSO_LPS_vs_DMSO	8611.76	2390.55	1.84904	1.83583	2.0943e-47	5.3769e-46	up	Blvrb	biliverdin reductase B (flavin reductase (NADPH))
ENSMUSG00000040483.15	condition_DMSO_LPS_vs_DMSO	10670.9	797.953	3.74136	3.73139	1.12806e-139	1.62716e-137	up	Xaf1	XIAP associated factor 1
ENSMUSG00000040511.14	condition_DMSO_LPS_vs_DMSO	2092.3	1028.91	1.02422	1.00735	3.1777e-10	1.5923e-09	up	Pvr	poliovirus receptor
ENSMUSG00000040524.9	condition_DMSO_LPS_vs_DMSO	2082.3	1002.48	1.05423	1.03603	3.47743e-10	1.73651e-09	up	Zfp609	zinc finger protein 609
ENSMUSG00000040528.15	condition_DMSO_LPS_vs_DMSO	18637	2751.92	2.75963	2.75021	1.85312e-111	1.77749e-109	up	Milr1	mast cell immunoglobulin like receptor 1
ENSMUSG00000040563.13	condition_DMSO_LPS_vs_DMSO	622.648	267.281	1.22092	1.17836	1.26908e-06	4.61074e-06	up	Plppr2	phospholipid phosphatase related 2
ENSMUSG00000040653.6	condition_DMSO_LPS_vs_DMSO	109.134	6.60378	4.06031	3.81097	4.1809e-08	1.75482e-07	up	Ppp1r14c	protein phosphatase 1, regulatory inhibitor subunit 14C
ENSMUSG00000040659.3	condition_DMSO_LPS_vs_DMSO	51177.2	14919.5	1.77832	1.77084	4.14521e-47	1.05563e-45	up	Efhd2	EF hand domain containing 2
ENSMUSG00000040661.6	condition_DMSO_LPS_vs_DMSO	4724.79	1134.43	2.05827	2.04352	5.87607e-41	1.26607e-39	up	Rad54l2	RAD54 like 2 (S. cerevisiae)
ENSMUSG00000040663.9	condition_DMSO_LPS_vs_DMSO	41.8402	1.33178	5.00035	4.35715	7.96792e-05	0.000237479	up	Clcf1	cardiotrophin-like cytokine factor 1
ENSMUSG00000040669.14	condition_DMSO_LPS_vs_DMSO	748.962	345.197	1.11765	1.08765	1.65018e-07	6.55906e-07	up	Phc1	polyhomeotic 1
ENSMUSG00000040711.8	condition_DMSO_LPS_vs_DMSO	15484.3	3450.39	2.16601	2.1559	8.90693e-71	4.41746e-69	up	Sh3pxd2b	SH3 and PX domains 2B
ENSMUSG00000040715.12	condition_DMSO_LPS_vs_DMSO	115.311	20.7324	2.47338	2.20533	0.000150002	0.000431158	up	Rsc1a1	regulatory solute carrier protein, family 1, member 1
ENSMUSG00000040717.6	condition_DMSO_LPS_vs_DMSO	43.0061	0.887856	5.62989	4.96368	4.42869e-05	0.000135918	up	Il17rd	interleukin 17 receptor D
ENSMUSG00000040734.14	condition_DMSO_LPS_vs_DMSO	3352.45	584.901	2.51971	2.49998	3.72404e-43	8.48847e-42	up	Ppp1r13l	protein phosphatase 1, regulatory subunit 13 like
ENSMUSG00000040747.9	condition_DMSO_LPS_vs_DMSO	77806.1	18961.2	2.0368	2.02214	3.29299e-43	7.56067e-42	up	Cd53	CD53 antigen
ENSMUSG00000040782.12	condition_DMSO_LPS_vs_DMSO	2928.49	1325.82	1.14311	1.12776	6.05074e-14	3.95759e-13	up	Cop1	COP1, E3 ubiquitin ligase
ENSMUSG00000040785.19	condition_DMSO_LPS_vs_DMSO	4323.18	1494.46	1.53267	1.51865	1.29142e-26	1.6455e-25	up	Ttc3	tetratricopeptide repeat domain 3
ENSMUSG00000040811.15	condition_DMSO_LPS_vs_DMSO	12275.1	4190.81	1.55051	1.53775	6.48584e-34	1.10911e-32	up	Eml2	echinoderm microtubule associated protein like 2
ENSMUSG00000040865.15	condition_DMSO_LPS_vs_DMSO	4161.69	1169.84	1.83054	1.8157	1.82821e-34	3.19574e-33	up	Ino80d	INO80 complex subunit D
ENSMUSG00000040943.12	condition_DMSO_LPS_vs_DMSO	6632.9	1013.99	2.70917	2.69666	3.62201e-72	1.86489e-70	up	Tet2	tet methylcytosine dioxygenase 2
ENSMUSG00000040987.15	condition_DMSO_LPS_vs_DMSO	13.6948	0.416359	4.9981	2.41248	0.0192875	0.0388753	up	Mill2	MHC I like leukocyte 2
ENSMUSG00000041025.15	condition_DMSO_LPS_vs_DMSO	3147.69	969.684	1.6988	1.68406	1.09985e-30	1.65337e-29	up	Iffo2	intermediate filament family orphan 2
ENSMUSG00000041037.8	condition_DMSO_LPS_vs_DMSO	2195.78	907.951	1.27403	1.25678	1.6193e-15	1.17505e-14	up	Irgq	immunity-related GTPase family, Q
ENSMUSG00000041084.8	condition_DMSO_LPS_vs_DMSO	8705.92	3805.54	1.19385	1.18067	2.22454e-17	1.80099e-16	up	Ostc	oligosaccharyltransferase complex subunit (non-catalytic)
ENSMUSG00000041120.6	condition_DMSO_LPS_vs_DMSO	55.5525	6.57621	3.08752	2.63287	0.000482255	0.001297	up	Nbl1	NBL1, DAN family BMP antagonist
ENSMUSG00000041130.10	condition_DMSO_LPS_vs_DMSO	8787.78	4098.66	1.10046	1.08942	4.20257e-17	3.34225e-16	up	Zfp598	zinc finger protein 598
ENSMUSG00000041135.15	condition_DMSO_LPS_vs_DMSO	4643.28	1095.22	2.08391	2.07058	3.68313e-47	9.4304e-46	up	Ripk2	receptor (TNFRSF)-interacting serine-threonine kinase 2
ENSMUSG00000041153.9	condition_DMSO_LPS_vs_DMSO	6359.43	1386.34	2.19752	2.18469	4.03144e-56	1.36276e-54	up	Osgin2	oxidative stress induced growth inhibitor family member 2
ENSMUSG00000041161.8	condition_DMSO_LPS_vs_DMSO	1208.82	317.418	1.92949	1.90462	2.94997e-23	3.18894e-22	up	Otud3	OTU domain containing 3
ENSMUSG00000041187.16	condition_DMSO_LPS_vs_DMSO	1656.38	530.353	1.64293	1.62092	9.18079e-20	8.35244e-19	up	Prkd2	protein kinase D2
ENSMUSG00000041189.9	condition_DMSO_LPS_vs_DMSO	160.122	31.1633	2.36401	2.2199	8.08161e-07	2.99784e-06	up	Chrnb1	cholinergic receptor, nicotinic, beta polypeptide 1 (muscle)
ENSMUSG00000041193.15	condition_DMSO_LPS_vs_DMSO	3368.67	183.668	4.19571	4.18152	1.87843e-114	1.86815e-112	up	Pla2g5	phospholipase A2, group V
ENSMUSG00000041235.12	condition_DMSO_LPS_vs_DMSO	3524.29	1648.33	1.09629	1.08308	5.44326e-15	3.83504e-14	up	Chd7	chromodomain helicase DNA binding protein 7
ENSMUSG00000041258.18	condition_DMSO_LPS_vs_DMSO	1702.07	764.996	1.15019	1.11718	2.46982e-07	9.64847e-07	up	Zfp236	zinc finger protein 236
ENSMUSG00000041268.17	condition_DMSO_LPS_vs_DMSO	1431.03	615.194	1.21756	1.19687	6.06459e-12	3.41875e-11	up	Dmxl2	Dmx-like 2
ENSMUSG00000041278.10	condition_DMSO_LPS_vs_DMSO	3785.48	1436.2	1.39832	1.38396	6.42477e-22	6.52702e-21	up	Ttc1	tetratricopeptide repeat domain 1
ENSMUSG00000041308.6	condition_DMSO_LPS_vs_DMSO	7978.69	1670.46	2.25582	2.2449	3.80159e-66	1.69422e-64	up	Sntb2	syntrophin, basic 2
ENSMUSG00000041324.14	condition_DMSO_LPS_vs_DMSO	46.5332	1.59074	4.84966	4.29716	3.2558e-05	0.000101588	up	Inhba	inhibin beta-A
ENSMUSG00000041355.13	condition_DMSO_LPS_vs_DMSO	21768.1	8934.42	1.28477	1.27391	6.86617e-22	6.96047e-21	up	Ssr2	signal sequence receptor, beta
ENSMUSG00000041440.18	condition_DMSO_LPS_vs_DMSO	714.193	279.754	1.35163	1.31781	1.32684e-09	6.34735e-09	up	Gk5	glycerol kinase 5 (putative)
ENSMUSG00000041481.17	condition_DMSO_LPS_vs_DMSO	17.916	0	6.82672	5.66633	0.0010318	0.00263435	up	Serpina3g	serine (or cysteine) peptidase inhibitor, clade A, member 3G
ENSMUSG00000041483.14	condition_DMSO_LPS_vs_DMSO	1627.14	645.95	1.33221	1.30956	2.97928e-13	1.86043e-12	up	Zfp281	zinc finger protein 281
ENSMUSG00000041515.10	condition_DMSO_LPS_vs_DMSO	15713.9	6685.23	1.23304	1.22008	7.51542e-24	8.3832e-23	up	Irf8	interferon regulatory factor 8
ENSMUSG00000041552.7	condition_DMSO_LPS_vs_DMSO	1062.85	403.169	1.39859	1.37247	8.13162e-13	4.89036e-12	up	Ptchd1	patched domain containing 1
ENSMUSG00000041571.9	condition_DMSO_LPS_vs_DMSO	15560.4	1662.78	3.22599	3.21554	1.26381e-111	1.21841e-109	up	Selenow	selenoprotein W
ENSMUSG00000041649.13	condition_DMSO_LPS_vs_DMSO	405.57	161.342	1.3286	1.272	4.22214e-06	1.44637e-05	up	Klf8	Kruppel-like factor 8
ENSMUSG00000041702.7	condition_DMSO_LPS_vs_DMSO	2776.3	962.082	1.5288	1.51311	6.09977e-24	6.82423e-23	up	Btbd7	BTB (POZ) domain containing 7
ENSMUSG00000041736.7	condition_DMSO_LPS_vs_DMSO	38535.7	8147.42	2.24185	2.23619	2.73766e-59	1.01037e-57	up	Tspo	translocator protein
ENSMUSG00000041769.13	condition_DMSO_LPS_vs_DMSO	3117.45	1443.67	1.11055	1.09651	2.2167e-14	1.49809e-13	up	Ppp2r2d	protein phosphatase 2, regulatory subunit B, delta
ENSMUSG00000041827.15	condition_DMSO_LPS_vs_DMSO	38633.3	2464.18	3.97063	3.96291	1.27404e-234	4.81487e-232	up	Oasl1	2'-5' oligoadenylate synthetase-like 1
ENSMUSG00000041842.15	condition_DMSO_LPS_vs_DMSO	153.619	18.4824	3.05534	2.91737	1.28295e-09	6.14671e-09	up	Fhdc1	FH2 domain containing 1
ENSMUSG00000041845.11	condition_DMSO_LPS_vs_DMSO	383.822	166.254	1.20624	1.14804	4.07147e-05	0.000125464	up	Rhod	ras homolog family member D
ENSMUSG00000041895.15	condition_DMSO_LPS_vs_DMSO	331.208	136.672	1.2772	1.21629	2.12296e-05	6.74662e-05	up	Wipi1	WD repeat domain, phosphoinositide interacting 1
ENSMUSG00000041935.10	condition_DMSO_LPS_vs_DMSO	4942.98	2221.36	1.15371	1.14357	4.93618e-16	3.70135e-15	up	AW549877	expressed sequence AW549877
ENSMUSG00000041936.18	condition_DMSO_LPS_vs_DMSO	19399	2183.93	3.1512	3.14209	7.594e-111	7.24728e-109	up	Agrn	agrin
ENSMUSG00000041992.9	condition_DMSO_LPS_vs_DMSO	7740.64	2327.03	1.73414	1.71844	5.38126e-30	7.83393e-29	up	Rapgef5	Rap guanine nucleotide exchange factor (GEF) 5
ENSMUSG00000042035.11	condition_DMSO_LPS_vs_DMSO	141.697	17.8151	2.99582	2.82717	5.27112e-08	2.18524e-07	up	Igsf3	immunoglobulin superfamily, member 3
ENSMUSG00000042121.16	condition_DMSO_LPS_vs_DMSO	2347.72	609.868	1.94499	1.92701	7.55119e-32	1.19504e-30	up	Ssh1	slingshot protein phosphatase 1
ENSMUSG00000042129.8	condition_DMSO_LPS_vs_DMSO	39121.1	13289	1.55772	1.54232	8.80377e-41	1.89041e-39	up	Rassf4	Ras association (RalGDS/AF-6) domain family member 4
ENSMUSG00000042138.9	condition_DMSO_LPS_vs_DMSO	1640.03	447.257	1.87374	1.85237	8.5518e-26	1.04457e-24	up	Msantd2	Myb/SANT-like DNA-binding domain containing 2
ENSMUSG00000042182.16	condition_DMSO_LPS_vs_DMSO	135.65	48.8541	1.47227	1.31714	0.00199896	0.00488582	up	Bend6	BEN domain containing 6
ENSMUSG00000042207.17	condition_DMSO_LPS_vs_DMSO	1125.14	521.351	1.11044	1.08439	1.50804e-08	6.58407e-08	up	Kdm5b	lysine (K)-specific demethylase 5B
ENSMUSG00000042216.13	condition_DMSO_LPS_vs_DMSO	1306.67	575.365	1.18384	1.16077	2.28447e-10	1.15699e-09	up	Sgsm1	small G protein signaling modulator 1
ENSMUSG00000042228.14	condition_DMSO_LPS_vs_DMSO	26376.2	7839.9	1.75035	1.74068	3.69492e-47	9.44778e-46	up	Lyn	LYN proto-oncogene, Src family tyrosine kinase
ENSMUSG00000042246.5	condition_DMSO_LPS_vs_DMSO	16.7326	0	6.72255	5.4499	0.00138989	0.00347767	up	Tmc7	transmembrane channel-like gene family 7
ENSMUSG00000042265.13	condition_DMSO_LPS_vs_DMSO	9.95107	0	5.97454	1.04855	0.0136869	0.0284989	up	Trem1	triggering receptor expressed on myeloid cells 1
ENSMUSG00000042268.10	condition_DMSO_LPS_vs_DMSO	103.389	11.1286	3.2159	2.98828	7.91818e-07	2.94011e-06	up	Slc26a9	solute carrier family 26, member 9
ENSMUSG00000042331.13	condition_DMSO_LPS_vs_DMSO	10171	2881.26	1.81973	1.80903	1.84194e-47	4.77439e-46	up	Specc1	sperm antigen with calponin homology and coiled-coil domains 1
ENSMUSG00000042349.13	condition_DMSO_LPS_vs_DMSO	9458.32	2877.82	1.71667	1.70374	1.85307e-40	3.92992e-39	up	Ikbke	inhibitor of kappaB kinase epsilon
ENSMUSG00000042350.13	condition_DMSO_LPS_vs_DMSO	3164.92	1464.97	1.11139	1.09758	9.61296e-15	6.65859e-14	up	Arel1	apoptosis resistant E3 ubiquitin protein ligase 1
ENSMUSG00000042364.11	condition_DMSO_LPS_vs_DMSO	8173	1779.34	2.19976	2.18762	3.29142e-56	1.12063e-54	up	Snx18	sorting nexin 18
ENSMUSG00000042390.9	condition_DMSO_LPS_vs_DMSO	9775.54	3586.31	1.44657	1.43412	1.25519e-26	1.60041e-25	up	Gatad2b	GATA zinc finger domain containing 2B
ENSMUSG00000042460.5	condition_DMSO_LPS_vs_DMSO	2658.3	1185.79	1.16458	1.14994	4.44344e-15	3.15414e-14	up	C1galt1	core 1 synthase, glycoprotein-N-acetylgalactosamine 3-beta-galactosyltransferase, 1
ENSMUSG00000042485.7	condition_DMSO_LPS_vs_DMSO	60.7755	14.5973	2.05995	1.68895	0.00527659	0.0119338	up	Mustn1	musculoskeletal, embryonic nuclear protein 1
ENSMUSG00000042496.18	condition_DMSO_LPS_vs_DMSO	2590.67	432.204	2.5834	2.56826	2.62679e-57	9.2951e-56	up	Prdm10	PR domain containing 10
ENSMUSG00000042506.15	condition_DMSO_LPS_vs_DMSO	4939.79	2006.98	1.29939	1.28603	4.68051e-22	4.7807e-21	up	Usp22	ubiquitin specific peptidase 22
ENSMUSG00000042523.12	condition_DMSO_LPS_vs_DMSO	281.627	125.603	1.16306	1.09171	0.000410034	0.00111302	up	Dnal1	dynein, axonemal, light chain 1
ENSMUSG00000042567.20	condition_DMSO_LPS_vs_DMSO	57.2926	0.443928	7.05449	6.34003	1.64645e-05	5.29555e-05	up	Nek10	NIMA (never in mitosis gene a)- related kinase 10
ENSMUSG00000042595.7	condition_DMSO_LPS_vs_DMSO	1255.99	514.234	1.28762	1.26026	2.34842e-10	1.1881e-09	up	Fam199x	family with sequence similarity 199, X-linked
ENSMUSG00000042599.8	condition_DMSO_LPS_vs_DMSO	8764.14	1385.22	2.66131	2.65534	1.06623e-78	6.21839e-77	up	Kdm7a	lysine (K)-specific demethylase 7A
ENSMUSG00000042605.16	condition_DMSO_LPS_vs_DMSO	4653.52	1474.27	1.65823	1.64088	3.98239e-25	4.68563e-24	up	Atxn2	ataxin 2
ENSMUSG00000042608.15	condition_DMSO_LPS_vs_DMSO	28644.6	1243.97	4.52533	4.51571	1.08584e-293	6.41188e-291	up	Stk40	serine/threonine kinase 40
ENSMUSG00000042622.14	condition_DMSO_LPS_vs_DMSO	1222.51	378.429	1.69235	1.66609	8.85149e-18	7.2784e-17	up	Maff	v-maf musculoaponeurotic fibrosarcoma oncogene family, protein F (avian)
ENSMUSG00000042650.3	condition_DMSO_LPS_vs_DMSO	10057.4	4107.95	1.29184	1.2786	1.10063e-22	1.1567e-21	up	Alkbh5	alkB homolog 5, RNA demethylase
ENSMUSG00000042655.5	condition_DMSO_LPS_vs_DMSO	33.1546	0	7.71296	7.33758	1.78733e-05	5.7243e-05	up	Shisal2b	shisa like 2B
ENSMUSG00000042659.15	condition_DMSO_LPS_vs_DMSO	3399.87	777.503	2.13039	2.11229	1.63488e-36	3.0831e-35	up	Arrdc4	arrestin domain containing 4
ENSMUSG00000042671.12	condition_DMSO_LPS_vs_DMSO	76.1607	0	8.91129	8.99831	2.80992e-08	1.19748e-07	up	Rgs8	regulator of G-protein signaling 8
ENSMUSG00000042677.7	condition_DMSO_LPS_vs_DMSO	7457.91	1273.4	2.55021	2.53918	7.70765e-77	4.37368e-75	up	Zc3h12a	zinc finger CCCH type containing 12A
ENSMUSG00000042682.9	condition_DMSO_LPS_vs_DMSO	8357.6	3543.95	1.23754	1.22136	1.34889e-15	9.85255e-15	up	Selenok	selenoprotein K
ENSMUSG00000042688.16	condition_DMSO_LPS_vs_DMSO	10469.2	4152.04	1.33419	1.32005	4.92357e-26	6.10471e-25	up	Mapk6	mitogen-activated protein kinase 6
ENSMUSG00000042700.16	condition_DMSO_LPS_vs_DMSO	4417.64	744.133	2.57044	2.55683	3.86399e-64	1.62615e-62	up	Sipa1l1	signal-induced proliferation-associated 1 like 1
ENSMUSG00000042719.17	condition_DMSO_LPS_vs_DMSO	9507.68	2609.93	1.86513	1.85204	1.09237e-49	3.09002e-48	up	Naa25	N(alpha)-acetyltransferase 25, NatB auxiliary subunit
ENSMUSG00000042726.14	condition_DMSO_LPS_vs_DMSO	9752.04	3415.59	1.51352	1.50136	9.50404e-34	1.61355e-32	up	Trafd1	TRAF type zinc finger domain containing 1
ENSMUSG00000042743.13	condition_DMSO_LPS_vs_DMSO	657.969	119.798	2.4583	2.40802	1.66614e-17	1.35354e-16	up	Sgtb	small glutamine-rich tetratricopeptide repeat (TPR)-containing, beta
ENSMUSG00000042745.9	condition_DMSO_LPS_vs_DMSO	2110.28	99.7119	4.40774	4.3898	1.78094e-94	1.31455e-92	up	Id1	inhibitor of DNA binding 1, HLH protein
ENSMUSG00000042772.15	condition_DMSO_LPS_vs_DMSO	4891.63	2242.43	1.12521	1.10738	2.33318e-14	1.574e-13	up	Smg7	Smg-7 homolog, nonsense mediated mRNA decay factor (C. elegans)
ENSMUSG00000042804.13	condition_DMSO_LPS_vs_DMSO	8.70316	0	5.78201	0.811358	0.0223216	0.0444128	up	Gpr153	G protein-coupled receptor 153
ENSMUSG00000042814.8	condition_DMSO_LPS_vs_DMSO	341.084	73.4828	2.2169	2.14118	1.32251e-10	6.80929e-10	up	Mcts2	malignant T cell amplified sequence 2
ENSMUSG00000042828.12	condition_DMSO_LPS_vs_DMSO	60.1341	3.1075	4.29556	3.83101	2.24623e-05	7.11921e-05	up	Trim72	tripartite motif-containing 72
ENSMUSG00000042851.17	condition_DMSO_LPS_vs_DMSO	1079.92	419.033	1.36484	1.33052	1.28933e-09	6.1757e-09	up	Zc3h6	zinc finger CCCH type containing 6
ENSMUSG00000042985.7	condition_DMSO_LPS_vs_DMSO	14.3363	0	6.5062	4.60357	0.00389304	0.00900843	up	Upk3b	uroplakin 3B
ENSMUSG00000042988.10	condition_DMSO_LPS_vs_DMSO	193.699	6.67583	4.85268	4.732	7.98776e-18	6.59113e-17	up	Notum	notum palmitoleoyl-protein carboxylesterase
ENSMUSG00000043017.9	condition_DMSO_LPS_vs_DMSO	6567.47	896.258	2.87272	2.85835	3.64661e-73	1.94651e-71	up	Ptgir	prostaglandin I receptor (IP)
ENSMUSG00000043019.12	condition_DMSO_LPS_vs_DMSO	3269.22	1222.21	1.41908	1.40216	1.72852e-19	1.55534e-18	up	Edem3	ER degradation enhancer, mannosidase alpha-like 3
ENSMUSG00000043164.3	condition_DMSO_LPS_vs_DMSO	16.3722	0.832718	4.27682	2.28763	0.0172412	0.0351182	up	Tmem212	transmembrane protein 212
ENSMUSG00000043257.15	condition_DMSO_LPS_vs_DMSO	1486.07	730.123	1.02455	1.00532	3.29897e-09	1.52563e-08	up	Pigv	phosphatidylinositol glycan anchor biosynthesis, class V
ENSMUSG00000043263.13	condition_DMSO_LPS_vs_DMSO	2748.17	29.1946	6.55585	6.53968	2.89666e-165	5.58524e-163	up	Ifi209	interferon activated gene 209
ENSMUSG00000043279.9	condition_DMSO_LPS_vs_DMSO	7050.53	2115.64	1.73655	1.7238	2.31147e-36	4.32879e-35	up	Trim56	tripartite motif-containing 56
ENSMUSG00000043284.12	condition_DMSO_LPS_vs_DMSO	4988.21	1994.05	1.32253	1.30784	2.58919e-19	2.30453e-18	up	Tmem11	transmembrane protein 11
ENSMUSG00000043421.8	condition_DMSO_LPS_vs_DMSO	5552.25	655.294	3.08533	3.06819	1.23812e-65	5.44082e-64	up	Hilpda	hypoxia inducible lipid droplet associated
ENSMUSG00000043460.7	condition_DMSO_LPS_vs_DMSO	35.0587	3.05236	3.52945	2.85922	0.00134867	0.00338215	up	Elfn2	leucine rich repeat and fibronectin type III, extracellular 2
ENSMUSG00000043811.5	condition_DMSO_LPS_vs_DMSO	170.126	0	10.0726	10.4055	5.36901e-11	2.84102e-10	up	Rtn4r	reticulon 4 receptor
ENSMUSG00000043889.6	condition_DMSO_LPS_vs_DMSO	436.172	114.97	1.924	1.85719	1.30713e-09	6.25782e-09	up	Gm8399	predicted gene 8399
ENSMUSG00000043929.16	condition_DMSO_LPS_vs_DMSO	877.852	424.837	1.04644	1.01989	2.58574e-07	1.0073e-06	up	Klhl15	kelch-like 15
ENSMUSG00000043940.15	condition_DMSO_LPS_vs_DMSO	8352.52	3757.35	1.15237	1.13678	1.07122e-15	7.86392e-15	up	Wdfy3	WD repeat and FYVE domain containing 3
ENSMUSG00000043953.12	condition_DMSO_LPS_vs_DMSO	10061.5	569.301	4.14445	4.13484	1.38478e-165	2.69761e-163	up	Ccrl2	chemokine (C-C motif) receptor-like 2
ENSMUSG00000044021.14	condition_DMSO_LPS_vs_DMSO	35.8532	7.00522	2.362	1.58553	0.0254247	0.0499195	up	Muc19	mucin 19
ENSMUSG00000044033.16	condition_DMSO_LPS_vs_DMSO	79.0275	17.807	2.14925	1.87166	0.000869007	0.00224788	up	Ccdc141	coiled-coil domain containing 141
ENSMUSG00000044042.19	condition_DMSO_LPS_vs_DMSO	3751.4	1769.97	1.08341	1.06876	4.95245e-13	3.04034e-12	up	Fmn1	formin 1
ENSMUSG00000044071.9	condition_DMSO_LPS_vs_DMSO	1057.29	391.712	1.43239	1.40656	1.66542e-13	1.05923e-12	up	Tafa2	TAFA chemokine like family member 2
ENSMUSG00000044098.14	condition_DMSO_LPS_vs_DMSO	7481.31	1082.54	2.78858	2.77812	1.44597e-94	1.0715e-92	up	Rsbn1	rosbin, round spermatid basic protein 1
ENSMUSG00000044103.4	condition_DMSO_LPS_vs_DMSO	112.649	1.24908	6.45827	6.15583	2.38821e-10	1.20727e-09	up	Il1f9	interleukin 1 family, member 9
ENSMUSG00000044150.12	condition_DMSO_LPS_vs_DMSO	811.817	364.018	1.15599	1.1183	1.28392e-06	4.66197e-06	up	Bclaf3	Bclaf1 and Thrap3 family member 3
ENSMUSG00000044165.12	condition_DMSO_LPS_vs_DMSO	55.8861	3.3283	4.0455	3.60508	2.65392e-05	8.35529e-05	up	Bcl2l15	BCLl2-like 15
ENSMUSG00000044211.9	condition_DMSO_LPS_vs_DMSO	609.03	215.022	1.50239	1.45462	1.28314e-08	5.63473e-08	up	Gm7887	predicted gene 7887
ENSMUSG00000044244.18	condition_DMSO_LPS_vs_DMSO	139.661	65.1613	1.09893	0.978107	0.0116235	0.0245899	up	Il20rb	interleukin 20 receptor beta
ENSMUSG00000044285.8	condition_DMSO_LPS_vs_DMSO	9733.77	3994.58	1.28475	1.26194	3.94358e-13	2.43921e-12	up	Ubb-ps	ubiquitin B, pseudogene
ENSMUSG00000044328.13	condition_DMSO_LPS_vs_DMSO	1163.67	569.86	1.03084	1.00387	5.13256e-07	1.93931e-06	up	Trp53i13	transformation related protein 53 inducible protein 13
ENSMUSG00000044359.1	condition_DMSO_LPS_vs_DMSO	19.7703	0	6.96305	5.98534	0.000576694	0.00153158	up	P2ry4	pyrimidinergic receptor P2Y, G-protein coupled, 4
ENSMUSG00000044424.4	condition_DMSO_LPS_vs_DMSO	5583.99	2459.79	1.18284	1.02988	0.0159124	0.0327253	up	Gm9493	predicted gene 9493
ENSMUSG00000044434.5	condition_DMSO_LPS_vs_DMSO	429.328	76.1244	2.4941	2.43622	9.71335e-16	7.14177e-15	up	Gm9791	predicted pseudogene 9791
ENSMUSG00000044447.5	condition_DMSO_LPS_vs_DMSO	5680.74	1676.77	1.7604	1.74636	9.65086e-39	1.94624e-37	up	Dock5	dedicator of cytokinesis 5
ENSMUSG00000044468.14	condition_DMSO_LPS_vs_DMSO	3445.76	191.869	4.16801	4.15376	8.00377e-129	1.00826e-126	up	Tent5c	terminal nucleotidyltransferase 5C
ENSMUSG00000044471.12	condition_DMSO_LPS_vs_DMSO	65.6896	6.78876	3.29706	2.96616	2.38855e-05	7.55383e-05	up	Lncpint	long non-protein coding RNA, Trp53 induced transcript
ENSMUSG00000044477.12	condition_DMSO_LPS_vs_DMSO	11569.3	3325.5	1.79877	1.78566	3.78745e-37	7.20721e-36	up	Zfand3	zinc finger, AN1-type domain 3
ENSMUSG00000044562.12	condition_DMSO_LPS_vs_DMSO	109.957	47.5943	1.20928	1.04296	0.0166852	0.03414	up	Rasip1	Ras interacting protein 1
ENSMUSG00000044576.6	condition_DMSO_LPS_vs_DMSO	14.2045	0.416359	5.05527	2.69924	0.0166542	0.0340987	up	Garem2	GRB2 associated regulator of MAPK1 subtype 2
ENSMUSG00000044626.13	condition_DMSO_LPS_vs_DMSO	10.8211	0	6.09323	1.20206	0.0107379	0.0229372	up	Liph	lipase, member H
ENSMUSG00000044645.8	condition_DMSO_LPS_vs_DMSO	91.3818	12.8216	2.82942	2.57896	1.52443e-05	4.92237e-05	up	Gm7334	predicted gene 7334
ENSMUSG00000044701.5	condition_DMSO_LPS_vs_DMSO	9852.39	74.2109	7.04758	7.03809	1.27621e-285	6.89008e-283	up	Il27	interleukin 27
ENSMUSG00000044703.5	condition_DMSO_LPS_vs_DMSO	794.123	66.1043	3.58607	3.55491	1.50506e-44	3.56385e-43	up	Phf11a	PHD finger protein 11A
ENSMUSG00000044716.12	condition_DMSO_LPS_vs_DMSO	244.656	6.9685	5.14025	5.03542	1.55084e-21	1.54398e-20	up	Dok7	docking protein 7
ENSMUSG00000044786.6	condition_DMSO_LPS_vs_DMSO	52161.2	1640.49	4.99077	4.98198	4.40646e-257	2.08161e-254	up	Zfp36	zinc finger protein 36
ENSMUSG00000044847.13	condition_DMSO_LPS_vs_DMSO	2011.29	926.283	1.11921	1.09709	3.76963e-09	1.73522e-08	up	Lsm11	U7 snRNP-specific Sm-like protein LSM11
ENSMUSG00000044864.16	condition_DMSO_LPS_vs_DMSO	5130.95	628.792	3.0291	3.01679	3.27141e-86	2.10978e-84	up	Ankrd50	ankyrin repeat domain 50
ENSMUSG00000044906.6	condition_DMSO_LPS_vs_DMSO	837.877	193.444	2.11356	2.07764	4.24275e-19	3.73062e-18	up	4930503L19Rik	RIKEN cDNA 4930503L19 gene
ENSMUSG00000045005.9	condition_DMSO_LPS_vs_DMSO	2870.85	126.241	4.50566	4.49226	5.19296e-132	6.72097e-130	up	Fzd5	frizzled class receptor 5
ENSMUSG00000045038.14	condition_DMSO_LPS_vs_DMSO	674.237	174.954	1.94671	1.90907	3.92385e-16	2.95752e-15	up	Prkce	protein kinase C, epsilon
ENSMUSG00000045053.2	condition_DMSO_LPS_vs_DMSO	93.9658	4.74074	4.31075	4.0721	7.31951e-09	3.28214e-08	up	Kcng3	potassium voltage-gated channel, subfamily G, member 3
ENSMUSG00000045095.16	condition_DMSO_LPS_vs_DMSO	2277.84	875.513	1.37958	1.36254	8.4448e-19	7.2931e-18	up	Magi1	membrane associated guanylate kinase, WW and PDZ domain containing 1
ENSMUSG00000045136.6	condition_DMSO_LPS_vs_DMSO	1306.41	298.693	2.12853	2.10338	1.09008e-26	1.39648e-25	up	Tubb2b	tubulin, beta 2B class IIB
ENSMUSG00000045282.7	condition_DMSO_LPS_vs_DMSO	247.617	67.4252	1.87861	1.77848	1.14981e-06	4.20165e-06	up	Tmem86b	transmembrane protein 86B
ENSMUSG00000045312.12	condition_DMSO_LPS_vs_DMSO	21202.4	5020.4	2.07831	2.06927	2.12928e-65	9.2921e-64	up	Lhfpl2	lipoma HMGIC fusion partner-like 2
ENSMUSG00000045348.16	condition_DMSO_LPS_vs_DMSO	155.55	21.009	2.88857	2.75544	2.76076e-09	1.28562e-08	up	Nyap1	neuronal tyrosine-phosphorylated phosphoinositide 3-kinase adaptor 1
ENSMUSG00000045349.15	condition_DMSO_LPS_vs_DMSO	218.826	26.3471	3.04943	2.93273	4.92494e-11	2.60896e-10	up	Sh2d5	SH2 domain containing 5
ENSMUSG00000045362.8	condition_DMSO_LPS_vs_DMSO	4093.29	1005.26	2.02596	2.01103	1.77999e-43	4.11182e-42	up	Tnfrsf26	tumor necrosis factor receptor superfamily, member 26
ENSMUSG00000045464.5	condition_DMSO_LPS_vs_DMSO	122.993	49.1219	1.32171	1.15962	0.00719538	0.0158874	up	2810002D19Rik	RIKEN cDNA 2810002D19 gene
ENSMUSG00000045502.6	condition_DMSO_LPS_vs_DMSO	9560.21	1139.8	3.0679	3.05648	2.92299e-97	2.32071e-95	up	Hcar2	hydroxycarboxylic acid receptor 2
ENSMUSG00000045503.16	condition_DMSO_LPS_vs_DMSO	8850.7	2292.39	1.94927	1.93494	3.46871e-40	7.33983e-39	up	Sys1	SYS1 Golgi-localized integral membrane protein homolog (S. cerevisiae)
ENSMUSG00000045636.16	condition_DMSO_LPS_vs_DMSO	151.384	51.7826	1.54731	1.40404	0.00070413	0.00184673	up	Mtus1	mitochondrial tumor suppressor 1
ENSMUSG00000045664.5	condition_DMSO_LPS_vs_DMSO	1402.47	459.313	1.61094	1.58541	1.23667e-16	9.60071e-16	up	Cdc42ep2	CDC42 effector protein (Rho GTPase binding) 2
ENSMUSG00000045763.8	condition_DMSO_LPS_vs_DMSO	30553.3	4407.88	2.79312	2.78078	1.59037e-77	9.16211e-76	up	Basp1	brain abundant, membrane attached signal protein 1
ENSMUSG00000045795.10	condition_DMSO_LPS_vs_DMSO	2779.42	1010.49	1.45966	1.44379	9.29741e-22	9.37481e-21	up	Whamm	WAS protein homolog associated with actin, golgi membranes and microtubules
ENSMUSG00000045868.12	condition_DMSO_LPS_vs_DMSO	6135.52	910.594	2.75195	2.73743	2.86083e-74	1.55787e-72	up	Gvin1	GTPase, very large interferon inducible 1
ENSMUSG00000045875.13	condition_DMSO_LPS_vs_DMSO	120.242	12.3133	3.29007	3.10063	1.94296e-08	8.39563e-08	up	Adra1a	adrenergic receptor, alpha 1a
ENSMUSG00000045932.12	condition_DMSO_LPS_vs_DMSO	27351	726.452	5.23439	5.23012	0	0	up	Ifit2	interferon-induced protein with tetratricopeptide repeats 2
ENSMUSG00000046056.15	condition_DMSO_LPS_vs_DMSO	152.519	5.46287	4.79624	4.65387	2.77268e-15	1.98532e-14	up	Sbsn	suprabasin
ENSMUSG00000046062.5	condition_DMSO_LPS_vs_DMSO	13919.1	6782.95	1.03711	1.0242	9.21827e-17	7.2068e-16	up	Ppp1r15b	protein phosphatase 1, regulatory subunit 15B
ENSMUSG00000046079.16	condition_DMSO_LPS_vs_DMSO	10002.7	4786.34	1.06339	1.05018	1.0309e-15	7.57385e-15	up	Lrrc8d	leucine rich repeat containing 8D
ENSMUSG00000046138.15	condition_DMSO_LPS_vs_DMSO	930.198	442.431	1.07104	1.035	5.72148e-06	1.93543e-05	up	9930021J03Rik	RIKEN cDNA 9930021J03 gene
ENSMUSG00000046139.8	condition_DMSO_LPS_vs_DMSO	4232.49	1971.02	1.10241	1.08909	2.55184e-14	1.71478e-13	up	Patl1	protein associated with topoisomerase II homolog 1 (yeast)
ENSMUSG00000046169.10	condition_DMSO_LPS_vs_DMSO	26.2413	3.05236	3.11282	2.16153	0.0106014	0.0226764	up	Adamts6	a disintegrin-like and metallopeptidase (reprolysin type) with thrombospondin type 1 motif, 6
ENSMUSG00000046223.10	condition_DMSO_LPS_vs_DMSO	13033.4	1966.73	2.72826	2.71883	2.18089e-101	1.83973e-99	up	Plaur	plasminogen activator, urokinase receptor
ENSMUSG00000046245.13	condition_DMSO_LPS_vs_DMSO	218.785	36.3648	2.58901	2.48722	3.84556e-10	1.91326e-09	up	Pilra	paired immunoglobin-like type 2 receptor alpha
ENSMUSG00000046318.16	condition_DMSO_LPS_vs_DMSO	20.904	1.33178	3.99324	2.58174	0.00996437	0.0214376	up	Ccbe1	collagen and calcium binding EGF domains 1
ENSMUSG00000046324.12	condition_DMSO_LPS_vs_DMSO	2898.41	1201.31	1.27038	1.25493	4.18263e-17	3.32779e-16	up	Ermp1	endoplasmic reticulum metallopeptidase 1
ENSMUSG00000046404.5	condition_DMSO_LPS_vs_DMSO	2608.08	729.011	1.83846	1.81986	4.26324e-28	5.82067e-27	up	Yod1	YOD1 deubiquitinase
ENSMUSG00000046440.9	condition_DMSO_LPS_vs_DMSO	119.674	49.2597	1.27732	1.08936	0.0165974	0.0339972	up	Gm5564	predicted gene 5564
ENSMUSG00000046463.5	condition_DMSO_LPS_vs_DMSO	11.3545	0	6.15914	1.0636	0.0113488	0.0240979	up	5930403N24Rik	RIKEN cDNA 5930403N24 gene
ENSMUSG00000046516.10	condition_DMSO_LPS_vs_DMSO	12531.9	3175.94	1.98023	1.96633	1.05478e-41	2.31757e-40	up	Cox17	cytochrome c oxidase assembly protein 17, copper chaperone
ENSMUSG00000046541.9	condition_DMSO_LPS_vs_DMSO	503.784	233.028	1.11298	1.07127	1.03502e-05	3.40372e-05	up	Zfp526	zinc finger protein 526
ENSMUSG00000046668.9	condition_DMSO_LPS_vs_DMSO	256.58	47.0924	2.44823	2.35545	3.35356e-10	1.67776e-09	up	Cxxc5	CXXC finger 5
ENSMUSG00000046687.6	condition_DMSO_LPS_vs_DMSO	879.423	128.318	2.77789	2.74088	2.25473e-27	2.9794e-26	up	Gm5424	predicted gene 5424
ENSMUSG00000046707.9	condition_DMSO_LPS_vs_DMSO	7231.22	2702.86	1.41983	1.40628	8.76078e-24	9.74359e-23	up	Csnk2a2	casein kinase 2, alpha prime polypeptide
ENSMUSG00000046711.16	condition_DMSO_LPS_vs_DMSO	62949.6	12843.3	2.29322	2.28712	2.02375e-60	7.77251e-59	up	Hmga1	high mobility group AT-hook 1
ENSMUSG00000046718.8	condition_DMSO_LPS_vs_DMSO	68697.9	15410.4	2.15634	2.14478	8.71692e-57	2.98396e-55	up	Bst2	bone marrow stromal cell antigen 2
ENSMUSG00000046727.13	condition_DMSO_LPS_vs_DMSO	524.115	119.044	2.13769	2.0873	3.29933e-14	2.2022e-13	up	Cystm1	cysteine-rich transmembrane module containing 1
ENSMUSG00000046733.7	condition_DMSO_LPS_vs_DMSO	1631.05	37.9933	5.41946	5.39585	7.01721e-95	5.241e-93	up	Gprc5a	G protein-coupled receptor, family C, group 5, member A
ENSMUSG00000046808.17	condition_DMSO_LPS_vs_DMSO	1537.18	626.326	1.29536	1.27447	2.07376e-13	1.30619e-12	up	Atp10d	ATPase, class V, type 10D
ENSMUSG00000046876.16	condition_DMSO_LPS_vs_DMSO	3490.24	627.078	2.47664	2.46338	9.9394e-62	3.92098e-60	up	Atxn1	ataxin 1
ENSMUSG00000046879.7	condition_DMSO_LPS_vs_DMSO	3617.5	1740.65	1.05533	1.04218	1.34935e-13	8.65321e-13	up	Irgm1	immunity-related GTPase family M member 1
ENSMUSG00000046962.16	condition_DMSO_LPS_vs_DMSO	6214.77	1159.95	2.42162	2.41317	9.57021e-67	4.30568e-65	up	Zbtb21	zinc finger and BTB domain containing 21
ENSMUSG00000046993.6	condition_DMSO_LPS_vs_DMSO	1264.77	615.271	1.04054	1.00761	4.94739e-06	1.68352e-05	up	Gm5637	predicted pseudogene 5637
ENSMUSG00000047022.18	condition_DMSO_LPS_vs_DMSO	224.465	110.304	1.02196	0.940243	0.00464863	0.010628	up	Mipol1	mirror-image polydactyly 1
ENSMUSG00000047098.18	condition_DMSO_LPS_vs_DMSO	4928.87	1483.6	1.73246	1.71787	1.75574e-31	2.72162e-30	up	Rnf31	ring finger protein 31
ENSMUSG00000047123.8	condition_DMSO_LPS_vs_DMSO	5514.55	1002.1	2.45999	2.44327	1.5045e-47	3.93209e-46	up	Ticam1	toll-like receptor adaptor molecule 1
ENSMUSG00000047246.7	condition_DMSO_LPS_vs_DMSO	408.449	33.2448	3.61753	3.55037	5.83012e-22	5.94207e-21	up	H2bc6	H2B clustered histone 6
ENSMUSG00000047344.9	condition_DMSO_LPS_vs_DMSO	57.2604	1.33178	5.45822	4.97708	2.63047e-06	9.20128e-06	up	Lancl3	LanC lantibiotic synthetase component C-like 3 (bacterial)
ENSMUSG00000047370.5	condition_DMSO_LPS_vs_DMSO	3201.26	1146.7	1.48082	1.46548	4.19897e-22	4.30514e-21	up	Gm7367	predicted pseudogene 7367
ENSMUSG00000047407.17	condition_DMSO_LPS_vs_DMSO	5657.96	2691.44	1.0718	1.05107	1.86016e-09	8.79618e-09	up	Tgif1	TGFB-induced factor homeobox 1
ENSMUSG00000047414.6	condition_DMSO_LPS_vs_DMSO	9385.58	552.865	4.08449	4.07636	4.23897e-187	9.76824e-185	up	Flrt2	fibronectin leucine rich transmembrane protein 2
ENSMUSG00000047415.12	condition_DMSO_LPS_vs_DMSO	952.183	362.018	1.39516	1.36752	4.04457e-12	2.31314e-11	up	Gpr68	G protein-coupled receptor 68
ENSMUSG00000047417.18	condition_DMSO_LPS_vs_DMSO	5396.94	2571.27	1.06975	1.05613	7.195e-15	5.02241e-14	up	Rexo1	REX1, RNA exonuclease 1
ENSMUSG00000047511.6	condition_DMSO_LPS_vs_DMSO	73.8881	0	8.86756	8.94283	3.59988e-08	1.51974e-07	up	Olfr1396	olfactory receptor 1396
ENSMUSG00000047539.9	condition_DMSO_LPS_vs_DMSO	2443.74	1199.01	1.02733	1.01228	2.01992e-11	1.09932e-10	up	Fbxo28	F-box protein 28
ENSMUSG00000047554.14	condition_DMSO_LPS_vs_DMSO	2620.59	1245.02	1.07368	1.05898	8.85175e-13	5.30487e-12	up	Tmem41b	transmembrane protein 41B
ENSMUSG00000047643.5	condition_DMSO_LPS_vs_DMSO	699.847	197.395	1.82586	1.78919	6.48506e-15	4.53858e-14	up	Gm5454	predicted gene 5454
ENSMUSG00000047648.13	condition_DMSO_LPS_vs_DMSO	1200.59	593.192	1.01662	0.993202	1.19287e-07	4.80095e-07	up	Fbxo30	F-box protein 30
ENSMUSG00000047735.14	condition_DMSO_LPS_vs_DMSO	8864.78	2670.5	1.73075	1.71278	3.91618e-26	4.87484e-25	up	Samd9l	sterile alpha motif domain containing 9-like
ENSMUSG00000047786.12	condition_DMSO_LPS_vs_DMSO	3885.85	13.0875	8.22651	8.20526	1.04833e-151	1.73765e-149	up	Lix1	limb and CNS expressed 1
ENSMUSG00000047789.5	condition_DMSO_LPS_vs_DMSO	2571.42	1050.17	1.29194	1.27653	9.63355e-18	7.90085e-17	up	Slc38a9	solute carrier family 38, member 9
ENSMUSG00000047798.15	condition_DMSO_LPS_vs_DMSO	2900.48	906.533	1.67764	1.65816	4.14753e-23	4.44789e-22	up	Cd300lf	CD300 molecule like family member F
ENSMUSG00000047945.6	condition_DMSO_LPS_vs_DMSO	46305.7	10295.9	2.16913	2.15854	1.19948e-60	4.64456e-59	up	Marcksl1	MARCKS-like 1
ENSMUSG00000048264.16	condition_DMSO_LPS_vs_DMSO	3919.57	1163.68	1.75165	1.73649	3.03979e-31	4.66611e-30	up	Dip2c	disco interacting protein 2 homolog C
ENSMUSG00000048285.9	condition_DMSO_LPS_vs_DMSO	445.539	114.109	1.96712	1.90411	2.01213e-10	1.02318e-09	up	Frmd6	FERM domain containing 6
ENSMUSG00000048379.9	condition_DMSO_LPS_vs_DMSO	6038.92	1942.36	1.63625	1.62478	3.50691e-29	4.97497e-28	up	Socs4	suppressor of cytokine signaling 4
ENSMUSG00000048388.3	condition_DMSO_LPS_vs_DMSO	478.659	9.10194	5.7256	5.66456	8.66651e-40	1.80953e-38	up	Fam171b	family with sequence similarity 171, member B
ENSMUSG00000048410.17	condition_DMSO_LPS_vs_DMSO	1222.42	607.142	1.00978	0.989176	2.00063e-08	8.63101e-08	up	Zfp407	zinc finger protein 407
ENSMUSG00000048458.8	condition_DMSO_LPS_vs_DMSO	202.651	72.5702	1.48057	1.37885	0.00012157	0.000353739	up	Inka2	inka box actin regulator 2
ENSMUSG00000048489.12	condition_DMSO_LPS_vs_DMSO	27.7675	0	7.45423	6.9211	6.20372e-05	0.000187411	up	Depp1	DEPP1 autophagy regulator
ENSMUSG00000048495.16	condition_DMSO_LPS_vs_DMSO	777.261	297.833	1.38385	1.34914	8.46567e-10	4.11968e-09	up	Tyw5	tRNA-yW synthesizing protein 5
ENSMUSG00000048498.7	condition_DMSO_LPS_vs_DMSO	824.615	343.489	1.26265	1.22786	2.70981e-08	1.15664e-07	up	Cd300e	CD300E molecule
ENSMUSG00000048521.8	condition_DMSO_LPS_vs_DMSO	22.2268	0	7.13401	6.3682	0.000241792	0.00067788	up	Cxcr6	chemokine (C-X-C motif) receptor 6
ENSMUSG00000048600.7	condition_DMSO_LPS_vs_DMSO	363.924	96.548	1.91423	1.85143	4.86048e-10	2.40365e-09	up	Gm5763	predicted pseudogene 5763
ENSMUSG00000048612.16	condition_DMSO_LPS_vs_DMSO	14967.7	6548.21	1.19268	1.17912	1.81153e-23	1.98439e-22	up	Myof	myoferlin
ENSMUSG00000048621.3	condition_DMSO_LPS_vs_DMSO	329.797	91.582	1.84653	1.77026	4.64714e-08	1.93975e-07	up	Gm6377	predicted gene 6377
ENSMUSG00000048721.2	condition_DMSO_LPS_vs_DMSO	99.9384	8.32436	3.59548	3.34221	4.42198e-07	1.67888e-06	up	Fndc9	fibronectin type III domain containing 9
ENSMUSG00000048732.5	condition_DMSO_LPS_vs_DMSO	300.498	83.5609	1.84407	1.73431	4.83261e-06	1.64624e-05	up	Klhl11	kelch-like 11
ENSMUSG00000048752.7	condition_DMSO_LPS_vs_DMSO	179.201	74.7927	1.25845	1.14348	0.00241925	0.00581531	up	Prss50	protease, serine 50
ENSMUSG00000048756.11	condition_DMSO_LPS_vs_DMSO	6146.69	2320.75	1.40533	1.39327	4.7824e-26	5.94137e-25	up	Foxo3	forkhead box O3
ENSMUSG00000048787.13	condition_DMSO_LPS_vs_DMSO	2024.69	482.02	2.07078	2.05043	8.55983e-32	1.34789e-30	up	Dcun1d3	DCN1, defective in cullin neddylation 1, domain containing 3 (S. cerevisiae)
ENSMUSG00000048827.12	condition_DMSO_LPS_vs_DMSO	415.32	31.9133	3.70378	3.64814	6.96409e-27	8.96413e-26	up	Pkd1l3	polycystic kidney disease 1 like 3
ENSMUSG00000048832.9	condition_DMSO_LPS_vs_DMSO	5194.06	1630.18	1.67211	1.65768	1.55913e-29	2.23023e-28	up	Vps37c	vacuolar protein sorting 37C
ENSMUSG00000048852.13	condition_DMSO_LPS_vs_DMSO	131.939	47.7657	1.46546	1.29864	0.00303663	0.00717073	up	Gm12185	predicted gene 12185
ENSMUSG00000048895.13	condition_DMSO_LPS_vs_DMSO	290.21	124.38	1.22282	1.15581	0.000113006	0.000330755	up	Cdk5r1	cyclin-dependent kinase 5, regulatory subunit 1 (p35)
ENSMUSG00000048911.15	condition_DMSO_LPS_vs_DMSO	2261.72	542.224	2.05939	2.02744	1.8297e-20	1.71669e-19	up	Rnf24	ring finger protein 24
ENSMUSG00000048949.8	condition_DMSO_LPS_vs_DMSO	1614.19	758.649	1.0902	1.06075	2.93725e-07	1.13687e-06	up	Gm6206	predicted pseudogene 6206
ENSMUSG00000049038.3	condition_DMSO_LPS_vs_DMSO	181.158	10.2132	4.14266	4.01577	1.81197e-14	1.23384e-13	up	Mterf2	mitochondrial transcription termination factor 2
ENSMUSG00000049076.12	condition_DMSO_LPS_vs_DMSO	11551.9	4990.63	1.21085	1.20135	2.77282e-23	2.99915e-22	up	Acap2	ArfGAP with coiled-coil, ankyrin repeat and PH domains 2
ENSMUSG00000049092.11	condition_DMSO_LPS_vs_DMSO	82.0651	27.8472	1.55647	1.2731	0.0157757	0.0324796	up	Gpr137c	G protein-coupled receptor 137C
ENSMUSG00000049323.8	condition_DMSO_LPS_vs_DMSO	7738.01	3198.43	1.2745	1.26282	3.47774e-22	3.57927e-21	up	Smcr8	Smith-Magenis syndrome chromosome region, candidate 8 homolog (human)
ENSMUSG00000049401.10	condition_DMSO_LPS_vs_DMSO	12285.1	5935.06	1.04966	1.03665	3.73137e-16	2.81469e-15	up	Ogfr	opioid growth factor receptor
ENSMUSG00000049409.9	condition_DMSO_LPS_vs_DMSO	199.672	32.4776	2.61925	2.50368	2.98591e-09	1.38594e-08	up	Prokr1	prokineticin receptor 1
ENSMUSG00000049470.13	condition_DMSO_LPS_vs_DMSO	5769.63	2680.02	1.10608	1.0924	3.65213e-16	2.75711e-15	up	Aff4	AF4/FMR2 family, member 4
ENSMUSG00000049477.5	condition_DMSO_LPS_vs_DMSO	51.6125	15.43	1.74402	1.33034	0.0245684	0.0484395	up	Gm8508	predicted gene 8508
ENSMUSG00000049502.17	condition_DMSO_LPS_vs_DMSO	5352.47	2026.77	1.40085	1.38799	7.85429e-23	8.30989e-22	up	Dtx3l	deltex 3-like, E3 ubiquitin ligase
ENSMUSG00000049516.9	condition_DMSO_LPS_vs_DMSO	3017.62	983.272	1.61785	1.60147	8.21552e-25	9.56503e-24	up	Spty2d1	SPT2 chromatin protein domain containing 1
ENSMUSG00000049526.8	condition_DMSO_LPS_vs_DMSO	119.152	41.1255	1.53729	1.35704	0.00270843	0.00645461	up	Tmem202	transmembrane protein 202
ENSMUSG00000049643.15	condition_DMSO_LPS_vs_DMSO	9191.89	2750.14	1.74092	1.72733	2.40625e-34	4.19064e-33	up	2310022A10Rik	RIKEN cDNA 2310022A10 gene
ENSMUSG00000049649.8	condition_DMSO_LPS_vs_DMSO	24.9178	2.32284	3.40736	2.17689	0.0135213	0.028207	up	Gpr3	G-protein coupled receptor 3
ENSMUSG00000049659.15	condition_DMSO_LPS_vs_DMSO	5289.26	2522.76	1.06812	1.05609	6.42831e-16	4.77099e-15	up	Aftph	aftiphilin
ENSMUSG00000049734.9	condition_DMSO_LPS_vs_DMSO	5037.65	2433.85	1.04965	1.02889	6.53293e-09	2.94481e-08	up	Trex1	three prime repair exonuclease 1
ENSMUSG00000049800.13	condition_DMSO_LPS_vs_DMSO	3486.14	1028.21	1.76126	1.74543	1.86336e-30	2.76158e-29	up	Sertad2	SERTA domain containing 2
ENSMUSG00000049807.16	condition_DMSO_LPS_vs_DMSO	1748.97	482.271	1.8592	1.83318	6.07225e-21	5.85415e-20	up	Arhgap23	Rho GTPase activating protein 23
ENSMUSG00000049882.10	condition_DMSO_LPS_vs_DMSO	3392.54	1360.55	1.31849	1.29295	2.87202e-18	2.42817e-17	up	Vcpkmt	valosin containing protein lysine (K) methyltransferase
ENSMUSG00000049928.15	condition_DMSO_LPS_vs_DMSO	135.073	2.05567	6.04666	5.84988	2.20801e-14	1.49275e-13	up	Glp2r	glucagon-like peptide 2 receptor
ENSMUSG00000049988.5	condition_DMSO_LPS_vs_DMSO	12155.4	2131.7	2.51158	2.50021	7.08461e-73	3.72899e-71	up	Lrrc25	leucine rich repeat containing 25
ENSMUSG00000050002.14	condition_DMSO_LPS_vs_DMSO	1819.83	814.03	1.16117	1.14278	2.95266e-12	1.71303e-11	up	Idnk	idnK gluconokinase homolog (E. coli)
ENSMUSG00000050010.8	condition_DMSO_LPS_vs_DMSO	308.583	2.13693	7.16673	7.02283	3.41294e-22	3.5145e-21	up	Shisa3	shisa family member 3
ENSMUSG00000050188.8	condition_DMSO_LPS_vs_DMSO	1320.61	594.057	1.1524	1.12123	1.0913e-07	4.40718e-07	up	Lsm10	U7 snRNP-specific Sm-like protein LSM10
ENSMUSG00000050199.13	condition_DMSO_LPS_vs_DMSO	258.631	32.247	3.00373	2.91949	2.29359e-14	1.54784e-13	up	Lgr4	leucine-rich repeat-containing G protein-coupled receptor 4
ENSMUSG00000050212.4	condition_DMSO_LPS_vs_DMSO	3198.29	75.8717	5.39642	5.38268	8.31798e-158	1.46894e-155	up	Eva1b	eva-1 homolog B (C. elegans)
ENSMUSG00000050240.16	condition_DMSO_LPS_vs_DMSO	779.455	218.152	1.8371	1.80272	5.85627e-16	4.36013e-15	up	Hic2	hypermethylated in cancer 2
ENSMUSG00000050304.4	condition_DMSO_LPS_vs_DMSO	53.2208	8.29679	2.68782	2.23161	0.00158965	0.00394201	up	Slc25a2	solute carrier family 25 (mitochondrial carrier, ornithine transporter) member 2
ENSMUSG00000050310.9	condition_DMSO_LPS_vs_DMSO	3434.28	981.66	1.80636	1.79125	8.44555e-32	1.331e-30	up	Rictor	RPTOR independent companion of MTOR, complex 2
ENSMUSG00000050315.14	condition_DMSO_LPS_vs_DMSO	167.773	9.12575	4.18211	4.03645	6.10926e-13	3.71789e-12	up	Synpo2	synaptopodin 2
ENSMUSG00000050350.8	condition_DMSO_LPS_vs_DMSO	73.0409	16.0394	2.19	1.88507	0.00121658	0.00307168	up	Gpr18	G protein-coupled receptor 18
ENSMUSG00000050370.5	condition_DMSO_LPS_vs_DMSO	15.6165	0	6.62576	5.25604	0.00176964	0.00435631	up	Ch25h	cholesterol 25-hydroxylase
ENSMUSG00000050395.9	condition_DMSO_LPS_vs_DMSO	273.478	7.59972	5.15451	5.0565	7.40028e-23	7.85153e-22	up	Tnfsf15	tumor necrosis factor (ligand) superfamily, member 15
ENSMUSG00000050440.8	condition_DMSO_LPS_vs_DMSO	270.668	1.66544	7.30439	7.131	5.74571e-19	5.0102e-18	up	Hamp	hepcidin antimicrobial peptide
ENSMUSG00000050468.12	condition_DMSO_LPS_vs_DMSO	15.3704	0	6.60427	5.17347	0.00200009	0.00488789	up	Astl	astacin-like metalloendopeptidase (M12 family)
ENSMUSG00000050473.5	condition_DMSO_LPS_vs_DMSO	27.4394	3.07993	3.16584	2.19269	0.0102647	0.022031	up	Slc35d3	solute carrier family 35, member D3
ENSMUSG00000050503.9	condition_DMSO_LPS_vs_DMSO	52.3185	7.71501	2.76269	2.33008	0.00102923	0.00262887	up	Fbxl22	F-box and leucine-rich repeat protein 22
ENSMUSG00000050533.3	condition_DMSO_LPS_vs_DMSO	269.236	18.5375	3.86093	3.76912	6.35966e-18	5.27765e-17	up	Gm9845	predicted pseudogene 9845
ENSMUSG00000050550.7	condition_DMSO_LPS_vs_DMSO	1122.77	432.854	1.37496	1.33917	1.881e-09	8.89252e-09	up	Gm11868	predicted gene 11868
ENSMUSG00000050565.16	condition_DMSO_LPS_vs_DMSO	8826.38	4308.56	1.03462	1.02491	8.51874e-17	6.66543e-16	up	Tor1aip2	torsin A interacting protein 2
ENSMUSG00000050578.10	condition_DMSO_LPS_vs_DMSO	288.78	1.66544	7.39754	7.22887	1.19799e-19	1.08538e-18	up	Mmp13	matrix metallopeptidase 13
ENSMUSG00000050628.6	condition_DMSO_LPS_vs_DMSO	16271.7	6726.18	1.27447	1.25048	2.11978e-12	1.24202e-11	up	Ubald2	UBA-like domain containing 2
ENSMUSG00000050708.16	condition_DMSO_LPS_vs_DMSO	851592	258542	1.71977	1.69621	7.43813e-37	1.40833e-35	up	Ftl1	ferritin light polypeptide 1
ENSMUSG00000050711.7	condition_DMSO_LPS_vs_DMSO	9.49117	0	5.90511	0.927774	0.0168069	0.0343221	up	Scg2	secretogranin II
ENSMUSG00000050737.13	condition_DMSO_LPS_vs_DMSO	2970.02	60.5566	5.61092	5.59542	1.0308e-146	1.59656e-144	up	Ptges	prostaglandin E synthase
ENSMUSG00000050891.10	condition_DMSO_LPS_vs_DMSO	1349.32	516.548	1.38559	1.3638	2.38118e-14	1.60467e-13	up	Tatdn1	TatD DNase domain containing 1
ENSMUSG00000050936.5	condition_DMSO_LPS_vs_DMSO	101.942	29.7241	1.77531	1.54236	0.00232068	0.00559979	up	Gm42743	predicted gene 42743
ENSMUSG00000050944.14	condition_DMSO_LPS_vs_DMSO	54.8788	11.2389	2.28907	1.89122	0.00306958	0.00723769	up	Efcab5	EF-hand calcium binding domain 5
ENSMUSG00000050953.10	condition_DMSO_LPS_vs_DMSO	879.414	10.5871	6.3694	6.32722	2.87596e-63	1.17883e-61	up	Gja1	gap junction protein, alpha 1
ENSMUSG00000050957.4	condition_DMSO_LPS_vs_DMSO	1915.96	311.485	2.62103	2.59785	4.80187e-39	9.83056e-38	up	Insl6	insulin-like 6
ENSMUSG00000050967.5	condition_DMSO_LPS_vs_DMSO	646.517	87.9698	2.87939	2.83789	9.88146e-26	1.20154e-24	up	Creg2	cellular repressor of E1A-stimulated genes 2
ENSMUSG00000051228.5	condition_DMSO_LPS_vs_DMSO	22.5795	0.832718	4.73733	3.48696	0.00383014	0.00887267	up	Nyx	nyctalopin
ENSMUSG00000051335.6	condition_DMSO_LPS_vs_DMSO	3720.71	566.152	2.71647	2.70053	1.41172e-72	7.28849e-71	up	Gfod1	glucose-fructose oxidoreductase domain containing 1
ENSMUSG00000051379.12	condition_DMSO_LPS_vs_DMSO	26.0597	1.74814	3.90692	2.93872	0.00348828	0.00813558	up	Flrt3	fibronectin leucine rich transmembrane protein 3
ENSMUSG00000051413.17	condition_DMSO_LPS_vs_DMSO	6526.48	1872.71	1.80124	1.78993	6.99531e-43	1.58114e-41	up	Plagl2	pleiomorphic adenoma gene-like 2
ENSMUSG00000051439.7	condition_DMSO_LPS_vs_DMSO	162724	65022.7	1.32342	1.31629	3.113e-23	3.36133e-22	up	Cd14	CD14 antigen
ENSMUSG00000051627.3	condition_DMSO_LPS_vs_DMSO	177.022	10.6571	4.05036	3.91424	2.73883e-13	1.71367e-12	up	H1f4	H1.4 linker histone, cluster member
ENSMUSG00000051748.2	condition_DMSO_LPS_vs_DMSO	13.0709	0	6.36669	4.36989	0.0044964	0.0103112	up	Wfdc21	WAP four-disulfide core domain 21
ENSMUSG00000051790.15	condition_DMSO_LPS_vs_DMSO	3924.8	691.12	2.50542	2.48716	3.77242e-56	1.27749e-54	up	Nlgn2	neuroligin 2
ENSMUSG00000051832.7	condition_DMSO_LPS_vs_DMSO	42.6457	5.18929	3.04261	2.52093	0.00117407	0.00297389	up	E230016K23Rik	RIKEN cDNA E230016K23 gene
ENSMUSG00000052155.5	condition_DMSO_LPS_vs_DMSO	744.203	276.544	1.42822	1.39504	8.97877e-11	4.6752e-10	up	Acvr2a	activin receptor IIA
ENSMUSG00000052229.5	condition_DMSO_LPS_vs_DMSO	96.7688	11.4898	3.06917	2.837	2.14772e-06	7.5885e-06	up	Gpr17	G protein-coupled receptor 17
ENSMUSG00000052270.7	condition_DMSO_LPS_vs_DMSO	158.425	1.70298	6.51543	6.29204	1.29651e-13	8.33288e-13	up	Fpr2	formyl peptide receptor 2
ENSMUSG00000052298.12	condition_DMSO_LPS_vs_DMSO	12129.3	4301.22	1.49575	1.48203	1.57512e-33	2.65508e-32	up	Cdc42se2	CDC42 small effector 2
ENSMUSG00000052423.14	condition_DMSO_LPS_vs_DMSO	6199.24	1527.91	2.02052	2.00811	3.34663e-43	7.6745e-42	up	B4galt3	UDP-Gal:betaGlcNAc beta 1,4-galactosyltransferase, polypeptide 3
ENSMUSG00000052469.9	condition_DMSO_LPS_vs_DMSO	16.7326	0	6.72255	5.4499	0.00138989	0.00347767	up	Tcp10c	t-complex protein 10c
ENSMUSG00000052477.15	condition_DMSO_LPS_vs_DMSO	30007.7	3419.27	3.13353	3.12499	6.15911e-121	6.96901e-119	up	C130026I21Rik	RIKEN cDNA C130026I21 gene
ENSMUSG00000052485.7	condition_DMSO_LPS_vs_DMSO	2873.8	165.401	4.11771	4.10438	5.92241e-120	6.50638e-118	up	Tmem171	transmembrane protein 171
ENSMUSG00000052557.11	condition_DMSO_LPS_vs_DMSO	413.185	137.395	1.58847	1.53191	3.35543e-08	1.42035e-07	up	Gan	giant axonal neuropathy
ENSMUSG00000052631.15	condition_DMSO_LPS_vs_DMSO	2280.24	393.63	2.53472	2.51674	1.8973e-48	5.12163e-47	up	Sh2d6	SH2 domain containing 6
ENSMUSG00000052748.14	condition_DMSO_LPS_vs_DMSO	1115.27	373.461	1.57755	1.54708	9.67766e-14	6.27338e-13	up	Swt1	SWT1 RNA endoribonuclease homolog (S. cerevisiae)
ENSMUSG00000052749.9	condition_DMSO_LPS_vs_DMSO	305.285	17.4855	4.11087	4.02989	2.44227e-21	2.40486e-20	up	Trim30b	tripartite motif-containing 30B
ENSMUSG00000052760.16	condition_DMSO_LPS_vs_DMSO	3468.59	1638.08	1.08225	1.06365	1.71935e-10	8.77367e-10	up	A630001G21Rik	RIKEN cDNA A630001G21 gene
ENSMUSG00000052776.10	condition_DMSO_LPS_vs_DMSO	39146.5	6754.26	2.53506	2.52289	1.16291e-97	9.35078e-96	up	Oas1a	2'-5' oligoadenylate synthetase 1A
ENSMUSG00000052837.7	condition_DMSO_LPS_vs_DMSO	22679	10523.8	1.10777	1.09439	1.91487e-14	1.30203e-13	up	Junb	jun B proto-oncogene
ENSMUSG00000052928.9	condition_DMSO_LPS_vs_DMSO	2618.39	561.886	2.22017	2.20357	1.08305e-44	2.57425e-43	up	Ctif	CBP80/20-dependent translation initiation factor
ENSMUSG00000052949.14	condition_DMSO_LPS_vs_DMSO	10002.5	2358.3	2.08456	2.07304	4.86846e-54	1.55659e-52	up	Rnf157	ring finger protein 157
ENSMUSG00000052962.3	condition_DMSO_LPS_vs_DMSO	3339.52	1423.44	1.23016	1.21555	3.86504e-17	3.08159e-16	up	Mrpl35	mitochondrial ribosomal protein L35
ENSMUSG00000053007.9	condition_DMSO_LPS_vs_DMSO	2710.57	359.774	2.91248	2.89434	4.35584e-57	1.52989e-55	up	Creb5	cAMP responsive element binding protein 5
ENSMUSG00000053062.16	condition_DMSO_LPS_vs_DMSO	428.788	144.958	1.56478	1.51223	1.67343e-08	7.26923e-08	up	Jam2	junction adhesion molecule 2
ENSMUSG00000053094.15	condition_DMSO_LPS_vs_DMSO	9806.26	3009.21	1.70438	1.69088	5.1029e-42	1.14112e-40	up	Tmem248	transmembrane protein 248
ENSMUSG00000053113.3	condition_DMSO_LPS_vs_DMSO	37505.3	770.241	5.60561	5.60101	0	0	up	Socs3	suppressor of cytokine signaling 3
ENSMUSG00000053117.11	condition_DMSO_LPS_vs_DMSO	19.3611	0	6.93731	5.916	0.000670992	0.00176466	up	E330013P04Rik	RIKEN cDNA E330013P04 gene
ENSMUSG00000053137.7	condition_DMSO_LPS_vs_DMSO	2316.67	303.599	2.93208	2.91762	2.48469e-67	1.13408e-65	up	Mapk11	mitogen-activated protein kinase 11
ENSMUSG00000053175.17	condition_DMSO_LPS_vs_DMSO	9505.17	780.267	3.60662	3.59356	2.65466e-105	2.34404e-103	up	Bcl3	B cell leukemia/lymphoma 3
ENSMUSG00000053253.16	condition_DMSO_LPS_vs_DMSO	4631.54	1910.51	1.27746	1.26527	1.56301e-20	1.47378e-19	up	Ndfip2	Nedd4 family interacting protein 2
ENSMUSG00000053297.14	condition_DMSO_LPS_vs_DMSO	17.7022	0	6.80777	5.68757	0.000934289	0.00240424	up	AI854703	expressed sequence AI854703
ENSMUSG00000053338.9	condition_DMSO_LPS_vs_DMSO	49.1641	2.00715	4.575	4.03406	4.77173e-05	0.000146043	up	Tarm1	T cell-interacting, activating receptor on myeloid cells 1
ENSMUSG00000053414.8	condition_DMSO_LPS_vs_DMSO	22.48	0	7.14936	6.38368	0.000240144	0.000673659	up	Hunk	hormonally upregulated Neu-associated kinase
ENSMUSG00000053475.5	condition_DMSO_LPS_vs_DMSO	39.1978	0	7.95504	7.69241	5.83733e-06	1.97179e-05	up	Tnfaip6	tumor necrosis factor alpha induced protein 6
ENSMUSG00000053510.12	condition_DMSO_LPS_vs_DMSO	17374.7	7966.28	1.12505	1.11366	1.26249e-20	1.19819e-19	up	Nrd1	nardilysin, N-arginine dibasic convertase, NRD convertase 1
ENSMUSG00000053581.13	condition_DMSO_LPS_vs_DMSO	5803.48	2706.03	1.10064	1.08705	3.26043e-16	2.4693e-15	up	Zfand2a	zinc finger, AN1-type domain 2A
ENSMUSG00000053613.6	condition_DMSO_LPS_vs_DMSO	56.5544	0.860287	6.04032	5.51565	2.68877e-06	9.40001e-06	up	Notumos	notum palmitoleoyl-protein carboxylesterase, opposite strand
ENSMUSG00000053769.5	condition_DMSO_LPS_vs_DMSO	1663.39	428.646	1.95635	1.93594	4.8336e-29	6.82628e-28	up	Lysmd1	LysM, putative peptidoglycan-binding, domain containing 1
ENSMUSG00000053819.16	condition_DMSO_LPS_vs_DMSO	3259.44	1220.92	1.41692	1.40215	6.46964e-22	6.56554e-21	up	Camk2d	calcium/calmodulin-dependent protein kinase II, delta
ENSMUSG00000053846.5	condition_DMSO_LPS_vs_DMSO	3068.86	0	14.2439	15.1156	1.01535e-22	1.06886e-21	up	Lipg	lipase, endothelial
ENSMUSG00000053950.10	condition_DMSO_LPS_vs_DMSO	2984.96	1427.19	1.06479	1.05047	7.78925e-13	4.69641e-12	up	Adnp2	ADNP homeobox 2
ENSMUSG00000054072.12	condition_DMSO_LPS_vs_DMSO	119.562	6.38323	4.22078	4.03343	1.46309e-10	7.50856e-10	up	Iigp1	interferon inducible GTPase 1
ENSMUSG00000054150.12	condition_DMSO_LPS_vs_DMSO	2240.99	1069.81	1.06688	1.04983	4.83775e-11	2.56421e-10	up	Syne3	spectrin repeat containing, nuclear envelope family member 3
ENSMUSG00000054203.7	condition_DMSO_LPS_vs_DMSO	787.095	2.49815	8.2879	7.67195	1.29306e-07	5.18871e-07	up	Ifi205	interferon activated gene 205
ENSMUSG00000054277.8	condition_DMSO_LPS_vs_DMSO	2042.44	840.242	1.28146	1.26222	2.10828e-14	1.42942e-13	up	Arfgap3	ADP-ribosylation factor GTPase activating protein 3
ENSMUSG00000054293.10	condition_DMSO_LPS_vs_DMSO	1840.01	730.435	1.33204	1.30037	6.94195e-10	3.40096e-09	up	P2ry10b	purinergic receptor P2Y, G-protein coupled 10B
ENSMUSG00000054387.13	condition_DMSO_LPS_vs_DMSO	10774.2	4416.73	1.28649	1.27275	7.43602e-23	7.88501e-22	up	Mdm4	transformed mouse 3T3 cell double minute 4
ENSMUSG00000054404.13	condition_DMSO_LPS_vs_DMSO	7975.08	2080.01	1.93872	1.92639	3.68305e-45	8.8543e-44	up	Slfn5	schlafen 5
ENSMUSG00000054409.5	condition_DMSO_LPS_vs_DMSO	490.119	99.3769	2.30239	2.25385	1.78717e-16	1.3739e-15	up	Tmem74	transmembrane protein 74
ENSMUSG00000054412.5	condition_DMSO_LPS_vs_DMSO	30.5592	5.99444	2.34703	1.61697	0.0225107	0.0447562	up	Gm4793	predicted gene 4793
ENSMUSG00000054484.14	condition_DMSO_LPS_vs_DMSO	782.24	255.9	1.6124	1.57821	6.01344e-13	3.66418e-12	up	Tmem62	transmembrane protein 62
ENSMUSG00000054499.9	condition_DMSO_LPS_vs_DMSO	3818.37	975.048	1.96969	1.95318	5.52791e-35	9.82646e-34	up	Dedd2	death effector domain-containing DNA binding protein 2
ENSMUSG00000054509.7	condition_DMSO_LPS_vs_DMSO	3747.85	1291.13	1.53766	1.51967	2.15265e-21	2.12743e-20	up	Parp4	poly (ADP-ribose) polymerase family, member 4
ENSMUSG00000054556.6	condition_DMSO_LPS_vs_DMSO	45.3554	0	8.16464	8.00286	1.74889e-06	6.24001e-06	up	Gm4876	predicted gene 4876
ENSMUSG00000054702.14	condition_DMSO_LPS_vs_DMSO	3307.4	840.429	1.97613	1.95993	4.5524e-36	8.42528e-35	up	Ap1s3	adaptor-related protein complex AP-1, sigma 3
ENSMUSG00000054752.16	condition_DMSO_LPS_vs_DMSO	685.133	342.229	1.00104	0.96983	6.36023e-06	2.14039e-05	up	Fsd1l	fibronectin type III and SPRY domain containing 1-like
ENSMUSG00000054823.16	condition_DMSO_LPS_vs_DMSO	8414.27	2640.28	1.67198	1.65791	1.44269e-37	2.79314e-36	up	Nsd3	nuclear receptor binding SET domain protein 3
ENSMUSG00000054855.13	condition_DMSO_LPS_vs_DMSO	5478.37	319.274	4.10083	4.09166	2.2537e-171	4.62891e-169	up	Rnd1	Rho family GTPase 1
ENSMUSG00000055069.3	condition_DMSO_LPS_vs_DMSO	115.523	45.3471	1.34864	1.18398	0.00639447	0.0142539	up	Rab39	RAB39, member RAS oncogene family
ENSMUSG00000055200.7	condition_DMSO_LPS_vs_DMSO	542.044	237.246	1.19248	1.15248	1.12135e-06	4.10322e-06	up	Sertad3	SERTA domain containing 3
ENSMUSG00000055202.11	condition_DMSO_LPS_vs_DMSO	652.988	20.1497	5.02271	4.98274	7.92502e-52	2.39602e-50	up	Zfp811	zinc finger protein 811
ENSMUSG00000055204.15	condition_DMSO_LPS_vs_DMSO	7912.41	3654.44	1.11441	1.10392	1.19888e-18	1.02693e-17	up	Ankrd17	ankyrin repeat domain 17
ENSMUSG00000055239.10	condition_DMSO_LPS_vs_DMSO	11216.9	3060.31	1.87393	1.8594	1.379e-49	3.88341e-48	up	Kcmf1	potassium channel modulatory factor 1
ENSMUSG00000055371.17	condition_DMSO_LPS_vs_DMSO	5674.48	1554.27	1.86812	1.85596	4.14523e-43	9.42578e-42	up	Stam2	signal transducing adaptor molecule (SH3 domain and ITAM motif) 2
ENSMUSG00000055413.12	condition_DMSO_LPS_vs_DMSO	5484.23	1634.99	1.74602	1.73387	2.85794e-38	5.6667e-37	up	H2-Q5	histocompatibility 2, Q region locus 5
ENSMUSG00000055430.4	condition_DMSO_LPS_vs_DMSO	13.8266	0	6.4505	4.73092	0.00326614	0.00765529	up	Nap1l5	nucleosome assembly protein 1-like 5
ENSMUSG00000055447.19	condition_DMSO_LPS_vs_DMSO	44602.3	4039.94	3.46469	3.45917	3.59249e-190	8.70304e-188	up	Cd47	CD47 antigen (Rh-related antigen, integrin-associated signal transducer)
ENSMUSG00000055538.7	condition_DMSO_LPS_vs_DMSO	174.426	86.5582	1.01176	0.911489	0.0119765	0.0252746	up	Zcchc24	zinc finger, CCHC domain containing 24
ENSMUSG00000055561.9	condition_DMSO_LPS_vs_DMSO	14026.4	1107.08	3.66345	3.65739	5.30728e-175	1.12681e-172	up	Spink5	serine peptidase inhibitor, Kazal type 5
ENSMUSG00000055602.17	condition_DMSO_LPS_vs_DMSO	136.553	3.86416	5.12331	4.94312	3.50898e-13	2.18039e-12	up	Tcp10b	t-complex protein 10b
ENSMUSG00000055632.18	condition_DMSO_LPS_vs_DMSO	311.688	86.7179	1.84757	1.75847	3.84974e-07	1.47316e-06	up	Hmcn2	hemicentin 2
ENSMUSG00000055725.11	condition_DMSO_LPS_vs_DMSO	333.855	159.694	1.06425	0.996109	0.0011098	0.00281832	up	Paqr3	progestin and adipoQ receptor family member III
ENSMUSG00000055748.12	condition_DMSO_LPS_vs_DMSO	17.2745	1.27665	3.74914	2.13339	0.0180551	0.0366376	up	Gsdmc4	gasdermin C4
ENSMUSG00000055763.9	condition_DMSO_LPS_vs_DMSO	170.073	12.8767	3.72291	3.59741	5.20508e-13	3.19232e-12	up	Rybp-ps	RING1 and YY1 binding protein, pseudogene
ENSMUSG00000055897.13	condition_DMSO_LPS_vs_DMSO	623.969	206.74	1.59359	1.55207	1.02149e-10	5.30275e-10	up	Ppp4r1l-ps	protein phosphatase 4, regulatory subunit 1-like, pseudogene
ENSMUSG00000055926.3	condition_DMSO_LPS_vs_DMSO	112.025	44.4868	1.33194	1.16339	0.00787263	0.0172617	up	Gm14137	predicted gene 14137
ENSMUSG00000055945.8	condition_DMSO_LPS_vs_DMSO	824.249	46.9435	4.13419	4.10387	3.19759e-54	1.03109e-52	up	Prr18	proline rich 18
ENSMUSG00000056054.9	condition_DMSO_LPS_vs_DMSO	34.8126	6.82716	2.34764	1.71218	0.0150037	0.0310119	up	S100a8	S100 calcium binding protein A8 (calgranulin A)
ENSMUSG00000056116.18	condition_DMSO_LPS_vs_DMSO	12036.3	2338.49	2.36373	2.35311	2.404e-73	1.29351e-71	up	H2-T22	histocompatibility 2, T region locus 22
ENSMUSG00000056144.14	condition_DMSO_LPS_vs_DMSO	229.391	72.4267	1.66196	1.56791	7.41724e-06	2.48196e-05	up	Trim34a	tripartite motif-containing 34A
ENSMUSG00000056204.8	condition_DMSO_LPS_vs_DMSO	3229.61	1137.8	1.50517	1.49085	2.84876e-25	3.38767e-24	up	Pgpep1	pyroglutamyl-peptidase I
ENSMUSG00000056220.14	condition_DMSO_LPS_vs_DMSO	13820.3	5576.89	1.30922	1.29731	1.97229e-26	2.48787e-25	up	Pla2g4a	phospholipase A2, group IVA (cytosolic, calcium-dependent)
ENSMUSG00000056429.4	condition_DMSO_LPS_vs_DMSO	15976.8	5369.98	1.573	1.56209	2.22255e-38	4.42543e-37	up	Tgoln1	trans-golgi network protein
ENSMUSG00000056458.16	condition_DMSO_LPS_vs_DMSO	218.213	51.3401	2.08664	1.98428	1.38133e-07	5.53471e-07	up	Mok	MOK protein kinase
ENSMUSG00000056493.9	condition_DMSO_LPS_vs_DMSO	3599.53	1796.03	1.0033	0.987634	1.8528e-10	9.43424e-10	up	Foxk1	forkhead box K1
ENSMUSG00000056501.3	condition_DMSO_LPS_vs_DMSO	46065.5	13742.9	1.74502	1.64394	1.1552e-05	3.77657e-05	up	Cebpb	CCAAT/enhancer binding protein (C/EBP), beta
ENSMUSG00000056515.9	condition_DMSO_LPS_vs_DMSO	18149.9	9054.77	1.0032	0.992692	2.56997e-17	2.07619e-16	up	Rab31	RAB31, member RAS oncogene family
ENSMUSG00000056529.7	condition_DMSO_LPS_vs_DMSO	7289.14	2850.05	1.3548	1.34354	5.13768e-26	6.35767e-25	up	Ptafr	platelet-activating factor receptor
ENSMUSG00000056536.14	condition_DMSO_LPS_vs_DMSO	6279.08	2364.98	1.40875	1.39597	1.669e-27	2.22251e-26	up	Pign	phosphatidylinositol glycan anchor biosynthesis, class N
ENSMUSG00000056537.11	condition_DMSO_LPS_vs_DMSO	8084.2	3967.34	1.02692	1.01593	8.86205e-15	6.15652e-14	up	Rlim	ring finger protein, LIM domain interacting
ENSMUSG00000056579.18	condition_DMSO_LPS_vs_DMSO	401.21	98.2933	2.02864	1.95598	1.12987e-09	5.43259e-09	up	Tug1	taurine upregulated gene 1
ENSMUSG00000056648.5	condition_DMSO_LPS_vs_DMSO	289.539	121.946	1.2472	1.16056	0.000520929	0.00139426	up	Hoxb8	homeobox B8
ENSMUSG00000056692.13	condition_DMSO_LPS_vs_DMSO	12342.9	5637.83	1.13052	1.11687	7.61129e-20	6.94797e-19	up	Ilrun	inflammation and lipid regulator with UBA-like and NBR1-like domains
ENSMUSG00000056708.5	condition_DMSO_LPS_vs_DMSO	13779.2	5971.27	1.20653	1.18851	3.08571e-13	1.92307e-12	up	Ier5	immediate early response 5
ENSMUSG00000056718.2	condition_DMSO_LPS_vs_DMSO	75.9146	21.0908	1.84838	1.57973	0.00315622	0.00741976	up	Gm13199	predicted gene 13199
ENSMUSG00000056749.7	condition_DMSO_LPS_vs_DMSO	2072.09	840.065	1.30251	1.28529	2.20504e-16	1.68554e-15	up	Nfil3	nuclear factor, interleukin 3, regulated
ENSMUSG00000056851.14	condition_DMSO_LPS_vs_DMSO	40523.7	19949.4	1.02241	1.00684	7.38902e-11	3.87519e-10	up	Pcbp2	poly(rC) binding protein 2
ENSMUSG00000056938.16	condition_DMSO_LPS_vs_DMSO	2852.48	1275.58	1.16154	1.14216	6.38831e-12	3.59695e-11	up	Acbd4	acyl-Coenzyme A binding domain containing 4
ENSMUSG00000056952.13	condition_DMSO_LPS_vs_DMSO	16510.5	4022.75	2.03717	2.0267	1.27498e-63	5.3066e-62	up	Tatdn2	TatD DNase domain containing 2
ENSMUSG00000056962.11	condition_DMSO_LPS_vs_DMSO	3404.4	1557.64	1.12807	1.11431	6.31353e-15	4.43002e-14	up	Jmjd6	jumonji domain containing 6
ENSMUSG00000057054.11	condition_DMSO_LPS_vs_DMSO	124.23	32.4934	1.93398	1.76451	0.000115782	0.00033841	up	Inca1	inhibitor of CDK, cyclin A1 interacting protein 1
ENSMUSG00000057135.12	condition_DMSO_LPS_vs_DMSO	7045.78	314.622	4.4852	4.47517	3.99928e-211	1.21888e-208	up	Scimp	SLP adaptor and CSK interacting membrane protein
ENSMUSG00000057230.14	condition_DMSO_LPS_vs_DMSO	5197.62	1429.71	1.86194	1.84869	2.97257e-39	6.14549e-38	up	Aak1	AP2 associated kinase 1
ENSMUSG00000057335.11	condition_DMSO_LPS_vs_DMSO	5820.7	2098.17	1.47196	1.45912	3.24372e-28	4.43832e-27	up	Cep170	centrosomal protein 170
ENSMUSG00000057346.12	condition_DMSO_LPS_vs_DMSO	1679.03	106.225	3.98268	3.965	3.18168e-87	2.08753e-85	up	Apol9a	apolipoprotein L 9a
ENSMUSG00000057506.5	condition_DMSO_LPS_vs_DMSO	4459.56	1822.02	1.29104	1.27636	1.48314e-15	1.07998e-14	up	Bloc1s2	biogenesis of lysosomal organelles complex-1, subunit 2
ENSMUSG00000057554.13	condition_DMSO_LPS_vs_DMSO	13694.6	3896.08	1.8133	1.80339	3.68117e-35	6.60584e-34	up	Lgals8	lectin, galactose binding, soluble 8
ENSMUSG00000057596.13	condition_DMSO_LPS_vs_DMSO	835.573	23.2734	5.15759	5.12062	2.34905e-57	8.3279e-56	up	Trim30d	tripartite motif-containing 30D
ENSMUSG00000057637.13	condition_DMSO_LPS_vs_DMSO	4821.86	1830.05	1.39773	1.38588	5.68832e-23	6.06583e-22	up	Prdm2	PR domain containing 2, with ZNF domain
ENSMUSG00000057722.17	condition_DMSO_LPS_vs_DMSO	24.3801	0	7.26588	6.5933	0.000147549	0.00042456	up	Lepr	leptin receptor
ENSMUSG00000058056.16	condition_DMSO_LPS_vs_DMSO	42.2021	2.48625	4.08547	3.43262	0.000408929	0.00111038	up	Palld	palladin, cytoskeletal associated protein
ENSMUSG00000058216.13	condition_DMSO_LPS_vs_DMSO	164.905	0.885755	7.58177	7.25904	1.91918e-11	1.04781e-10	up	Gstp3	glutathione S-transferase pi 3
ENSMUSG00000058385.8	condition_DMSO_LPS_vs_DMSO	1143.53	53.6467	4.4099	4.37632	1.53352e-52	4.70413e-51	up	H2bc8	H2B clustered histone 8
ENSMUSG00000058427.10	condition_DMSO_LPS_vs_DMSO	87279.9	1011.52	6.43001	6.4258	0	0	up	Cxcl2	chemokine (C-X-C motif) ligand 2
ENSMUSG00000058447.8	condition_DMSO_LPS_vs_DMSO	73.8141	0	8.86813	8.93189	4.70304e-08	1.96091e-07	up	Gm26920	predicted gene, 26920
ENSMUSG00000058542.3	condition_DMSO_LPS_vs_DMSO	775.123	292.707	1.40593	1.36001	5.91879e-08	2.44355e-07	up	Gm15590	predicted gene 15590
ENSMUSG00000058567.6	condition_DMSO_LPS_vs_DMSO	19.9021	0	6.97455	6.05658	0.000469811	0.00126497	up	Gm2531	predicted gene 2531
ENSMUSG00000058581.7	condition_DMSO_LPS_vs_DMSO	209.236	85.6427	1.28743	1.19253	0.00060412	0.00159903	up	Gm5801	predicted pseudogene 5801
ENSMUSG00000058690.14	condition_DMSO_LPS_vs_DMSO	3949.25	725.52	2.44436	2.43163	5.92956e-63	2.39925e-61	up	Ccser2	coiled-coil serine rich 2
ENSMUSG00000058755.3	condition_DMSO_LPS_vs_DMSO	2053.15	297.196	2.78791	2.76728	1.84642e-47	4.77944e-46	up	Osm	oncostatin M
ENSMUSG00000058756.13	condition_DMSO_LPS_vs_DMSO	3883.37	679.237	2.51558	2.50262	1.69187e-64	7.15202e-63	up	Thra	thyroid hormone receptor alpha
ENSMUSG00000058761.5	condition_DMSO_LPS_vs_DMSO	3176.39	1364.92	1.21861	1.20466	2.96897e-17	2.38426e-16	up	Rnf169	ring finger protein 169
ENSMUSG00000058793.14	condition_DMSO_LPS_vs_DMSO	6279.46	2663.05	1.23763	1.22414	1.70552e-20	1.60336e-19	up	Cds2	CDP-diacylglycerol synthase (phosphatidate cytidylyltransferase) 2
ENSMUSG00000058881.13	condition_DMSO_LPS_vs_DMSO	1782.28	739.008	1.27009	1.25132	2.49836e-14	1.68063e-13	up	Zfp516	zinc finger protein 516
ENSMUSG00000059149.17	condition_DMSO_LPS_vs_DMSO	467.933	19.5299	4.58226	4.52718	1.70086e-34	2.97587e-33	up	Mfsd4a	major facilitator superfamily domain containing 4A
ENSMUSG00000059195.10	condition_DMSO_LPS_vs_DMSO	8674.61	2814.58	1.62375	1.61194	6.08577e-34	1.04164e-32	up	Gm12715	predicted gene 12715
ENSMUSG00000059263.9	condition_DMSO_LPS_vs_DMSO	6455.48	2590.05	1.31756	1.30491	7.0921e-24	7.92035e-23	up	Usp47	ubiquitin specific peptidase 47
ENSMUSG00000059326.7	condition_DMSO_LPS_vs_DMSO	23298.8	11275	1.04721	1.03302	1.08447e-12	6.46438e-12	up	Csf2ra	colony stimulating factor 2 receptor, alpha, low-affinity (granulocyte-macrophage)
ENSMUSG00000059456.13	condition_DMSO_LPS_vs_DMSO	20972.1	6534.25	1.68243	1.67226	2.64114e-42	5.92017e-41	up	Ptk2b	PTK2 protein tyrosine kinase 2 beta
ENSMUSG00000059495.14	condition_DMSO_LPS_vs_DMSO	2287.54	672.968	1.76554	1.7473	5.09823e-27	6.59837e-26	up	Arhgef12	Rho guanine nucleotide exchange factor (GEF) 12
ENSMUSG00000059588.13	condition_DMSO_LPS_vs_DMSO	10061.6	1541.04	2.70674	2.69731	1.09019e-96	8.51247e-95	up	Calcrl	calcitonin receptor-like
ENSMUSG00000059714.13	condition_DMSO_LPS_vs_DMSO	7194.81	2033.26	1.82308	1.81065	8.92047e-42	1.96688e-40	up	Flot1	flotillin 1
ENSMUSG00000059810.18	condition_DMSO_LPS_vs_DMSO	2938.59	876.67	1.74507	1.72963	7.70708e-31	1.16693e-29	up	Rgs3	regulator of G-protein signaling 3
ENSMUSG00000059901.12	condition_DMSO_LPS_vs_DMSO	46.3895	0	8.19627	8.04981	1.41442e-06	5.11518e-06	up	Adamts14	a disintegrin-like and metallopeptidase (reprolysin type) with thrombospondin type 1 motif, 14
ENSMUSG00000060012.9	condition_DMSO_LPS_vs_DMSO	2291.33	1029.92	1.15338	1.13523	3.13856e-12	1.81587e-11	up	Kif13b	kinesin family member 13B
ENSMUSG00000060029.13	condition_DMSO_LPS_vs_DMSO	88.8039	32.8012	1.43618	1.21159	0.012594	0.0264359	up	4930473A02Rik	RIKEN cDNA 4930473A02 gene
ENSMUSG00000060038.14	condition_DMSO_LPS_vs_DMSO	3224.21	928.062	1.79686	1.78074	1.68798e-31	2.61873e-30	up	Dhps	deoxyhypusine synthase
ENSMUSG00000060044.8	condition_DMSO_LPS_vs_DMSO	726.319	133.209	2.44596	2.40917	4.21e-23	4.51232e-22	up	Tmem26	transmembrane protein 26
ENSMUSG00000060183.6	condition_DMSO_LPS_vs_DMSO	3170.42	14.0135	7.84175	7.33838	1.60447e-08	6.98573e-08	up	Cxcl11	chemokine (C-X-C motif) ligand 11
ENSMUSG00000060373.15	condition_DMSO_LPS_vs_DMSO	30137.2	12868.4	1.22775	1.21563	3.14923e-23	3.39851e-22	up	Hnrnpc	heterogeneous nuclear ribonucleoprotein C
ENSMUSG00000060477.14	condition_DMSO_LPS_vs_DMSO	17444.4	5419.62	1.6865	1.67688	2.24866e-45	5.46152e-44	up	Irak2	interleukin-1 receptor-associated kinase 2
ENSMUSG00000060519.11	condition_DMSO_LPS_vs_DMSO	30391.9	6544.35	2.21534	2.20354	3.73393e-77	2.12519e-75	up	Tor3a	torsin family 3, member A
ENSMUSG00000060538.14	condition_DMSO_LPS_vs_DMSO	4097.46	1990.1	1.04186	1.02823	8.65793e-13	5.19201e-12	up	Tmem219	transmembrane protein 219
ENSMUSG00000060550.16	condition_DMSO_LPS_vs_DMSO	1319.81	463.729	1.50927	1.47756	2.59842e-12	1.51215e-11	up	H2-Q7	histocompatibility 2, Q region locus 7
ENSMUSG00000060591.9	condition_DMSO_LPS_vs_DMSO	34332.7	12661.4	1.43909	1.41807	2.9689e-16	2.25303e-15	up	Ifitm2	interferon induced transmembrane protein 2
ENSMUSG00000060594.6	condition_DMSO_LPS_vs_DMSO	1722.84	594.784	1.5344	1.51485	1.26847e-19	1.14685e-18	up	Layn	layilin
ENSMUSG00000060639.5	condition_DMSO_LPS_vs_DMSO	493.669	238.057	1.05229	1.00781	6.39855e-05	0.00019305	up	H4c9	H4 clustered histone 9
ENSMUSG00000060647.2	condition_DMSO_LPS_vs_DMSO	211.732	75.2613	1.49178	1.39449	7.4726e-05	0.000223634	up	Gm7099	predicted gene 7099
ENSMUSG00000060657.8	condition_DMSO_LPS_vs_DMSO	8869.75	2764.16	1.682	1.66877	6.02255e-36	1.10935e-34	up	Marf1	meiosis regulator and mRNA stability 1
ENSMUSG00000060802.8	condition_DMSO_LPS_vs_DMSO	143665	58579.7	1.29423	1.27961	5.72484e-13	3.49408e-12	up	B2m	beta-2 microglobulin
ENSMUSG00000060904.14	condition_DMSO_LPS_vs_DMSO	9833.7	4237.69	1.21438	1.19994	1.53214e-16	1.1812e-15	up	Arl1	ADP-ribosylation factor-like 1
ENSMUSG00000060992.9	condition_DMSO_LPS_vs_DMSO	13268.3	6547.29	1.01914	1.0064	7.18784e-13	4.34629e-12	up	Copz1	coatomer protein complex, subunit zeta 1
ENSMUSG00000061079.14	condition_DMSO_LPS_vs_DMSO	3080.55	759.966	2.01867	2.00201	2.92628e-36	5.45853e-35	up	Zfp143	zinc finger protein 143
ENSMUSG00000061232.16	condition_DMSO_LPS_vs_DMSO	40857.2	16292.6	1.32639	1.30784	2.7605e-15	1.97735e-14	up	H2-K1	histocompatibility 2, K1, K region
ENSMUSG00000061411.12	condition_DMSO_LPS_vs_DMSO	2469.77	778.739	1.66505	1.64828	1.87989e-25	2.2511e-24	up	Nol4l	nucleolar protein 4-like
ENSMUSG00000061436.15	condition_DMSO_LPS_vs_DMSO	4944.65	753.739	2.7158	2.70135	8.98007e-65	3.82179e-63	up	Hipk2	homeodomain interacting protein kinase 2
ENSMUSG00000061589.14	condition_DMSO_LPS_vs_DMSO	15940.4	3308.1	2.2686	2.25897	2.40958e-73	1.29351e-71	up	Dot1l	DOT1-like, histone H3 methyltransferase (S. cerevisiae)
ENSMUSG00000061689.15	condition_DMSO_LPS_vs_DMSO	5842.34	1754.36	1.73592	1.71868	2.57696e-27	3.39333e-26	up	Dlgap4	DLG associated protein 4
ENSMUSG00000061731.9	condition_DMSO_LPS_vs_DMSO	1926.02	772.022	1.3191	1.3005	1.24418e-14	8.56153e-14	up	Ext1	exostosin glycosyltransferase 1
ENSMUSG00000061852.9	condition_DMSO_LPS_vs_DMSO	445.156	60.4406	2.88197	2.82553	1.67444e-19	1.50883e-18	up	Gm7582	predicted gene 7582
ENSMUSG00000061887.14	condition_DMSO_LPS_vs_DMSO	3396.09	954.873	1.82993	1.80999	3.89541e-26	4.85219e-25	up	Ssbp3	single-stranded DNA binding protein 3
ENSMUSG00000062044.16	condition_DMSO_LPS_vs_DMSO	46.3397	2.96965	3.95417	3.46061	9.07164e-05	0.000268343	up	Lmtk3	lemur tyrosine kinase 3
ENSMUSG00000062070.12	condition_DMSO_LPS_vs_DMSO	128777	55832.7	1.20569	1.19457	1.60589e-24	1.8402e-23	up	Pgk1	phosphoglycerate kinase 1
ENSMUSG00000062248.5	condition_DMSO_LPS_vs_DMSO	2125.46	862.789	1.30037	1.27803	7.97739e-13	4.80526e-12	up	Cks2	CDC28 protein kinase regulatory subunit 2
ENSMUSG00000062300.14	condition_DMSO_LPS_vs_DMSO	4699.43	833.738	2.49509	2.48138	1.15261e-68	5.43133e-67	up	Nectin2	nectin cell adhesion molecule 2
ENSMUSG00000062345.10	condition_DMSO_LPS_vs_DMSO	2176.22	0	13.7482	14.5757	3.09338e-21	3.03177e-20	up	Serpinb2	serine (or cysteine) peptidase inhibitor, clade B, member 2
ENSMUSG00000062382.9	condition_DMSO_LPS_vs_DMSO	11078.2	4679.98	1.24325	1.2196	3.5269e-11	1.88314e-10	up	Ftl1-ps1	ferritin light polypeptide 1, pseudogene 1
ENSMUSG00000062488.9	condition_DMSO_LPS_vs_DMSO	1175.06	52.3644	4.49229	4.466	1.1793e-68	5.54331e-67	up	Ifit3b	interferon-induced protein with tetratricopeptide repeats 3B
ENSMUSG00000062515.3	condition_DMSO_LPS_vs_DMSO	712.17	116.561	2.61002	2.56443	1.04428e-20	9.95592e-20	up	Fabp4	fatty acid binding protein 4, adipocyte
ENSMUSG00000062591.5	condition_DMSO_LPS_vs_DMSO	714.628	315.455	1.17943	1.14611	1.36293e-07	5.4656e-07	up	Tubb4a	tubulin, beta 4A class IVA
ENSMUSG00000062727.4	condition_DMSO_LPS_vs_DMSO	681.095	36.9952	4.1991	4.13703	5.15569e-28	7.00877e-27	up	H2bc12	H2B clustered histone 12
ENSMUSG00000062825.15	condition_DMSO_LPS_vs_DMSO	89825.3	26614	1.75496	1.74081	9.03813e-33	1.48508e-31	up	Actg1	actin, gamma, cytoplasmic 1
ENSMUSG00000062859.15	condition_DMSO_LPS_vs_DMSO	281.913	2.54448	6.81806	6.68151	2.28743e-22	2.3736e-21	up	Tcp11	t-complex protein 11
ENSMUSG00000063015.12	condition_DMSO_LPS_vs_DMSO	17031.9	7884.75	1.11116	1.09892	3.85906e-19	3.39641e-18	up	Ccni	cyclin I
ENSMUSG00000063019.5	condition_DMSO_LPS_vs_DMSO	3498.04	1042.29	1.74644	1.72851	1.15356e-26	1.47481e-25	up	Manbal	mannosidase, beta A, lysosomal-like
ENSMUSG00000063065.13	condition_DMSO_LPS_vs_DMSO	21821.7	10494.1	1.05624	1.04313	1.38188e-13	8.84854e-13	up	Mapk3	mitogen-activated protein kinase 3
ENSMUSG00000063077.15	condition_DMSO_LPS_vs_DMSO	5052.74	1439.82	1.8113	1.79818	4.79214e-38	9.44236e-37	up	Kif1b	kinesin family member 1B
ENSMUSG00000063146.11	condition_DMSO_LPS_vs_DMSO	4606.11	1424.64	1.69325	1.67886	1.50898e-30	2.24517e-29	up	Clip2	CAP-GLY domain containing linker protein 2
ENSMUSG00000063268.12	condition_DMSO_LPS_vs_DMSO	7109.09	1870.94	1.9262	1.91659	5.45053e-39	1.11224e-37	up	Parp10	poly (ADP-ribose) polymerase family, member 10
ENSMUSG00000063275.15	condition_DMSO_LPS_vs_DMSO	648.586	298.793	1.1184	1.08176	2.23517e-06	7.88423e-06	up	Hacd1	3-hydroxyacyl-CoA dehydratase 1
ENSMUSG00000063286.7	condition_DMSO_LPS_vs_DMSO	13860.4	2530.94	2.45362	2.43253	7.17983e-39	1.45413e-37	up	Gm8995	predicted gene 8995
ENSMUSG00000063522.5	condition_DMSO_LPS_vs_DMSO	94.5688	2.58086	5.1964	4.9378	7.33769e-10	3.58925e-09	up	Ly6m	lymphocyte antigen 6 complex, locus M
ENSMUSG00000063531.7	condition_DMSO_LPS_vs_DMSO	1000.7	21.1488	5.55163	5.51511	1.6729e-62	6.74013e-61	up	Sema3e	sema domain, immunoglobulin domain (Ig), short basic domain, secreted, (semaphorin) 3E
ENSMUSG00000063550.8	condition_DMSO_LPS_vs_DMSO	9361.46	2374.02	1.97949	1.96713	6.51875e-54	2.07371e-52	up	Nup98	nucleoporin 98
ENSMUSG00000063564.13	condition_DMSO_LPS_vs_DMSO	82.5173	18.0936	2.19213	1.91362	0.00073073	0.00191165	up	Col23a1	collagen, type XXIII, alpha 1
ENSMUSG00000063568.11	condition_DMSO_LPS_vs_DMSO	29.0329	0	7.5218	7.03025	4.61706e-05	0.000141492	up	Jazf1	JAZF zinc finger 1
ENSMUSG00000063594.5	condition_DMSO_LPS_vs_DMSO	307.813	30.182	3.35282	3.27145	6.44448e-17	5.07819e-16	up	Gng8	guanine nucleotide binding protein (G protein), gamma 8
ENSMUSG00000063663.11	condition_DMSO_LPS_vs_DMSO	1241.36	437.964	1.5021	1.4705	2.82521e-12	1.6401e-11	up	Brwd3	bromodomain and WD repeat domain containing 3
ENSMUSG00000063800.5	condition_DMSO_LPS_vs_DMSO	3240.69	1484.34	1.12654	1.11071	4.07056e-13	2.51432e-12	up	Prpf38a	PRP38 pre-mRNA processing factor 38 (yeast) domain containing A
[truncated: 53,403 more rows]

## Sheet: (B) LPS+CB6644 vs CB6644
	## Differential gene expression analysis by DESeq2 for condition : CB6644_LPS / CB6644 ## log2FoldChange cutoff = 1 (up) / -1 (down); q-value cutoff = 0.05
geneId	contrast	CB6644_LPS_meanCount	CB6644_meanCount	log2FoldChange	shrinkLog2FC	pvalue	padj	diff_l2fc	GENE_NAME	DESCRIPTION
ENSMUSG00000000125.5	condition_CB6644_LPS_vs_CB6644	66.1131	11.5682	2.51121	2.07524	0.000299138	0.00265865	up	Wnt3	wingless-type MMTV integration site family, member 3
ENSMUSG00000000184.12	condition_CB6644_LPS_vs_CB6644	429.376	153.804	1.48297	1.38572	9.38256e-08	2.13134e-06	up	Ccnd2	cyclin D2
ENSMUSG00000000317.11	condition_CB6644_LPS_vs_CB6644	42.1129	6.53321	2.68191	1.9424	0.00224898	0.0137146	up	Bcl6b	B cell CLL/lymphoma 6, member B
ENSMUSG00000000392.17	condition_CB6644_LPS_vs_CB6644	138.02	28.5379	2.27602	2.07206	1.63365e-06	2.76966e-05	up	Fap	fibroblast activation protein
ENSMUSG00000000730.13	condition_CB6644_LPS_vs_CB6644	115.48	22.3085	2.38151	2.11172	1.48405e-05	0.000201782	up	Dnmt3l	DNA (cytosine-5-)-methyltransferase 3-like
ENSMUSG00000000776.13	condition_CB6644_LPS_vs_CB6644	4589.09	2257.38	1.02397	0.975808	5.61473e-09	1.62374e-07	up	Polr3d	polymerase (RNA) III (DNA directed) polypeptide D
ENSMUSG00000000915.15	condition_CB6644_LPS_vs_CB6644	580.263	140.06	2.05305	1.99037	2.15974e-15	1.42448e-13	up	Hip1r	huntingtin interacting protein 1 related
ENSMUSG00000000957.11	condition_CB6644_LPS_vs_CB6644	349.182	17.2106	4.3647	4.27716	2.2192e-23	2.56711e-21	up	Mmp14	matrix metallopeptidase 14 (membrane-inserted)
ENSMUSG00000000982.5	condition_CB6644_LPS_vs_CB6644	46440.7	18913.3	1.29598	1.26842	5.55076e-25	7.32214e-23	up	Ccl3	chemokine (C-C motif) ligand 3
ENSMUSG00000001507.16	condition_CB6644_LPS_vs_CB6644	27.7057	1.91621	3.81268	2.60194	0.00329482	0.0188107	up	Itga3	integrin alpha 3
ENSMUSG00000001663.10	condition_CB6644_LPS_vs_CB6644	94.6542	7.98183	3.55583	3.29488	1.08932e-07	2.43405e-06	up	Gstt1	glutathione S-transferase, theta 1
ENSMUSG00000002233.13	condition_CB6644_LPS_vs_CB6644	26318.3	9711.86	1.43841	1.40202	3.34525e-17	2.67585e-15	up	Rhoc	ras homolog family member C
ENSMUSG00000002847.7	condition_CB6644_LPS_vs_CB6644	586.392	241.809	1.2774	1.19226	1.91136e-07	4.07988e-06	up	Pla1a	phospholipase A1 member A
ENSMUSG00000003379.7	condition_CB6644_LPS_vs_CB6644	44.3376	9.89637	2.17316	1.1525	0.00890095	0.0410394	up	Cd79a	CD79A antigen (immunoglobulin-associated alpha)
ENSMUSG00000003534.17	condition_CB6644_LPS_vs_CB6644	96.9421	34.1491	1.50759	1.11204	0.00341515	0.0193072	up	Ddr1	discoidin domain receptor family, member 1
ENSMUSG00000003541.6	condition_CB6644_LPS_vs_CB6644	20131.1	7232.93	1.47683	1.44994	2.81385e-23	3.20566e-21	up	Ier3	immediate early response 3
ENSMUSG00000003545.3	condition_CB6644_LPS_vs_CB6644	431.753	148.041	1.54297	1.45565	9.07208e-09	2.52174e-07	up	Fosb	FBJ osteosarcoma oncogene B
ENSMUSG00000003882.5	condition_CB6644_LPS_vs_CB6644	181.913	61.1278	1.56767	1.31338	0.000352245	0.00304049	up	Il7r	interleukin 7 receptor
ENSMUSG00000004891.16	condition_CB6644_LPS_vs_CB6644	474.056	89.9713	2.40019	2.32094	1.34331e-14	7.82975e-13	up	Nes	nestin
ENSMUSG00000004933.17	condition_CB6644_LPS_vs_CB6644	274.219	133.112	1.04137	0.836061	0.00234666	0.0141723	up	Matk	megakaryocyte-associated tyrosine kinase
ENSMUSG00000005320.9	condition_CB6644_LPS_vs_CB6644	64.7374	15.2271	2.08866	1.58461	0.0016619	0.0107096	up	Fgfr4	fibroblast growth factor receptor 4
ENSMUSG00000005514.14	condition_CB6644_LPS_vs_CB6644	35736.1	16572.7	1.10857	1.07762	8.90756e-15	5.35807e-13	up	Por	P450 (cytochrome) oxidoreductase
ENSMUSG00000006179.9	condition_CB6644_LPS_vs_CB6644	1412.98	394.181	1.84349	1.80629	1.48501e-21	1.57265e-19	up	Prss16	protease, serine 16 (thymus)
ENSMUSG00000006310.10	condition_CB6644_LPS_vs_CB6644	229.695	92.6969	1.31236	1.11638	0.000304896	0.00269866	up	Zbtb32	zinc finger and BTB domain containing 32
ENSMUSG00000006403.13	condition_CB6644_LPS_vs_CB6644	92.1023	9.52973	3.26635	2.99417	5.57976e-07	1.06213e-05	up	Adamts4	a disintegrin-like and metallopeptidase (reprolysin type) with thrombospondin type 1 motif, 4
ENSMUSG00000006445.3	condition_CB6644_LPS_vs_CB6644	13791.1	4206.86	1.71288	1.69543	4.72178e-41	1.61378e-38	up	Epha2	Eph receptor A2
ENSMUSG00000006462.6	condition_CB6644_LPS_vs_CB6644	151.758	69.4621	1.12674	0.833148	0.00586917	0.0297601	up	A530013C23Rik	RIKEN cDNA A530013C23 gene
ENSMUSG00000006818.5	condition_CB6644_LPS_vs_CB6644	29298.3	10518.9	1.47792	1.45435	4.78372e-26	7.12253e-24	up	Sod2	superoxide dismutase 2, mitochondrial
ENSMUSG00000006850.8	condition_CB6644_LPS_vs_CB6644	2626.87	1181.14	1.15277	1.11742	9.49475e-14	5.19207e-12	up	Tmco6	transmembrane and coiled-coil domains 6
ENSMUSG00000007659.18	condition_CB6644_LPS_vs_CB6644	9764	4747.13	1.0405	1.01234	7.54191e-15	4.59171e-13	up	Bcl2l1	BCL2-like 1
ENSMUSG00000008496.19	condition_CB6644_LPS_vs_CB6644	10750.4	2927.45	1.87637	1.86222	3.10582e-39	9.93729e-37	up	Pou2f2	POU domain, class 2, transcription factor 2
ENSMUSG00000009093.7	condition_CB6644_LPS_vs_CB6644	179.197	10.681	4.07669	2.9726	0.00143673	0.00958533	up	Gstt4	glutathione S-transferase, theta 4
ENSMUSG00000010154.7	condition_CB6644_LPS_vs_CB6644	1125.43	270.396	2.05897	2.01981	1.49152e-23	1.75231e-21	up	Spire2	spire type actin nucleation factor 2
ENSMUSG00000011179.8	condition_CB6644_LPS_vs_CB6644	134019	29983.7	2.16016	2.14609	3.17974e-58	2.1735e-55	up	Odc1	ornithine decarboxylase, structural 1
ENSMUSG00000012187.13	condition_CB6644_LPS_vs_CB6644	578.243	273.885	1.07881	0.990415	4.52503e-06	7.02969e-05	up	Mogat1	monoacylglycerol O-acyltransferase 1
ENSMUSG00000012519.14	condition_CB6644_LPS_vs_CB6644	548.74	246.289	1.15479	1.06933	1.08476e-06	1.93507e-05	up	Mlkl	mixed lineage kinase domain-like
ENSMUSG00000013698.12	condition_CB6644_LPS_vs_CB6644	15356.2	7591.76	1.01641	0.986678	1.00726e-14	6.03475e-13	up	Pea15a	phosphoprotein enriched in astrocytes 15A
ENSMUSG00000014599.10	condition_CB6644_LPS_vs_CB6644	570.196	44.4165	3.65832	3.60889	2.59674e-33	6.40161e-31	up	Csf1	colony stimulating factor 1 (macrophage)
ENSMUSG00000014771.13	condition_CB6644_LPS_vs_CB6644	2020.37	939.203	1.10558	1.06378	2.50383e-11	1.0459e-09	up	Pdcd2	programmed cell death 2
ENSMUSG00000017002.14	condition_CB6644_LPS_vs_CB6644	716.469	94.9274	2.91342	2.87015	2.77617e-30	5.88001e-28	up	Slpi	secretory leukocyte peptidase inhibitor
ENSMUSG00000017386.10	condition_CB6644_LPS_vs_CB6644	2432.79	905.418	1.4261	1.39525	8.73493e-20	8.42025e-18	up	Traf4	TNF receptor associated factor 4
ENSMUSG00000017652.16	condition_CB6644_LPS_vs_CB6644	5855.96	743.693	2.97707	2.9639	2.71159e-97	5.82527e-94	up	Cd40	CD40 antigen
ENSMUSG00000017724.14	condition_CB6644_LPS_vs_CB6644	437.857	111.803	1.97225	1.89335	3.69781e-12	1.75418e-10	up	Etv4	ets variant 4
ENSMUSG00000017737.2	condition_CB6644_LPS_vs_CB6644	6730.98	667.504	3.33353	3.32104	1.23817e-113	3.72392e-110	up	Mmp9	matrix metallopeptidase 9
ENSMUSG00000018238.6	condition_CB6644_LPS_vs_CB6644	143.387	65.5863	1.12986	0.824909	0.00657283	0.0324712	up	Gdf9	growth differentiation factor 9
ENSMUSG00000018648.15	condition_CB6644_LPS_vs_CB6644	439.37	104.534	2.07525	1.99692	7.65758e-13	3.89036e-11	up	Dusp14	dual specificity phosphatase 14
ENSMUSG00000018925.3	condition_CB6644_LPS_vs_CB6644	185.617	10.9058	4.07169	3.93368	1.62072e-14	9.41016e-13	up	Heatr9	HEAT repeat containing 9
ENSMUSG00000018930.3	condition_CB6644_LPS_vs_CB6644	4805.1	1998.7	1.26599	1.23097	2.73415e-15	1.76464e-13	up	Ccl4	chemokine (C-C motif) ligand 4
ENSMUSG00000020205.8	condition_CB6644_LPS_vs_CB6644	2107.43	240.812	3.12661	3.09344	6.51206e-42	2.3885e-39	up	Phlda1	pleckstrin homology like domain, family A, member 1
ENSMUSG00000020250.10	condition_CB6644_LPS_vs_CB6644	32441.8	14470.1	1.16477	1.14705	5.21422e-19	4.81052e-17	up	Txnrd1	thioredoxin reductase 1
ENSMUSG00000020334.6	condition_CB6644_LPS_vs_CB6644	143.132	38.5565	1.89723	1.66213	4.15577e-05	0.000503176	up	Slc22a4	solute carrier family 22 (organic cation transporter), member 4
ENSMUSG00000020407.13	condition_CB6644_LPS_vs_CB6644	483.047	88.7155	2.44295	2.37907	6.53019e-18	5.49184e-16	up	Upp1	uridine phosphorylase 1
ENSMUSG00000020435.17	condition_CB6644_LPS_vs_CB6644	161.012	59.4272	1.44131	1.19298	0.000571455	0.0045759	up	Osbp2	oxysterol binding protein 2
ENSMUSG00000020439.17	condition_CB6644_LPS_vs_CB6644	122.268	55.3716	1.14216	0.772246	0.0113815	0.0494954	up	Smtn	smoothelin
ENSMUSG00000020620.14	condition_CB6644_LPS_vs_CB6644	78.5026	23.9285	1.70948	1.1944	0.00453428	0.0242484	up	Abca8b	ATP-binding cassette, sub-family A (ABC1), member 8b
ENSMUSG00000020660.6	condition_CB6644_LPS_vs_CB6644	405.81	182.842	1.15328	0.984432	0.000364751	0.00313615	up	Pomc	pro-opiomelanocortin-alpha
ENSMUSG00000020785.17	condition_CB6644_LPS_vs_CB6644	51.3155	8.63274	2.57387	1.94921	0.00143558	0.00958201	up	Camkk1	calcium/calmodulin-dependent protein kinase kinase 1, alpha
ENSMUSG00000020793.5	condition_CB6644_LPS_vs_CB6644	208.229	98.4455	1.08227	0.876259	0.00181399	0.0115149	up	Galr2	galanin receptor 2
ENSMUSG00000020826.9	condition_CB6644_LPS_vs_CB6644	7577.02	71.4368	6.71673	6.70433	3.34726e-232	2.51681e-228	up	Nos2	nitric oxide synthase 2, inducible
ENSMUSG00000020841.5	condition_CB6644_LPS_vs_CB6644	10669.6	3050.8	1.80596	1.78487	1.83688e-36	5.21188e-34	up	Cpd	carboxypeptidase D
ENSMUSG00000021032.13	condition_CB6644_LPS_vs_CB6644	88.3175	31.6396	1.48502	1.01602	0.00637352	0.0317367	up	Ngb	neuroglobin
ENSMUSG00000021070.6	condition_CB6644_LPS_vs_CB6644	40.1607	4.617	3.12436	2.38305	0.00120215	0.00828124	up	Bdkrb2	bradykinin receptor, beta 2
ENSMUSG00000021125.6	condition_CB6644_LPS_vs_CB6644	4519.5	520.685	3.11831	3.10404	1.09685e-93	1.4995e-90	up	Arg2	arginase type II
ENSMUSG00000021280.9	condition_CB6644_LPS_vs_CB6644	205.391	95.0408	1.11497	0.885157	0.0023929	0.0144053	up	Exoc3l4	exocyst complex component 3-like 4
ENSMUSG00000021322.8	condition_CB6644_LPS_vs_CB6644	133.759	54.3857	1.29872	0.9566	0.00451573	0.0241664	up	Aoah	acyloxyacyl hydrolase
ENSMUSG00000021493.15	condition_CB6644_LPS_vs_CB6644	9435.67	4126.01	1.19359	1.16366	1.37823e-16	1.02603e-14	up	Pdlim7	PDZ and LIM domain 7
ENSMUSG00000021591.8	condition_CB6644_LPS_vs_CB6644	2050.82	993.558	1.04494	0.995355	3.24895e-09	9.69399e-08	up	Glrx	glutaredoxin
ENSMUSG00000021701.8	condition_CB6644_LPS_vs_CB6644	1096.49	226.673	2.27472	2.23991	7.49248e-29	1.35749e-26	up	Plk2	polo like kinase 2
ENSMUSG00000021996.16	condition_CB6644_LPS_vs_CB6644	64861.3	21921.2	1.56502	1.55415	2.28982e-32	5.38037e-30	up	Esd	esterase D/formylglutathione hydrolase
ENSMUSG00000022126.6	condition_CB6644_LPS_vs_CB6644	11541.9	1262.08	3.19286	3.18179	2.00068e-122	7.52155e-119	up	Acod1	aconitate decarboxylase 1
ENSMUSG00000022237.17	condition_CB6644_LPS_vs_CB6644	597.167	236.842	1.33959	1.2554	6.75283e-08	1.5663e-06	up	Ankrd33b	ankyrin repeat domain 33B
ENSMUSG00000022505.9	condition_CB6644_LPS_vs_CB6644	251.104	102.146	1.29698	1.1395	7.76838e-05	0.000852707	up	Emp2	epithelial membrane protein 2
ENSMUSG00000022508.5	condition_CB6644_LPS_vs_CB6644	10659.3	4763.97	1.16169	1.12723	3.61911e-14	2.06936e-12	up	Bcl6	B cell leukemia/lymphoma 6
ENSMUSG00000022518.16	condition_CB6644_LPS_vs_CB6644	108.291	34.7811	1.64887	1.28766	0.00144044	0.00959314	up	4930562C15Rik	RIKEN cDNA 4930562C15 gene
ENSMUSG00000022636.13	condition_CB6644_LPS_vs_CB6644	22199.5	9607.25	1.20826	1.18334	2.18175e-19	2.03784e-17	up	Alcam	activated leukocyte cell adhesion molecule
ENSMUSG00000022768.17	condition_CB6644_LPS_vs_CB6644	493.835	229.754	1.10401	1.01145	5.18265e-06	7.92845e-05	up	Ccdc116	coiled-coil domain containing 116
ENSMUSG00000022838.14	condition_CB6644_LPS_vs_CB6644	819.053	338.98	1.27317	1.21308	9.10945e-10	2.99755e-08	up	Eaf2	ELL associated factor 2
ENSMUSG00000022864.14	condition_CB6644_LPS_vs_CB6644	897.229	416.574	1.10771	1.0375	1.95273e-07	4.15349e-06	up	D16Ertd472e	DNA segment, Chr 16, ERATO Doi 472, expressed
ENSMUSG00000023030.16	condition_CB6644_LPS_vs_CB6644	11955.5	4349.58	1.45878	1.43893	2.84945e-30	5.95139e-28	up	Slc11a2	solute carrier family 11 (proton-coupled divalent metal ion transporters), member 2
ENSMUSG00000023032.12	condition_CB6644_LPS_vs_CB6644	324.708	29.9746	3.44292	3.36193	4.06241e-20	3.99284e-18	up	Slc4a8	solute carrier family 4 (anion exchanger), member 8
ENSMUSG00000023048.13	condition_CB6644_LPS_vs_CB6644	7723.8	3120.21	1.30767	1.28441	3.34476e-23	3.78185e-21	up	Prr13	proline rich 13
ENSMUSG00000023262.13	condition_CB6644_LPS_vs_CB6644	334.045	34.9643	3.24922	3.16662	1.19993e-18	1.06144e-16	up	Acy1	aminoacylase 1
ENSMUSG00000023341.15	condition_CB6644_LPS_vs_CB6644	773.345	302.779	1.35199	1.29007	3.35933e-10	1.164e-08	up	Mx2	MX dynamin-like GTPase 2
ENSMUSG00000023473.13	condition_CB6644_LPS_vs_CB6644	429.781	164.346	1.38435	1.26939	2.04911e-06	3.40836e-05	up	Celsr3	cadherin, EGF LAG seven-pass G-type receptor 3
ENSMUSG00000023495.13	condition_CB6644_LPS_vs_CB6644	510.03	226.387	1.17349	1.06973	7.11977e-06	0.000105277	up	Pcbp4	poly(rC) binding protein 4
ENSMUSG00000023905.15	condition_CB6644_LPS_vs_CB6644	4447.62	1968.43	1.17651	1.13263	1.06138e-11	4.69441e-10	up	Tnfrsf12a	tumor necrosis factor receptor superfamily, member 12a
ENSMUSG00000024395.9	condition_CB6644_LPS_vs_CB6644	1074.29	315.337	1.76705	1.71322	3.97849e-15	2.50329e-13	up	Lims2	LIM and senescent cell antigen like domains 2
ENSMUSG00000024397.14	condition_CB6644_LPS_vs_CB6644	761.014	344.987	1.14287	1.04511	5.93902e-06	8.97597e-05	up	Aif1	allograft inflammatory factor 1
ENSMUSG00000024399.5	condition_CB6644_LPS_vs_CB6644	2232.98	1103.54	1.01727	0.962666	2.46127e-08	6.28396e-07	up	Ltb	lymphotoxin B
ENSMUSG00000024401.14	condition_CB6644_LPS_vs_CB6644	10652.9	3514.38	1.60014	1.57509	3.56723e-29	6.54196e-27	up	Tnf	tumor necrosis factor
ENSMUSG00000024486.6	condition_CB6644_LPS_vs_CB6644	617.696	84.1252	2.88048	2.8297	6.6976e-26	9.87437e-24	up	Hbegf	heparin-binding EGF-like growth factor
ENSMUSG00000024589.18	condition_CB6644_LPS_vs_CB6644	395.846	68.9391	2.54537	2.42308	9.57354e-11	3.62637e-09	up	Nedd4l	neural precursor cell expressed, developmentally down-regulated gene 4-like
ENSMUSG00000024660.9	condition_CB6644_LPS_vs_CB6644	2725.29	1313.69	1.05324	1.01524	1.24692e-11	5.43578e-10	up	Incenp	inner centromere protein
ENSMUSG00000024691.13	condition_CB6644_LPS_vs_CB6644	8578.15	3550.18	1.27267	1.2482	1.63138e-21	1.71557e-19	up	Fam111a	family with sequence similarity 111, member A
ENSMUSG00000024737.2	condition_CB6644_LPS_vs_CB6644	5038.15	1814.09	1.4736	1.44495	6.90679e-22	7.47226e-20	up	Slc15a3	solute carrier family 15, member 3
ENSMUSG00000024743.16	condition_CB6644_LPS_vs_CB6644	350.88	151.487	1.20889	1.07865	3.77974e-05	0.000463241	up	Syt7	synaptotagmin VII
ENSMUSG00000024772.9	condition_CB6644_LPS_vs_CB6644	46965.3	20260	1.21297	1.19177	1.71042e-18	1.48678e-16	up	Ehd1	EH-domain containing 1
ENSMUSG00000024824.7	condition_CB6644_LPS_vs_CB6644	1891.12	872.231	1.11694	1.07377	3.55116e-11	1.45908e-09	up	Rad9a	RAD9 checkpoint clamp component A
ENSMUSG00000024843.15	condition_CB6644_LPS_vs_CB6644	10383.3	3593.11	1.53091	1.51026	4.02464e-30	8.29077e-28	up	Chka	choline kinase alpha
ENSMUSG00000024851.14	condition_CB6644_LPS_vs_CB6644	14109.5	5545.07	1.34729	1.32012	1.02654e-20	1.04305e-18	up	Pitpnm1	phosphatidylinositol transfer protein, membrane-associated 1
ENSMUSG00000024856.10	condition_CB6644_LPS_vs_CB6644	31440.7	6620.89	2.24749	2.22944	3.99236e-51	2.07024e-48	up	Cdk2ap2	CDK2-associated protein 2
ENSMUSG00000024912.6	condition_CB6644_LPS_vs_CB6644	3928.44	493.645	2.99305	2.97712	4.03953e-81	4.67281e-78	up	Fosl1	fos-like antigen 1
ENSMUSG00000024953.17	condition_CB6644_LPS_vs_CB6644	42837.4	10446.5	2.03595	2.01212	5.70067e-38	1.71453e-35	up	Prdx5	peroxiredoxin 5
ENSMUSG00000025151.16	condition_CB6644_LPS_vs_CB6644	731.817	147.634	2.30762	2.25543	3.75494e-20	3.71492e-18	up	Maged1	melanoma antigen, family D, 1
ENSMUSG00000025161.16	condition_CB6644_LPS_vs_CB6644	17086	8046.14	1.08652	1.05873	8.37221e-17	6.42354e-15	up	Slc16a3	solute carrier family 16 (monocarboxylic acid transporters), member 3
ENSMUSG00000025348.9	condition_CB6644_LPS_vs_CB6644	547.559	271.017	1.01626	0.914076	3.93737e-05	0.000479954	up	Itga7	integrin alpha 7
ENSMUSG00000025481.12	condition_CB6644_LPS_vs_CB6644	469.826	10.3074	5.52932	5.46063	2.69513e-36	7.50545e-34	up	Urah	urate (5-hydroxyiso-) hydrolase
ENSMUSG00000025492.6	condition_CB6644_LPS_vs_CB6644	43651.6	20874.2	1.06437	1.03234	1.62122e-13	8.70709e-12	up	Ifitm3	interferon induced transmembrane protein 3
ENSMUSG00000025498.15	condition_CB6644_LPS_vs_CB6644	2774.01	619.057	2.16428	2.13609	1.5458e-33	3.87429e-31	up	Irf7	interferon regulatory factor 7
ENSMUSG00000025946.13	condition_CB6644_LPS_vs_CB6644	141.862	31.0554	2.19251	1.99274	2.05118e-06	3.40836e-05	up	Pth2r	parathyroid hormone 2 receptor
ENSMUSG00000026062.12	condition_CB6644_LPS_vs_CB6644	46.1903	5.87083	2.95529	2.25352	0.00125111	0.00855972	up	Slc9a2	solute carrier family 9 (sodium/hydrogen exchanger), member 2
ENSMUSG00000026107.11	condition_CB6644_LPS_vs_CB6644	1659.44	726.126	1.19432	1.11891	1.41286e-07	3.1017e-06	up	Nabp1	nucleic acid binding protein 1
ENSMUSG00000026121.13	condition_CB6644_LPS_vs_CB6644	1057.83	496.034	1.09227	1.03493	1.31084e-08	3.53904e-07	up	Sema4c	sema domain, immunoglobulin domain (Ig), transmembrane domain (TM) and short cytoplasmic domain, (semaphorin) 4C
ENSMUSG00000026177.11	condition_CB6644_LPS_vs_CB6644	6065.55	1991.67	1.60635	1.57794	2.82258e-24	3.56689e-22	up	Slc11a1	solute carrier family 11 (proton-coupled divalent metal ion transporters), member 1
ENSMUSG00000026202.13	condition_CB6644_LPS_vs_CB6644	12255	5930.56	1.04704	0.999934	1.24124e-09	4.00552e-08	up	Tuba4a	tubulin, alpha 4A
ENSMUSG00000026380.10	condition_CB6644_LPS_vs_CB6644	204.002	65.2906	1.64476	1.47807	9.67023e-06	0.000138233	up	Tfcp2l1	transcription factor CP2-like 1
ENSMUSG00000026535.9	condition_CB6644_LPS_vs_CB6644	802.643	356.814	1.17066	1.09626	1.47738e-07	3.23389e-06	up	Ifi202b	interferon activated gene 202B
ENSMUSG00000026604.17	condition_CB6644_LPS_vs_CB6644	125.211	7.55242	4.04519	3.85558	5.00254e-11	2.00608e-09	up	Ptpn14	protein tyrosine phosphatase, non-receptor type 14
ENSMUSG00000026715.12	condition_CB6644_LPS_vs_CB6644	237.296	103.296	1.19999	0.947315	0.00220259	0.0135084	up	Serpinc1	serine (or cysteine) peptidase inhibitor, clade C (antithrombin), member 1
ENSMUSG00000026822.14	condition_CB6644_LPS_vs_CB6644	3889.96	6.23748	9.31585	9.27451	4.76967e-95	7.17263e-92	up	Lcn2	lipocalin 2
ENSMUSG00000026875.14	condition_CB6644_LPS_vs_CB6644	16383.8	6230.24	1.39495	1.37028	1.09255e-23	1.33575e-21	up	Traf1	TNF receptor-associated factor 1
ENSMUSG00000026979.16	condition_CB6644_LPS_vs_CB6644	223.981	54.4874	2.03662	1.89954	5.49936e-08	1.29826e-06	up	Psd4	pleckstrin and Sec7 domain containing 4
ENSMUSG00000026981.15	condition_CB6644_LPS_vs_CB6644	11723.7	3915.73	1.58199	1.56173	5.83944e-33	1.41635e-30	up	Il1rn	interleukin 1 receptor antagonist
ENSMUSG00000026994.9	condition_CB6644_LPS_vs_CB6644	223.758	43.3568	2.37377	2.23437	4.95185e-09	1.44035e-07	up	Galnt3	polypeptide N-acetylgalactosaminyltransferase 3
ENSMUSG00000027074.14	condition_CB6644_LPS_vs_CB6644	305.567	145.737	1.06828	0.927836	0.000240361	0.00222297	up	Slc43a3	solute carrier family 43, member 3
ENSMUSG00000027200.17	condition_CB6644_LPS_vs_CB6644	271.146	71.8307	1.9167	1.79937	1.50106e-08	3.99522e-07	up	Sema6d	sema domain, transmembrane domain (TM), and cytoplasmic domain, (semaphorin) 6D
ENSMUSG00000027223.15	condition_CB6644_LPS_vs_CB6644	161.272	63.7216	1.34391	1.04798	0.00210276	0.0130154	up	Mapk8ip1	mitogen-activated protein kinase 8 interacting protein 1
ENSMUSG00000027253.15	condition_CB6644_LPS_vs_CB6644	766.958	369.607	1.0538	0.984704	3.86036e-07	7.60839e-06	up	Lrp4	low density lipoprotein receptor-related protein 4
ENSMUSG00000027257.13	condition_CB6644_LPS_vs_CB6644	99.3577	32.7177	1.60533	1.22252	0.00217378	0.0133644	up	Pacsin3	protein kinase C and casein kinase substrate in neurons 3
ENSMUSG00000027360.5	condition_CB6644_LPS_vs_CB6644	55.8017	16.4296	1.76912	0.971602	0.0112657	0.0491764	up	Hdc	histidine decarboxylase
ENSMUSG00000027368.6	condition_CB6644_LPS_vs_CB6644	1306.2	514.408	1.34486	1.27765	2.00879e-09	6.25428e-08	up	Dusp2	dual specificity phosphatase 2
ENSMUSG00000027386.9	condition_CB6644_LPS_vs_CB6644	39.4793	6.89004	2.50357	1.46123	0.00654114	0.032374	up	Fbln7	fibulin 7
ENSMUSG00000027398.13	condition_CB6644_LPS_vs_CB6644	181.422	0.958103	7.48793	7.17318	1.56861e-11	6.75897e-10	up	Il1b	interleukin 1 beta
ENSMUSG00000027399.1	condition_CB6644_LPS_vs_CB6644	49.078	0	8.03385	7.84284	1.25988e-06	2.20304e-05	up	Il1a	interleukin 1 alpha
ENSMUSG00000027470.9	condition_CB6644_LPS_vs_CB6644	71.9069	25.0623	1.52323	0.938005	0.0102739	0.0456832	up	Mylk2	myosin, light polypeptide kinase 2, skeletal muscle
ENSMUSG00000027555.8	condition_CB6644_LPS_vs_CB6644	1197.82	541.863	1.14525	1.09268	9.75334e-10	3.18158e-08	up	Car13	carbonic anhydrase 13
ENSMUSG00000027581.12	condition_CB6644_LPS_vs_CB6644	176.433	68.4289	1.37065	1.089	0.00149589	0.00987933	up	Stmn3	stathmin-like 3
ENSMUSG00000027611.12	condition_CB6644_LPS_vs_CB6644	2335.14	386.709	2.59548	2.5724	7.75601e-49	3.53439e-46	up	Procr	protein C receptor, endothelial
ENSMUSG00000027646.15	condition_CB6644_LPS_vs_CB6644	2362.3	740.903	1.67278	1.64283	1.27542e-25	1.86211e-23	up	Src	Rous sarcoma oncogene
ENSMUSG00000027713.6	condition_CB6644_LPS_vs_CB6644	138.088	66.1265	1.06337	0.748004	0.0102265	0.0455798	up	1810062G17Rik	RIKEN cDNA 1810062G17 gene
ENSMUSG00000027834.15	condition_CB6644_LPS_vs_CB6644	668.9	173.632	1.9471	1.89036	5.87726e-16	4.18873e-14	up	Serpini1	serine (or cysteine) peptidase inhibitor, clade I, member 1
ENSMUSG00000027843.13	condition_CB6644_LPS_vs_CB6644	13215.2	5753.97	1.19942	1.16947	6.94945e-18	5.7738e-16	up	Ptpn22	protein tyrosine phosphatase, non-receptor type 22 (lymphoid)
ENSMUSG00000027907.4	condition_CB6644_LPS_vs_CB6644	24607.1	10621.7	1.21206	1.16769	5.84276e-12	2.6952e-10	up	S100a11	S100 calcium binding protein A11
ENSMUSG00000027939.11	condition_CB6644_LPS_vs_CB6644	179.137	74.8385	1.259	1.02825	0.00104278	0.00738293	up	Nup210l	nucleoporin 210-like
ENSMUSG00000027959.14	condition_CB6644_LPS_vs_CB6644	1257.6	602.654	1.06034	1.00581	1.13458e-08	3.10216e-07	up	Sass6	SAS-6 centriolar assembly protein
ENSMUSG00000027994.14	condition_CB6644_LPS_vs_CB6644	1148.67	563.453	1.02748	0.97459	1.42691e-08	3.82493e-07	up	Mcub	mitochondrial calcium uniporter dominant negative beta subunit
ENSMUSG00000028042.15	condition_CB6644_LPS_vs_CB6644	9051.35	4387.18	1.04498	1.01231	4.18788e-13	2.17915e-11	up	Zbtb7b	zinc finger and BTB domain containing 7B
ENSMUSG00000028071.12	condition_CB6644_LPS_vs_CB6644	89.8454	6.84044	3.71458	3.40876	3.87219e-07	7.62172e-06	up	Sh2d2a	SH2 domain containing 2A
ENSMUSG00000028073.15	condition_CB6644_LPS_vs_CB6644	80.7331	27.7295	1.54449	1.03843	0.00664375	0.0327248	up	Pear1	platelet endothelial aggregation receptor 1
ENSMUSG00000028082.14	condition_CB6644_LPS_vs_CB6644	194.385	79.2736	1.29751	1.07082	0.000760536	0.00577332	up	Sh3d19	SH3 domain protein D19
ENSMUSG00000028268.14	condition_CB6644_LPS_vs_CB6644	77.6809	19.6694	1.99011	1.51274	0.0016614	0.0107096	up	Gbp3	guanylate binding protein 3
ENSMUSG00000028270.12	condition_CB6644_LPS_vs_CB6644	70.2458	13.5553	2.38253	1.88534	0.000769782	0.0058288	up	Gbp2	guanylate binding protein 2
ENSMUSG00000028364.15	condition_CB6644_LPS_vs_CB6644	159.361	69.1741	1.20175	0.937139	0.00266454	0.0157196	up	Tnc	tenascin C
ENSMUSG00000028435.8	condition_CB6644_LPS_vs_CB6644	29.7259	0.958103	4.90043	3.90933	0.00079748	0.00599626	up	Aqp3	aquaporin 3
ENSMUSG00000028583.14	condition_CB6644_LPS_vs_CB6644	142.475	4.21731	5.08656	0.0987732	0.00976775	0.0441103	up	Pdpn	podoplanin
ENSMUSG00000028599.10	condition_CB6644_LPS_vs_CB6644	5326.13	1935.29	1.46051	1.43571	4.12756e-25	5.49294e-23	up	Tnfrsf1b	tumor necrosis factor receptor superfamily, member 1b
ENSMUSG00000028655.11	condition_CB6644_LPS_vs_CB6644	148.654	52.0823	1.50984	1.2402	0.000643601	0.00505931	up	Mfsd2a	major facilitator superfamily domain containing 2A
ENSMUSG00000028680.14	condition_CB6644_LPS_vs_CB6644	3716.84	1669.85	1.15444	1.1226	2.16413e-14	1.24214e-12	up	Plk3	polo like kinase 3
ENSMUSG00000028755.3	condition_CB6644_LPS_vs_CB6644	99.2037	13.1886	2.9114	2.65642	1.01201e-06	1.82041e-05	up	Cda	cytidine deaminase
ENSMUSG00000028793.15	condition_CB6644_LPS_vs_CB6644	16340.9	8121.86	1.00865	0.979235	1.92687e-14	1.1102e-12	up	Rnf19b	ring finger protein 19B
ENSMUSG00000028919.11	condition_CB6644_LPS_vs_CB6644	271.559	90.5264	1.58536	1.45791	9.46484e-07	1.71691e-05	up	Arhgef19	Rho guanine nucleotide exchange factor (GEF) 19
ENSMUSG00000028927.6	condition_CB6644_LPS_vs_CB6644	447.845	139.407	1.68664	1.59327	4.15919e-09	1.22399e-07	up	Padi2	peptidyl arginine deiminase, type II
ENSMUSG00000028965.13	condition_CB6644_LPS_vs_CB6644	551.919	123.948	2.16053	2.08688	4.38607e-14	2.48897e-12	up	Tnfrsf9	tumor necrosis factor receptor superfamily, member 9
ENSMUSG00000029193.7	condition_CB6644_LPS_vs_CB6644	349.842	77.7655	2.17169	2.08057	8.48862e-12	3.85655e-10	up	Cckar	cholecystokinin A receptor
ENSMUSG00000029298.15	condition_CB6644_LPS_vs_CB6644	143.95	59.7057	1.26881	0.993299	0.00224807	0.0137146	up	Gbp9	guanylate-binding protein 9
ENSMUSG00000029314.14	condition_CB6644_LPS_vs_CB6644	234.409	104.638	1.16516	0.95762	0.00107952	0.00758591	up	Gpat3	glycerol-3-phosphate acyltransferase 3
ENSMUSG00000029373.7	condition_CB6644_LPS_vs_CB6644	301.704	92.9908	1.70117	1.57854	2.04489e-07	4.30687e-06	up	Pf4	platelet factor 4
ENSMUSG00000029379.10	condition_CB6644_LPS_vs_CB6644	255.74	0	10.4169	10.8108	2.79665e-12	1.33511e-10	up	Cxcl3	chemokine (C-X-C motif) ligand 3
ENSMUSG00000029386.15	condition_CB6644_LPS_vs_CB6644	173.676	65.4128	1.41115	1.19128	0.000336181	0.00293072	up	Tctn2	tectonic family member 2
ENSMUSG00000029442.18	condition_CB6644_LPS_vs_CB6644	446.173	82.0224	2.4411	2.37156	1.32628e-16	9.95712e-15	up	Wdr66	WD repeat domain 66
ENSMUSG00000029605.16	condition_CB6644_LPS_vs_CB6644	1308.24	488.209	1.42258	1.38005	7.87358e-15	4.77431e-13	up	Oas1b	2'-5' oligoadenylate synthetase 1B
ENSMUSG00000029762.6	condition_CB6644_LPS_vs_CB6644	79379.4	35514.9	1.16036	1.13771	1.89897e-20	1.90378e-18	up	Akr1b8	aldo-keto reductase family 1, member B8
ENSMUSG00000029860.16	condition_CB6644_LPS_vs_CB6644	18661.1	8512.52	1.13234	1.08018	7.42095e-11	2.8688e-09	up	Zyx	zyxin
ENSMUSG00000030029.14	condition_CB6644_LPS_vs_CB6644	64.6693	12.2207	2.39001	1.77703	0.00187283	0.0118434	up	Lrig1	leucine-rich repeats and immunoglobulin-like domains 1
ENSMUSG00000030142.10	condition_CB6644_LPS_vs_CB6644	15848.7	5675.86	1.48159	1.46153	2.25699e-29	4.29628e-27	up	Clec4e	C-type lectin domain family 4, member e
ENSMUSG00000030144.4	condition_CB6644_LPS_vs_CB6644	9233.32	4080.64	1.17824	1.15072	2.1241e-17	1.71733e-15	up	Clec4d	C-type lectin domain family 4, member d
ENSMUSG00000030406.7	condition_CB6644_LPS_vs_CB6644	97.5555	10.7323	3.18915	2.93444	3.17198e-07	6.39414e-06	up	Gipr	gastric inhibitory polypeptide receptor
ENSMUSG00000030410.16	condition_CB6644_LPS_vs_CB6644	4519.66	2036.87	1.14993	1.11645	2.94752e-13	1.56625e-11	up	Dmwd	dystrophia myotonica-containing WD repeat motif
ENSMUSG00000030500.6	condition_CB6644_LPS_vs_CB6644	585.856	280.192	1.06297	0.97011	9.11881e-06	0.000131349	up	Slc17a6	solute carrier family 17 (sodium-dependent inorganic phosphate cotransporter), member 6
ENSMUSG00000030657.11	condition_CB6644_LPS_vs_CB6644	3393.2	929.61	1.867	1.83768	1.25003e-27	2.04326e-25	up	Xylt1	xylosyltransferase 1
ENSMUSG00000030683.11	condition_CB6644_LPS_vs_CB6644	167.864	70.5503	1.25246	1.01268	0.00130624	0.00885371	up	Sez6l2	seizure related 6 homolog like 2
ENSMUSG00000030708.14	condition_CB6644_LPS_vs_CB6644	172.486	54.3652	1.66373	1.45845	5.06426e-05	0.000598714	up	Dnajb13	DnaJ heat shock protein family (Hsp40) member B13
ENSMUSG00000030739.18	condition_CB6644_LPS_vs_CB6644	222.591	105.526	1.08014	0.85253	0.00283867	0.0165971	up	Myh14	myosin, heavy polypeptide 14
ENSMUSG00000030852.18	condition_CB6644_LPS_vs_CB6644	1880.21	649.529	1.53104	1.47694	4.87724e-13	2.51178e-11	up	Tacc2	transforming, acidic coiled-coil containing protein 2
ENSMUSG00000030854.17	condition_CB6644_LPS_vs_CB6644	1327.34	315.395	2.0733	2.03844	2.31131e-26	3.51086e-24	up	Ptpn5	protein tyrosine phosphatase, non-receptor type 5
ENSMUSG00000031026.15	condition_CB6644_LPS_vs_CB6644	96.7239	33.9525	1.50623	1.0821	0.00439399	0.0236107	up	Trim66	tripartite motif-containing 66
ENSMUSG00000031155.17	condition_CB6644_LPS_vs_CB6644	2970.03	915.945	1.69767	1.66527	7.6991e-23	8.57623e-21	up	Pim2	proviral integration site 2
ENSMUSG00000031520.6	condition_CB6644_LPS_vs_CB6644	1283.37	333.214	1.9455	1.91012	1.05715e-24	1.34724e-22	up	Vegfc	vascular endothelial growth factor C
ENSMUSG00000031709.15	condition_CB6644_LPS_vs_CB6644	942.754	287.366	1.71383	1.66876	3.53095e-17	2.78002e-15	up	Tbc1d9	TBC1 domain family, member 9
ENSMUSG00000031779.3	condition_CB6644_LPS_vs_CB6644	330.218	3.59779	6.53499	6.41405	8.03824e-25	1.05112e-22	up	Ccl22	chemokine (C-C motif) ligand 22
ENSMUSG00000031891.6	condition_CB6644_LPS_vs_CB6644	291.985	48.729	2.57985	2.47131	6.68894e-12	3.07609e-10	up	Hsd11b2	hydroxysteroid 11-beta dehydrogenase 2
ENSMUSG00000032038.7	condition_CB6644_LPS_vs_CB6644	1444.58	676.582	1.09516	1.04426	1.60733e-09	5.0673e-08	up	St3gal4	ST3 beta-galactoside alpha-2,3-sialyltransferase 4
ENSMUSG00000032056.10	condition_CB6644_LPS_vs_CB6644	33.6089	4.96399	2.76644	1.74184	0.00484758	0.0255872	up	Btg4	BTG anti-proliferation factor 4
ENSMUSG00000032174.5	condition_CB6644_LPS_vs_CB6644	320.632	160.17	1.00076	0.854815	0.000567777	0.00455615	up	Icam5	intercellular adhesion molecule 5, telencephalin
ENSMUSG00000032264.9	condition_CB6644_LPS_vs_CB6644	14501	6982.43	1.05424	1.02176	6.88977e-15	4.24624e-13	up	Zw10	zw10 kinetochore protein
ENSMUSG00000032281.11	condition_CB6644_LPS_vs_CB6644	1151.82	161.302	2.83331	2.80106	8.11614e-39	2.51922e-36	up	Acsbg1	acyl-CoA synthetase bubblegum family member 1
ENSMUSG00000032289.15	condition_CB6644_LPS_vs_CB6644	1801.18	861.624	1.06344	1.02147	9.09551e-11	3.46274e-09	up	Thsd4	thrombospondin, type I, domain containing 4
ENSMUSG00000032297.11	condition_CB6644_LPS_vs_CB6644	40.0557	9.17289	2.12852	0.975156	0.0110015	0.0482807	up	Celf6	CUGBP, Elav-like family member 6
ENSMUSG00000032340.8	condition_CB6644_LPS_vs_CB6644	189.395	44.1521	2.09688	1.92074	8.99526e-07	1.63568e-05	up	Neo1	neogenin
ENSMUSG00000032387.15	condition_CB6644_LPS_vs_CB6644	56.6558	11.9112	2.25873	1.50317	0.00439091	0.0236107	up	Rbpms2	RNA binding protein with multiple splicing 2
ENSMUSG00000032487.8	condition_CB6644_LPS_vs_CB6644	11174	1894.24	2.56028	2.54129	4.23053e-58	2.76603e-55	up	Ptgs2	prostaglandin-endoperoxide synthase 2
ENSMUSG00000032578.7	condition_CB6644_LPS_vs_CB6644	29.2361	1.91621	3.88757	2.79221	0.00233659	0.0141228	up	Cish	cytokine inducible SH2-containing protein
ENSMUSG00000032661.9	condition_CB6644_LPS_vs_CB6644	6810.54	2453.89	1.47251	1.44905	6.34845e-27	9.94458e-25	up	Oas3	2'-5' oligoadenylate synthetase 3
ENSMUSG00000032690.16	condition_CB6644_LPS_vs_CB6644	5742.34	2810.97	1.03052	1.00045	7.6727e-14	4.24199e-12	up	Oas2	2'-5' oligoadenylate synthetase 2
ENSMUSG00000032724.5	condition_CB6644_LPS_vs_CB6644	1085.9	346.309	1.64841	1.60426	8.6257e-17	6.58443e-15	up	Abtb2	ankyrin repeat and BTB (POZ) domain containing 2
ENSMUSG00000032802.8	condition_CB6644_LPS_vs_CB6644	13255.5	4712.59	1.49206	1.47253	1.42167e-31	3.1909e-29	up	Srxn1	sulfiredoxin 1 homolog (S. cerevisiae)
ENSMUSG00000032952.11	condition_CB6644_LPS_vs_CB6644	9778.09	3607.08	1.43871	1.41792	2.03435e-28	3.43737e-26	up	Ap4b1	adaptor-related protein complex AP-4, beta 1
ENSMUSG00000032997.16	condition_CB6644_LPS_vs_CB6644	12776.1	5696	1.16538	1.12558	1.47791e-12	7.23937e-11	up	Chpf	chondroitin polymerizing factor
ENSMUSG00000033327.18	condition_CB6644_LPS_vs_CB6644	218.474	67.8295	1.69211	1.49811	2.69285e-05	0.000342888	up	Tnxb	tenascin XB
ENSMUSG00000033355.6	condition_CB6644_LPS_vs_CB6644	2329.15	501.697	2.21678	2.18593	1.77835e-31	3.87576e-29	up	Rtp4	receptor transporter protein 4
ENSMUSG00000033368.8	condition_CB6644_LPS_vs_CB6644	771.376	338.023	1.18946	1.12219	2.56891e-08	6.53658e-07	up	Trim69	tripartite motif-containing 69
ENSMUSG00000033581.17	condition_CB6644_LPS_vs_CB6644	1699.2	744.421	1.18974	1.14284	3.39639e-11	1.39931e-09	up	Igf2bp2	insulin-like growth factor 2 mRNA binding protein 2
ENSMUSG00000033644.5	condition_CB6644_LPS_vs_CB6644	282.93	133.121	1.08473	0.906821	0.000858321	0.00634214	up	Piwil2	piwi-like RNA-mediated gene silencing 2
ENSMUSG00000034059.14	condition_CB6644_LPS_vs_CB6644	194.181	90.2209	1.10571	0.89073	0.00188804	0.0119046	up	Ypel4	yippee like 4
ENSMUSG00000034271.16	condition_CB6644_LPS_vs_CB6644	3037.14	1443.59	1.07337	1.0351	8.06684e-12	3.67603e-10	up	Jdp2	Jun dimerization protein 2
ENSMUSG00000034394.14	condition_CB6644_LPS_vs_CB6644	149.044	22.4935	2.74088	2.52057	3.6328e-07	7.21665e-06	up	Lif	leukemia inhibitory factor
ENSMUSG00000034586.14	condition_CB6644_LPS_vs_CB6644	168.41	71.0174	1.24313	0.945432	0.00351332	0.0197952	up	Hid1	HID1 domain containing
ENSMUSG00000034683.12	condition_CB6644_LPS_vs_CB6644	55.4113	13.3621	2.04348	1.28072	0.00643676	0.031967	up	Ppp1r1c	protein phosphatase 1, regulatory inhibitor subunit 1C
ENSMUSG00000034765.6	condition_CB6644_LPS_vs_CB6644	1104.36	343.18	1.68571	1.63506	5.41318e-16	3.87635e-14	up	Dusp5	dual specificity phosphatase 5
ENSMUSG00000034968.3	condition_CB6644_LPS_vs_CB6644	48.0061	11.2113	2.09986	1.3287	0.00600156	0.0302959	up	Lbx2	ladybird homeobox 2
ENSMUSG00000035042.2	condition_CB6644_LPS_vs_CB6644	6253.55	42.8778	7.20472	7.19133	1.42463e-223	7.14118e-220	up	Ccl5	chemokine (C-C motif) ligand 5
ENSMUSG00000035107.13	condition_CB6644_LPS_vs_CB6644	1771.89	879.488	1.0107	0.966952	5.75438e-10	1.94459e-08	up	Dcbld2	discoidin, CUB and LCCL domain containing 2
ENSMUSG00000035239.6	condition_CB6644_LPS_vs_CB6644	665.001	290.292	1.19575	1.11625	2.4521e-07	5.05132e-06	up	Neu3	neuraminidase 3
ENSMUSG00000035262.5	condition_CB6644_LPS_vs_CB6644	136.725	54.375	1.33217	1.01531	0.00295889	0.0171732	up	Amh	anti-Mullerian hormone
ENSMUSG00000035274.13	condition_CB6644_LPS_vs_CB6644	151.196	1.88661	6.2468	6.0083	7.81539e-13	3.95717e-11	up	Tpbg	trophoblast glycoprotein
ENSMUSG00000035373.2	condition_CB6644_LPS_vs_CB6644	53.1866	4.32127	3.65812	3.02823	0.000226336	0.00211669	up	Ccl7	chemokine (C-C motif) ligand 7
ENSMUSG00000035385.5	condition_CB6644_LPS_vs_CB6644	269.843	9.17289	4.88214	4.78612	1.13423e-23	1.37553e-21	up	Ccl2	chemokine (C-C motif) ligand 2
ENSMUSG00000035513.19	condition_CB6644_LPS_vs_CB6644	506.787	56.3423	3.16345	3.09901	1.00165e-22	1.10756e-20	up	Ntng2	netrin G2
ENSMUSG00000035692.7	condition_CB6644_LPS_vs_CB6644	1045.68	249.103	2.07244	2.01507	7.98781e-17	6.16003e-15	up	Isg15	ISG15 ubiquitin-like modifier
ENSMUSG00000035783.9	condition_CB6644_LPS_vs_CB6644	73.1776	17.0821	2.09686	1.61732	0.00133497	0.00901448	up	Acta2	actin, alpha 2, smooth muscle, aorta
ENSMUSG00000035969.15	condition_CB6644_LPS_vs_CB6644	12067.2	4983.67	1.27573	1.24428	6.53703e-18	5.49184e-16	up	Rusc2	RUN and SH3 domain containing 2
ENSMUSG00000036002.12	condition_CB6644_LPS_vs_CB6644	6792.68	3033.48	1.16332	1.13116	2.11786e-15	1.40922e-13	up	Fam214b	family with sequence similarity 214, member B
ENSMUSG00000036256.13	condition_CB6644_LPS_vs_CB6644	56.6816	8.61976	2.73417	2.11152	0.00103445	0.00733777	up	Igfbp7	insulin-like growth factor binding protein 7
ENSMUSG00000036292.14	condition_CB6644_LPS_vs_CB6644	182.663	72.2328	1.33721	1.13014	0.000365863	0.00314196	up	Gramd1c	GRAM domain containing 1C
ENSMUSG00000036390.8	condition_CB6644_LPS_vs_CB6644	2390.96	916.226	1.3847	1.34465	3.45659e-15	2.19326e-13	up	Gadd45a	growth arrest and DNA-damage-inducible 45 alpha
ENSMUSG00000036718.17	condition_CB6644_LPS_vs_CB6644	3744.86	1125.77	1.73365	1.70823	1.75651e-29	3.38646e-27	up	Micall2	MICAL-like 2
ENSMUSG00000036960.10	condition_CB6644_LPS_vs_CB6644	672.305	188.182	1.83512	1.76636	9.98756e-13	4.97328e-11	up	Clca2	chloride channel accessory 2
ENSMUSG00000037411.10	condition_CB6644_LPS_vs_CB6644	3739.88	724.06	2.36867	2.35113	4.24413e-57	2.6593e-54	up	Serpine1	serine (or cysteine) peptidase inhibitor, clade E, member 1
ENSMUSG00000037428.14	condition_CB6644_LPS_vs_CB6644	1281.24	206.464	2.63216	2.59605	2.39109e-32	5.53189e-30	up	Vgf	VGF nerve growth factor inducible
ENSMUSG00000037580.10	condition_CB6644_LPS_vs_CB6644	1956.24	803.207	1.28532	1.23777	4.59317e-12	2.15178e-10	up	Gch1	GTP cyclohydrolase 1
ENSMUSG00000037759.6	condition_CB6644_LPS_vs_CB6644	60.6969	6.59431	3.201	2.78869	3.70468e-05	0.0004559	up	Ptger2	prostaglandin E receptor 2 (subtype EP2)
ENSMUSG00000037887.11	condition_CB6644_LPS_vs_CB6644	119.09	48.2084	1.30939	0.84028	0.0112989	0.049236	up	Dusp8	dual specificity phosphatase 8
ENSMUSG00000038067.2	condition_CB6644_LPS_vs_CB6644	574.587	9.40752	5.90559	5.84422	9.6987e-43	3.83813e-40	up	Csf3	colony stimulating factor 3 (granulocyte)
ENSMUSG00000038094.15	condition_CB6644_LPS_vs_CB6644	34.0262	0.958103	5.08974	4.25304	0.000279613	0.00251184	up	Atp13a4	ATPase type 13A4
ENSMUSG00000038217.13	condition_CB6644_LPS_vs_CB6644	228.883	103.612	1.14646	0.943192	0.00109933	0.00769992	up	Tlcd2	TLC domain containing 2
ENSMUSG00000038235.4	condition_CB6644_LPS_vs_CB6644	1957.22	909.546	1.10542	1.06617	5.27566e-12	2.44862e-10	up	F11r	F11 receptor
ENSMUSG00000038486.9	condition_CB6644_LPS_vs_CB6644	336.266	161.392	1.0595	0.928735	0.000159951	0.00156496	up	Sv2a	synaptic vesicle glycoprotein 2 a
ENSMUSG00000039195.4	condition_CB6644_LPS_vs_CB6644	12351.3	4800.4	1.36349	1.32445	3.39488e-15	2.16323e-13	up	1110008P14Rik	RIKEN cDNA 1110008P14 gene
ENSMUSG00000039232.12	condition_CB6644_LPS_vs_CB6644	631.824	256.806	1.29875	1.22886	7.28559e-09	2.07501e-07	up	Stx11	syntaxin 11
ENSMUSG00000039470.15	condition_CB6644_LPS_vs_CB6644	151.523	71.049	1.09542	0.792626	0.00761991	0.0363311	up	Zdhhc2	zinc finger, DHHC domain containing 2
ENSMUSG00000039616.10	condition_CB6644_LPS_vs_CB6644	1634.26	797.88	1.03462	0.990629	4.65478e-10	1.58727e-08	up	Mocos	molybdenum cofactor sulfurase
ENSMUSG00000039693.11	condition_CB6644_LPS_vs_CB6644	158.189	75.9344	1.06338	0.754757	0.00952279	0.0432117	up	Msantd3	Myb/SANT-like DNA-binding domain containing 3
ENSMUSG00000040026.8	condition_CB6644_LPS_vs_CB6644	2630.67	149.024	4.1462	4.11889	1.23302e-66	1.03012e-63	up	Saa3	serum amyloid A 3
ENSMUSG00000040435.12	condition_CB6644_LPS_vs_CB6644	15694.4	5950.04	1.39939	1.37343	8.50441e-25	1.09307e-22	up	Ppp1r15a	protein phosphatase 1, regulatory subunit 15A
ENSMUSG00000040466.16	condition_CB6644_LPS_vs_CB6644	1366.96	434.388	1.65466	1.61762	2.02817e-19	1.91821e-17	up	Blvrb	biliverdin reductase B (flavin reductase (NADPH))
ENSMUSG00000040483.15	condition_CB6644_LPS_vs_CB6644	1356.72	414.724	1.71377	1.67331	6.93383e-19	6.24377e-17	up	Xaf1	XIAP associated factor 1
ENSMUSG00000040552.8	condition_CB6644_LPS_vs_CB6644	1880.22	734.802	1.35539	1.32023	1.12901e-16	8.57478e-15	up	C3ar1	complement component 3a receptor 1
ENSMUSG00000040653.6	condition_CB6644_LPS_vs_CB6644	137.889	63.7312	1.11347	0.792301	0.00841762	0.0393119	up	Ppp1r14c	protein phosphatase 1, regulatory inhibitor subunit 14C
ENSMUSG00000040663.9	condition_CB6644_LPS_vs_CB6644	199.361	7.55242	4.71474	4.58876	6.64435e-18	5.55098e-16	up	Clcf1	cardiotrophin-like cytokine factor 1
ENSMUSG00000041168.10	condition_CB6644_LPS_vs_CB6644	56075.6	24674.8	1.18436	1.16104	1.82289e-20	1.83977e-18	up	Lonp1	lon peptidase 1, mitochondrial
ENSMUSG00000041193.15	condition_CB6644_LPS_vs_CB6644	978.765	184.988	2.40599	2.36688	1.44793e-27	2.34128e-25	up	Pla2g5	phospholipase A2, group V
ENSMUSG00000041827.15	condition_CB6644_LPS_vs_CB6644	2351.31	1130.02	1.05713	1.01972	1.03056e-11	4.59868e-10	up	Oasl1	2'-5' oligoadenylate synthetase-like 1
ENSMUSG00000041842.15	condition_CB6644_LPS_vs_CB6644	579.419	211.456	1.45519	1.38365	8.98875e-10	2.96432e-08	up	Fhdc1	FH2 domain containing 1
ENSMUSG00000042182.16	condition_CB6644_LPS_vs_CB6644	262.601	107.396	1.29011	1.14073	5.44986e-05	0.000636296	up	Bend6	BEN domain containing 6
ENSMUSG00000042265.13	condition_CB6644_LPS_vs_CB6644	215.395	32.1264	2.7369	2.60254	1.7557e-10	6.40829e-09	up	Trem1	triggering receptor expressed on myeloid cells 1
ENSMUSG00000042549.10	condition_CB6644_LPS_vs_CB6644	421.031	193.222	1.12401	1.0202	1.24973e-05	0.000172733	up	Map2k3os	mitogen-activated protein kinase kinase 3, opposite strand
ENSMUSG00000042567.20	condition_CB6644_LPS_vs_CB6644	220.034	52.5712	2.06424	1.92698	4.5024e-08	1.07642e-06	up	Nek10	NIMA (never in mitosis gene a)- related kinase 10
ENSMUSG00000042608.15	condition_CB6644_LPS_vs_CB6644	8090.38	3984.81	1.02185	0.989753	5.85597e-13	2.99531e-11	up	Stk40	serine/threonine kinase 40
ENSMUSG00000042622.14	condition_CB6644_LPS_vs_CB6644	1841.64	495.912	1.89371	1.8628	8.4151e-27	1.3046e-24	up	Maff	v-maf musculoaponeurotic fibrosarcoma oncogene family, protein F (avian)
ENSMUSG00000042632.17	condition_CB6644_LPS_vs_CB6644	2453.52	1213.78	1.01499	0.965774	5.90175e-09	1.69695e-07	up	Pla2g6	phospholipase A2, group VI
ENSMUSG00000042677.7	condition_CB6644_LPS_vs_CB6644	3368.7	1275.62	1.40109	1.36804	1.77885e-17	1.46177e-15	up	Zc3h12a	zinc finger CCCH type containing 12A
ENSMUSG00000042745.9	condition_CB6644_LPS_vs_CB6644	1075.2	178.104	2.59869	2.5417	4.64303e-21	4.74978e-19	up	Id1	inhibitor of DNA binding 1, HLH protein
ENSMUSG00000042784.9	condition_CB6644_LPS_vs_CB6644	192.96	74.2703	1.37586	1.18012	0.000202679	0.00192295	up	Muc1	mucin 1, transmembrane
ENSMUSG00000043004.13	condition_CB6644_LPS_vs_CB6644	3140.1	1466.28	1.0983	1.03258	1.05402e-07	2.36572e-06	up	Gng2	guanine nucleotide binding protein (G protein), gamma 2
ENSMUSG00000043164.3	condition_CB6644_LPS_vs_CB6644	82.8629	23.1363	1.83785	1.41755	0.00153907	0.0101187	up	Tmem212	transmembrane protein 212
ENSMUSG00000043421.8	condition_CB6644_LPS_vs_CB6644	3466.96	1175.33	1.56073	1.53284	3.45758e-23	3.88023e-21	up	Hilpda	hypoxia inducible lipid droplet associated
ENSMUSG00000044021.14	condition_CB6644_LPS_vs_CB6644	208.607	70.6697	1.55701	1.34649	0.000112053	0.00115414	up	Muc19	mucin 19
ENSMUSG00000044033.16	condition_CB6644_LPS_vs_CB6644	442.853	182.093	1.28167	1.18602	7.40248e-07	1.3642e-05	up	Ccdc141	coiled-coil domain containing 141
ENSMUSG00000044165.12	condition_CB6644_LPS_vs_CB6644	233.786	56.5022	2.05067	1.91653	3.51588e-08	8.59703e-07	up	Bcl2l15	BCLl2-like 15
ENSMUSG00000044250.8	condition_CB6644_LPS_vs_CB6644	579.797	234.065	1.30841	1.23054	3.47852e-08	8.53344e-07	up	Pced1b	PC-esterase domain containing 1B
ENSMUSG00000044313.13	condition_CB6644_LPS_vs_CB6644	35.0796	2.87431	3.57161	2.6119	0.00192143	0.0120897	up	Mab21l3	mab-21-like 3
ENSMUSG00000044468.14	condition_CB6644_LPS_vs_CB6644	276.158	132.488	1.06034	0.898834	0.00060798	0.00482215	up	Tent5c	terminal nucleotidyltransferase 5C
ENSMUSG00000044701.5	condition_CB6644_LPS_vs_CB6644	199.616	92.8093	1.10651	0.891959	0.00184942	0.01172	up	Il27	interleukin 27
ENSMUSG00000044927.6	condition_CB6644_LPS_vs_CB6644	123.849	36.6207	1.75595	1.43854	0.000541516	0.00437813	up	H1f10	H1.10 linker histone
ENSMUSG00000044966.4	condition_CB6644_LPS_vs_CB6644	402.894	57.1439	2.81293	2.73131	1.77913e-16	1.3115e-14	up	Fbxo48	F-box protein 48
ENSMUSG00000045005.9	condition_CB6644_LPS_vs_CB6644	1901.3	559.174	1.76535	1.73589	4.17478e-26	6.27804e-24	up	Fzd5	frizzled class receptor 5
ENSMUSG00000045349.15	condition_CB6644_LPS_vs_CB6644	411.41	133.086	1.63031	1.53794	6.77483e-09	1.9332e-07	up	Sh2d5	SH2 domain containing 5
ENSMUSG00000045464.5	condition_CB6644_LPS_vs_CB6644	209.133	77.7557	1.42722	1.25196	6.62824e-05	0.000747192	up	2810002D19Rik	RIKEN cDNA 2810002D19 gene
ENSMUSG00000045519.15	condition_CB6644_LPS_vs_CB6644	1052.84	465.649	1.17709	1.10996	3.06825e-08	7.63914e-07	up	Zfp560	zinc finger protein 560
ENSMUSG00000045551.7	condition_CB6644_LPS_vs_CB6644	112.917	30.1486	1.90072	1.6094	0.000187076	0.00179302	up	Fpr1	formyl peptide receptor 1
ENSMUSG00000045763.8	condition_CB6644_LPS_vs_CB6644	12302.6	5601.32	1.1352	1.10959	1.33088e-16	9.95712e-15	up	Basp1	brain abundant, membrane attached signal protein 1
ENSMUSG00000046223.10	condition_CB6644_LPS_vs_CB6644	3337.03	1071.68	1.63946	1.60913	2.17782e-23	2.53876e-21	up	Plaur	plasminogen activator, urokinase receptor
ENSMUSG00000046245.13	condition_CB6644_LPS_vs_CB6644	131.656	36.6777	1.8495	1.5949	9.38075e-05	0.000995571	up	Pilra	paired immunoglobin-like type 2 receptor alpha
ENSMUSG00000046718.8	condition_CB6644_LPS_vs_CB6644	8658.54	4192.51	1.04659	1.00785	2.10538e-11	8.84378e-10	up	Bst2	bone marrow stromal cell antigen 2
ENSMUSG00000046733.7	condition_CB6644_LPS_vs_CB6644	715.96	87.591	3.03295	2.98587	2.91728e-29	5.48376e-27	up	Gprc5a	G protein-coupled receptor, family C, group 5, member A
ENSMUSG00000047246.7	condition_CB6644_LPS_vs_CB6644	272.261	108.308	1.32915	1.18777	2.52641e-05	0.000323337	up	H2bc6	H2B clustered histone 6
ENSMUSG00000047344.9	condition_CB6644_LPS_vs_CB6644	56.4832	1.91621	4.82586	4.34365	4.80547e-06	7.42699e-05	up	Lancl3	LanC lantibiotic synthetase component C-like 3 (bacterial)
ENSMUSG00000047586.4	condition_CB6644_LPS_vs_CB6644	192.756	86.2564	1.15833	0.940037	0.00145824	0.00968599	up	Nccrp1	non-specific cytotoxic cell receptor protein 1 homolog (zebrafish)
ENSMUSG00000047649.9	condition_CB6644_LPS_vs_CB6644	4760.37	2262.46	1.07357	1.03428	1.47291e-11	6.38319e-10	up	Cd3eap	CD3E antigen, epsilon polypeptide associated protein
ENSMUSG00000047945.6	condition_CB6644_LPS_vs_CB6644	70478.2	29444.3	1.2592	1.22712	1.48269e-21	1.57265e-19	up	Marcksl1	MARCKS-like 1
ENSMUSG00000047953.7	condition_CB6644_LPS_vs_CB6644	82.9679	31.3511	1.40185	0.887468	0.0106261	0.046902	up	Gp5	glycoprotein 5 (platelet)
ENSMUSG00000048007.4	condition_CB6644_LPS_vs_CB6644	3268.92	1603.55	1.02807	0.975106	1.44542e-08	3.86765e-07	up	Timm8a1	translocase of inner mitochondrial membrane 8A1
ENSMUSG00000048285.9	condition_CB6644_LPS_vs_CB6644	560.854	252.185	1.15216	1.06726	1.04482e-06	1.87271e-05	up	Frmd6	FERM domain containing 6
ENSMUSG00000048731.15	condition_CB6644_LPS_vs_CB6644	640.84	268.946	1.25341	1.15773	1.13673e-06	2.01689e-05	up	Ggnbp1	gametogenetin binding protein 1
ENSMUSG00000049037.8	condition_CB6644_LPS_vs_CB6644	148.976	36.6207	2.02075	1.80457	1.13127e-05	0.00015914	up	Clec4a1	C-type lectin domain family 4, member a1
ENSMUSG00000049409.9	condition_CB6644_LPS_vs_CB6644	296.971	73.244	2.0205	1.90228	6.39695e-09	1.83233e-07	up	Prokr1	prokineticin receptor 1
ENSMUSG00000049848.7	condition_CB6644_LPS_vs_CB6644	121.103	23.0752	2.38652	2.15314	3.92792e-06	6.17867e-05	up	Ceacam19	carcinoembryonic antigen-related cell adhesion molecule 19
ENSMUSG00000050212.4	condition_CB6644_LPS_vs_CB6644	182.939	86.333	1.08404	0.840266	0.00367925	0.0205453	up	Eva1b	eva-1 homolog B (C. elegans)
ENSMUSG00000050395.9	condition_CB6644_LPS_vs_CB6644	48.1424	0.479052	6.57034	5.77393	5.69935e-05	0.000660299	up	Tnfsf15	tumor necrosis factor (ligand) superfamily, member 15
ENSMUSG00000050737.13	condition_CB6644_LPS_vs_CB6644	171.433	82.4142	1.05505	0.778257	0.0070103	0.0340067	up	Ptges	prostaglandin E synthase
ENSMUSG00000051054.4	condition_CB6644_LPS_vs_CB6644	70.7687	22.6309	1.65584	1.01435	0.00906259	0.0416259	up	1700014D04Rik	RIKEN cDNA 1700014D04 gene
ENSMUSG00000051146.2	condition_CB6644_LPS_vs_CB6644	296.738	141.66	1.06828	0.883833	0.00117046	0.00811875	up	Camk2n2	calcium/calmodulin-dependent protein kinase II inhibitor 2
ENSMUSG00000051246.3	condition_CB6644_LPS_vs_CB6644	84.1947	17.8464	2.24275	1.73123	0.00118765	0.00821519	up	Msantd1	Myb/SANT-like DNA-binding domain containing 1
ENSMUSG00000051375.15	condition_CB6644_LPS_vs_CB6644	30.3356	0	7.3409	6.8141	3.42403e-05	0.000424139	up	Pcdh1	protocadherin 1
ENSMUSG00000051502.7	condition_CB6644_LPS_vs_CB6644	302.259	141.244	1.09805	0.928472	0.000595635	0.00473422	up	Ufsp1	UFM1-specific peptidase 1
ENSMUSG00000051747.15	condition_CB6644_LPS_vs_CB6644	297.421	62.1842	2.25302	2.14879	6.51507e-11	2.54477e-09	up	Ttn	titin
ENSMUSG00000052270.7	condition_CB6644_LPS_vs_CB6644	56.3759	12.5086	2.17787	1.5632	0.00278462	0.0163286	up	Fpr2	formyl peptide receptor 2
ENSMUSG00000052435.7	condition_CB6644_LPS_vs_CB6644	323.333	102.227	1.66355	1.55177	8.47937e-08	1.93201e-06	up	Cebpe	CCAAT/enhancer binding protein (C/EBP), epsilon
ENSMUSG00000052485.7	condition_CB6644_LPS_vs_CB6644	986.916	285.071	1.79395	1.73394	4.45526e-14	2.51873e-12	up	Tmem171	transmembrane protein 171
ENSMUSG00000052776.10	condition_CB6644_LPS_vs_CB6644	8701.61	3101.35	1.48855	1.46687	1.02897e-28	1.82042e-26	up	Oas1a	2'-5' oligoadenylate synthetase 1A
ENSMUSG00000053113.3	condition_CB6644_LPS_vs_CB6644	2236.39	757.183	1.56296	1.52883	5.98388e-20	5.84322e-18	up	Socs3	suppressor of cytokine signaling 3
ENSMUSG00000054013.6	condition_CB6644_LPS_vs_CB6644	33.2361	0	7.47147	7.01677	1.94865e-05	0.000256333	up	Tmem179	transmembrane protein 179
ENSMUSG00000054383.2	condition_CB6644_LPS_vs_CB6644	242.088	120.572	1.00686	0.82077	0.00191696	0.0120667	up	Pnma1	paraneoplastic antigen MA1
ENSMUSG00000054675.5	condition_CB6644_LPS_vs_CB6644	135.386	48.9221	1.47042	1.19449	0.000860716	0.00634523	up	Tmem119	transmembrane protein 119
ENSMUSG00000054855.13	condition_CB6644_LPS_vs_CB6644	2847.8	1037.54	1.45702	1.42842	4.06048e-21	4.18229e-19	up	Rnd1	Rho family GTPase 1
ENSMUSG00000054932.6	condition_CB6644_LPS_vs_CB6644	148.963	44.0094	1.76135	1.53817	5.53056e-05	0.000643443	up	Afp	alpha fetoprotein
ENSMUSG00000055177.15	condition_CB6644_LPS_vs_CB6644	84.0133	30.1367	1.48559	0.958074	0.00876107	0.0405257	up	Cstl1	cystatin-like 1
ENSMUSG00000055602.17	condition_CB6644_LPS_vs_CB6644	252.746	117.36	1.10939	0.920799	0.000967136	0.00694878	up	Tcp10b	t-complex protein 10b
ENSMUSG00000056313.5	condition_CB6644_LPS_vs_CB6644	60.3562	11.507	2.3842	1.87618	0.000883808	0.00647379	up	Tcim	transcriptional and immune response regulator
ENSMUSG00000057103.11	condition_CB6644_LPS_vs_CB6644	441.053	200.493	1.13918	1.02997	1.61399e-05	0.000217094	up	Nat8f1	N-acetyltransferase 8 (GCN5-related) family member 1
ENSMUSG00000057346.12	condition_CB6644_LPS_vs_CB6644	39.0746	4.20227	3.23623	2.4736	0.00113878	0.00792821	up	Apol9a	apolipoprotein L 9a
ENSMUSG00000058216.13	condition_CB6644_LPS_vs_CB6644	94.5818	5.15689	4.20751	3.93366	1.73171e-08	4.53684e-07	up	Gstp3	glutathione S-transferase pi 3
ENSMUSG00000058427.10	condition_CB6644_LPS_vs_CB6644	3189.15	206.794	3.95614	3.93853	5.04803e-97	9.48904e-94	up	Cxcl2	chemokine (C-X-C motif) ligand 2
ENSMUSG00000059714.13	condition_CB6644_LPS_vs_CB6644	10865.3	4250.63	1.35419	1.32785	1.97535e-21	2.06287e-19	up	Flot1	flotillin 1
ENSMUSG00000059900.14	condition_CB6644_LPS_vs_CB6644	68.236	7.13312	3.25117	2.87833	1.43952e-05	0.00019626	up	Tmem40	transmembrane protein 40
ENSMUSG00000060044.8	condition_CB6644_LPS_vs_CB6644	323.779	155.392	1.05587	0.85418	0.00198679	0.012423	up	Tmem26	transmembrane protein 26
ENSMUSG00000060594.6	condition_CB6644_LPS_vs_CB6644	8847.47	4245.34	1.05944	1.03339	2.68222e-16	1.94856e-14	up	Layn	layilin
ENSMUSG00000060639.5	condition_CB6644_LPS_vs_CB6644	652.704	304.375	1.10297	0.991989	2.86794e-05	0.000362421	up	H4c9	H4 clustered histone 9
ENSMUSG00000060962.12	condition_CB6644_LPS_vs_CB6644	30.5477	1.77225	3.93891	2.88538	0.00193627	0.0121526	up	Dmkn	dermokine
ENSMUSG00000060981.7	condition_CB6644_LPS_vs_CB6644	418.683	119.348	1.81539	1.68897	1.08607e-07	2.4304e-06	up	H4c8	H4 clustered histone 8
ENSMUSG00000062073.6	condition_CB6644_LPS_vs_CB6644	48.5956	9.23108	2.41412	1.72365	0.00262495	0.0155471	up	Gm10109	predicted gene 10109
ENSMUSG00000062248.5	condition_CB6644_LPS_vs_CB6644	4375.14	786.131	2.47598	2.45903	3.91087e-62	2.94058e-59	up	Cks2	CDC28 protein kinase regulatory subunit 2
ENSMUSG00000062515.3	condition_CB6644_LPS_vs_CB6644	190.544	7.13447	4.74308	4.61044	3.38246e-17	2.69129e-15	up	Fabp4	fatty acid binding protein 4, adipocyte
ENSMUSG00000062727.4	condition_CB6644_LPS_vs_CB6644	483.249	172.545	1.48441	1.34484	6.09298e-06	9.19019e-05	up	H2bc12	H2B clustered histone 12
ENSMUSG00000062753.14	condition_CB6644_LPS_vs_CB6644	2268.9	1034.4	1.13461	1.05945	2.3589e-07	4.87938e-06	up	AI413582	expressed sequence AI413582
ENSMUSG00000063160.12	condition_CB6644_LPS_vs_CB6644	99.5757	40.7684	1.29105	0.831941	0.0114262	0.0496465	up	Numbl	numb-like
ENSMUSG00000063268.12	condition_CB6644_LPS_vs_CB6644	5061.85	2515.69	1.00871	0.97563	1.31877e-12	6.50216e-11	up	Parp10	poly (ADP-ribose) polymerase family, member 10
ENSMUSG00000063354.7	condition_CB6644_LPS_vs_CB6644	406.475	132.854	1.61388	1.5251	4.35328e-09	1.27861e-07	up	Slc39a4	solute carrier family 39 (zinc transporter), member 4
ENSMUSG00000063531.7	condition_CB6644_LPS_vs_CB6644	1056.22	48.2401	4.43956	4.40336	5.48918e-54	3.05727e-51	up	Sema3e	sema domain, immunoglobulin domain (Ig), short basic domain, secreted, (semaphorin) 3E
ENSMUSG00000063851.12	condition_CB6644_LPS_vs_CB6644	167.831	40.4553	2.0534	1.87557	1.31072e-06	2.28132e-05	up	Rnf183	ring finger protein 183
ENSMUSG00000064364.1	condition_CB6644_LPS_vs_CB6644	597.373	244.95	1.28363	1.102	0.000231419	0.00215886	up	mt-Th	mitochondrially encoded tRNA histidine
ENSMUSG00000064427.1	condition_CB6644_LPS_vs_CB6644	60.2568	10.5489	2.50737	2.00102	0.000661361	0.00517728	up	Gm22748	predicted gene, 22748
ENSMUSG00000064837.1	condition_CB6644_LPS_vs_CB6644	399.088	191.917	1.05693	0.938718	7.94161e-05	0.000867925	up	Snora75	small nucleolar RNA, H/ACA box 75
ENSMUSG00000066026.14	condition_CB6644_LPS_vs_CB6644	7811.28	2658.77	1.55507	1.52539	4.04672e-25	5.43344e-23	up	Dhrs3	dehydrogenase/reductase (SDR family) member 3
ENSMUSG00000066170.7	condition_CB6644_LPS_vs_CB6644	35.1293	7.07337	2.31051	0.656939	0.0112215	0.0490263	up	E230001N04Rik	RIKEN cDNA E230001N04 gene
ENSMUSG00000066861.14	condition_CB6644_LPS_vs_CB6644	4543.32	1646.49	1.46493	1.4332	7.05948e-20	6.84906e-18	up	Oas1g	2'-5' oligoadenylate synthetase 1G
ENSMUSG00000068299.11	condition_CB6644_LPS_vs_CB6644	228.896	103.098	1.15866	0.935517	0.00157013	0.010257	up	Nat8f4	N-acetyltransferase 8 (GCN5-related) family member 4
ENSMUSG00000068854.7	condition_CB6644_LPS_vs_CB6644	813.575	364.836	1.15813	1.08986	5.3405e-08	1.26673e-06	up	H2bc21	H2B clustered histone 21
ENSMUSG00000069300.3	condition_CB6644_LPS_vs_CB6644	264.329	56.3938	2.22452	2.07828	3.39217e-08	8.37627e-07	up	H2bc11	H2B clustered histone 11
ENSMUSG00000069303.7	condition_CB6644_LPS_vs_CB6644	1312.63	356.758	1.87806	1.83311	6.44498e-19	5.87392e-17	up	Hist1h2br	histone cluster 1 H2br
ENSMUSG00000069307.7	condition_CB6644_LPS_vs_CB6644	1160	343.395	1.75486	1.70685	1.2623e-16	9.53894e-15	up	Hist1h2bq	histone cluster 1, H2bq
ENSMUSG00000069308.7	condition_CB6644_LPS_vs_CB6644	113.631	30.4658	1.90045	1.60635	0.000199848	0.00190089	up	Hist1h2bp	histone cluster 1, H2bp
ENSMUSG00000069792.5	condition_CB6644_LPS_vs_CB6644	759.818	75.8908	3.3215	3.28379	8.20867e-39	2.51922e-36	up	Wfdc17	WAP four-disulfide core domain 17
ENSMUSG00000070385.12	condition_CB6644_LPS_vs_CB6644	175.607	43.5446	2.0114	1.82432	2.90302e-06	4.71443e-05	up	Ampd1	adenosine monophosphate deaminase 1
ENSMUSG00000070388.3	condition_CB6644_LPS_vs_CB6644	52.1148	4.43368	3.53657	3.01883	9.38518e-05	0.000995571	up	Fbxo39	F-box protein 39
ENSMUSG00000071335.5	condition_CB6644_LPS_vs_CB6644	177.95	55.471	1.68147	1.49609	1.98024e-05	0.00025985	up	Mfsd4b3-ps	major facilitator superfamily domain containing 4B3, pseudogene
ENSMUSG00000071637.5	condition_CB6644_LPS_vs_CB6644	5893.31	2316.62	1.34697	1.30864	2.95989e-15	1.89408e-13	up	Cebpd	CCAAT/enhancer binding protein (C/EBP), delta
ENSMUSG00000072769.6	condition_CB6644_LPS_vs_CB6644	801.959	312.65	1.35916	1.30031	1.08888e-10	4.09363e-09	up	Gm10419	predicted gene 10419
ENSMUSG00000073403.11	condition_CB6644_LPS_vs_CB6644	237.992	118.849	1.00463	0.789525	0.00366862	0.0204936	up	Gm10499	predicted gene 10499
ENSMUSG00000073405.6	condition_CB6644_LPS_vs_CB6644	232.036	115.068	1.01327	0.788278	0.00414408	0.0226038	up	H2-T-ps	histocompatibility 2, T region locus, pseudogene
ENSMUSG00000073650.8	condition_CB6644_LPS_vs_CB6644	122.373	52.2242	1.23184	0.868171	0.00731939	0.0351797	up	Catip	ciliogenesis associated TTC17 interacting protein
ENSMUSG00000074340.9	condition_CB6644_LPS_vs_CB6644	934.512	420.171	1.1533	1.09312	8.43278e-09	2.3571e-07	up	Ovgp1	oviductal glycoprotein 1
ENSMUSG00000074577.9	condition_CB6644_LPS_vs_CB6644	232.471	69.7756	1.73508	1.5932	9.3749e-07	1.70265e-05	up	Ripor3	RIPOR family member 3
ENSMUSG00000074647.4	condition_CB6644_LPS_vs_CB6644	67.1537	15.7672	2.08956	1.58681	0.00163072	0.010552	up	Fam83c	family with sequence similarity 83, member C
ENSMUSG00000075012.4	condition_CB6644_LPS_vs_CB6644	35.6745	5.99305	2.5642	1.48173	0.00658286	0.0324887	up	Fjx1	four jointed box 1
ENSMUSG00000076430.1	condition_CB6644_LPS_vs_CB6644	32.5142	5.03495	2.68602	1.53203	0.00654987	0.032379	up	Hus1b	HUS1 checkpoint clamp component B
ENSMUSG00000078532.9	condition_CB6644_LPS_vs_CB6644	392.303	160.067	1.29373	1.19058	1.63363e-06	2.76966e-05	up	Nkain1	Na+/K+ transporting ATPase interacting 1
ENSMUSG00000078695.8	condition_CB6644_LPS_vs_CB6644	2682.05	1234.97	1.1196	1.07143	2.86148e-10	1.00775e-08	up	Cisd3	CDGSH iron sulfur domain 3
ENSMUSG00000078762.10	condition_CB6644_LPS_vs_CB6644	306.667	127.963	1.25763	0.962219	0.00313627	0.0180426	up	Haus5	HAUS augmin-like complex, subunit 5
ENSMUSG00000078765.11	condition_CB6644_LPS_vs_CB6644	308.864	150.156	1.04228	0.882048	0.000668266	0.00521775	up	U2af1l4	U2 small nuclear RNA auxiliary factor 1-like 4
ENSMUSG00000079101.3	condition_CB6644_LPS_vs_CB6644	224.537	69.7537	1.68978	1.41275	0.000323805	0.00284261	up	Esd-ps	esterase D/formylglutathione hydrolase, pseudogene
ENSMUSG00000079478.9	condition_CB6644_LPS_vs_CB6644	385.588	154.084	1.32686	1.18121	3.16756e-05	0.000396288	up	Znrd2	zinc ribbon domain containing 2
ENSMUSG00000079499.9	condition_CB6644_LPS_vs_CB6644	646.641	104.786	2.62421	2.57771	1.71744e-25	2.4597e-23	up	6530402F18Rik	RIKEN cDNA 6530402F18 gene
ENSMUSG00000079652.8	condition_CB6644_LPS_vs_CB6644	104.421	26.541	1.96651	1.54322	0.0010987	0.00769911	up	Fam71f2	family with sequence similarity 71, member F2
ENSMUSG00000080950.1	condition_CB6644_LPS_vs_CB6644	58.404	11.4557	2.35951	1.76947	0.00167793	0.0107838	up	Gm7278	predicted gene 7278
ENSMUSG00000081249.3	condition_CB6644_LPS_vs_CB6644	145.475	58.645	1.31516	1.00191	0.00302482	0.0174951	up	Gm11517	predicted gene 11517
ENSMUSG00000081593.1	condition_CB6644_LPS_vs_CB6644	167.243	73.608	1.18144	0.924298	0.00264975	0.0156631	up	Gm11841	predicted gene 11841
ENSMUSG00000082406.1	condition_CB6644_LPS_vs_CB6644	30.6118	0	7.3532	6.83235	3.27379e-05	0.000407882	up	Gm5401	predicted pseudogene 5401
ENSMUSG00000082778.1	condition_CB6644_LPS_vs_CB6644	155.309	72.1708	1.10577	0.797287	0.00771733	0.0366855	up	Gm15191	predicted gene 15191
ENSMUSG00000083246.1	condition_CB6644_LPS_vs_CB6644	239.014	109.412	1.12749	0.952941	0.000558618	0.00449465	up	Gm11839	predicted gene 11839
ENSMUSG00000084353.1	condition_CB6644_LPS_vs_CB6644	240.344	49.5332	2.28046	2.05053	5.25623e-06	8.03285e-05	up	Gm15452	predicted gene 15452
ENSMUSG00000084997.7	condition_CB6644_LPS_vs_CB6644	191.956	91.1277	1.07563	0.855595	0.00253747	0.0151243	up	Gm15471	predicted gene 15471
ENSMUSG00000085196.1	condition_CB6644_LPS_vs_CB6644	216.347	66.2389	1.70695	1.54971	3.55375e-06	5.63133e-05	up	Gm14963	predicted gene 14963
ENSMUSG00000085704.1	condition_CB6644_LPS_vs_CB6644	264.526	125.954	1.07067	0.910582	0.00053091	0.00430163	up	4921531C22Rik	RIKEN cDNA 4921531C22 gene
ENSMUSG00000085949.1	condition_CB6644_LPS_vs_CB6644	35.2159	0	7.55495	7.14601	1.31449e-05	0.000180688	up	Gm14275	predicted gene 14275
ENSMUSG00000086075.1	condition_CB6644_LPS_vs_CB6644	360.688	177.079	1.02608	0.897348	0.000202138	0.00192025	up	Gm15728	predicted gene 15728
ENSMUSG00000086184.1	condition_CB6644_LPS_vs_CB6644	86.0913	14.3202	2.57576	2.21391	7.80555e-05	0.000856163	up	Gm12764	predicted gene 12764
ENSMUSG00000086462.1	condition_CB6644_LPS_vs_CB6644	286.537	95.5614	1.58519	1.45974	7.90431e-07	1.44957e-05	up	Gm13990	predicted gene 13990
ENSMUSG00000086756.1	condition_CB6644_LPS_vs_CB6644	121.116	53.3558	1.18434	0.81287	0.00957438	0.0433673	up	Gm14051	predicted gene 14051
ENSMUSG00000086849.1	condition_CB6644_LPS_vs_CB6644	46.1718	3.35336	3.74457	3.08111	0.000304756	0.00269866	up	Gm13840	predicted gene 13840
ENSMUSG00000087249.1	condition_CB6644_LPS_vs_CB6644	398.45	165.845	1.26676	1.15281	6.20185e-06	9.32634e-05	up	Gm16062	predicted gene 16062
ENSMUSG00000087443.1	condition_CB6644_LPS_vs_CB6644	101.937	26.8465	1.91955	1.53491	0.000814175	0.00608527	up	Ppp1r18os	protein phosphatase 1, regulatory subunit 18, opposite strand
ENSMUSG00000087659.7	condition_CB6644_LPS_vs_CB6644	366.809	137.664	1.41567	1.30391	1.05637e-06	1.89116e-05	up	Gm12606	predicted gene 12606
ENSMUSG00000089766.1	condition_CB6644_LPS_vs_CB6644	248.787	91.7191	1.44042	1.27289	4.28562e-05	0.000517232	up	Gm16538	predicted gene 16538
ENSMUSG00000090231.10	condition_CB6644_LPS_vs_CB6644	215.564	50.1183	2.10347	1.96627	3.24995e-08	8.03828e-07	up	Cfb	complement factor B
ENSMUSG00000091613.1	condition_CB6644_LPS_vs_CB6644	154.124	48.3404	1.67517	1.25036	0.00253741	0.0151243	up	Gm17046	predicted gene 17046
ENSMUSG00000091952.3	condition_CB6644_LPS_vs_CB6644	1236.58	256.731	2.26644	2.23102	2.52409e-28	4.21747e-26	up	Gm17709	predicted gene, 17709
ENSMUSG00000092171.1	condition_CB6644_LPS_vs_CB6644	94.6734	18.6415	2.33991	2.03066	5.38475e-05	0.000630531	up	4833427F10Rik	RIKEN cDNA 4833427F10 gene
ENSMUSG00000092200.2	condition_CB6644_LPS_vs_CB6644	185.382	58.9309	1.65384	1.47406	1.80992e-05	0.000240014	up	Tnxa	tenascin XA (pseudogene)
ENSMUSG00000092600.1	condition_CB6644_LPS_vs_CB6644	46.2897	3.59779	3.69501	3.15346	9.21034e-05	0.00098022	up	Gm20442	predicted gene 20442
ENSMUSG00000093989.1	condition_CB6644_LPS_vs_CB6644	5685.17	2173.71	1.38696	1.35425	9.27745e-19	8.30442e-17	up	Rnasek	ribonuclease, RNase K
ENSMUSG00000094242.2	condition_CB6644_LPS_vs_CB6644	100.777	28.0075	1.85076	1.37478	0.00233022	0.014097	up	Gm5456	predicted gene 5456
ENSMUSG00000094737.1	condition_CB6644_LPS_vs_CB6644	168.717	46.4144	1.86326	1.54328	0.000368265	0.00315195	up	Gm17045	predicted gene 17045
ENSMUSG00000095098.2	condition_CB6644_LPS_vs_CB6644	7689	2471.12	1.63774	1.60936	2.42577e-25	3.4414e-23	up	Ccdc85b	coiled-coil domain containing 85B
ENSMUSG00000095217.1	condition_CB6644_LPS_vs_CB6644	147.055	30.9233	2.24393	2.02142	4.85164e-06	7.48297e-05	up	H2bc15	H2B clustered histone 15
ENSMUSG00000095930.1	condition_CB6644_LPS_vs_CB6644	175.411	57.2689	1.61947	1.39647	0.00011586	0.00118363	up	Nim1k	NIM1 serine/threonine protein kinase
ENSMUSG00000095991.1	condition_CB6644_LPS_vs_CB6644	41.1276	8.75495	2.23675	1.20504	0.00845375	0.0394438	up	Gm17048	predicted gene 17048
ENSMUSG00000096001.2	condition_CB6644_LPS_vs_CB6644	51.0798	11.8737	2.11248	1.36758	0.00537852	0.027785	up	2610528A11Rik	RIKEN cDNA 2610528A11 gene
ENSMUSG00000096917.2	condition_CB6644_LPS_vs_CB6644	1141.9	496.135	1.20272	1.1077	1.96868e-06	3.2931e-05	up	2500002B13Rik	RIKEN cDNA 2500002B13 gene
ENSMUSG00000096957.1	condition_CB6644_LPS_vs_CB6644	405.038	191.492	1.07911	0.934355	0.000267841	0.00242638	up	E230013L22Rik	RIKEN cDNA E230013L22 gene
ENSMUSG00000096960.1	condition_CB6644_LPS_vs_CB6644	727.832	279.386	1.38253	1.31786	4.37929e-10	1.50013e-08	up	A230028O05Rik	RIKEN cDNA A230028O05 gene
ENSMUSG00000097028.2	condition_CB6644_LPS_vs_CB6644	62.0541	11.9348	2.3881	1.87141	0.000916757	0.00668584	up	Ptgs2os	prostaglandin-endoperoxide synthase 2, opposite strand
ENSMUSG00000097081.1	condition_CB6644_LPS_vs_CB6644	388.808	183.825	1.08181	0.963366	6.16321e-05	0.000705882	up	Gm10425	predicted gene 10425
ENSMUSG00000097346.1	condition_CB6644_LPS_vs_CB6644	18445	0	29.0908	0.0210021	1.20252e-09	3.89731e-08	up	Rps18-ps4	ribosomal protein S18, pseudogene 4
ENSMUSG00000097428.1	condition_CB6644_LPS_vs_CB6644	512.905	220.374	1.21946	1.12707	1.13868e-06	2.01689e-05	up	AW047730	expressed sequence AW047730
ENSMUSG00000097675.2	condition_CB6644_LPS_vs_CB6644	55.0706	14.1467	1.96066	1.24625	0.00638443	0.0317732	up	1700101I11Rik	RIKEN cDNA 1700101I11 gene
ENSMUSG00000098557.1	condition_CB6644_LPS_vs_CB6644	8031.82	3262.17	1.29989	1.27149	2.98201e-19	2.76812e-17	up	Kctd12	potassium channel tetramerisation domain containing 12
ENSMUSG00000101304.1	condition_CB6644_LPS_vs_CB6644	29.7628	3.53668	3.06875	1.95472	0.00453643	0.0242513	up	Plet1os	placenta expressed transcript 1, opposite strand
ENSMUSG00000102715.1	condition_CB6644_LPS_vs_CB6644	502.518	204.934	1.2923	1.19795	5.47562e-07	1.04363e-05	up	Gm6209	predicted gene 6209
ENSMUSG00000103845.1	condition_CB6644_LPS_vs_CB6644	405.161	36.0194	3.48335	3.41501	1.36966e-23	1.62181e-21	up	Gm19026	predicted gene, 19026
ENSMUSG00000104279.1	condition_CB6644_LPS_vs_CB6644	814.108	310.911	1.38894	1.33172	3.59996e-11	1.4751e-09	up	Gm38300	predicted gene, 38300
ENSMUSG00000105053.1	condition_CB6644_LPS_vs_CB6644	1582.32	277.196	2.5121	2.46713	2.77135e-25	3.85885e-23	up	Gm43064	predicted gene 43064
ENSMUSG00000105731.1	condition_CB6644_LPS_vs_CB6644	40.9416	4.67811	3.14139	2.41605	0.00106031	0.00747883	up	Gm43063	predicted gene 43063
ENSMUSG00000105867.2	condition_CB6644_LPS_vs_CB6644	634.015	177.12	1.83854	1.76205	1.19964e-11	5.25953e-10	up	Gm42517	predicted gene 42517
ENSMUSG00000106239.1	condition_CB6644_LPS_vs_CB6644	184.954	31.2387	2.5703	2.42132	3.60865e-09	1.07035e-07	up	Gm9260	predicted gene 9260
ENSMUSG00000106415.1	condition_CB6644_LPS_vs_CB6644	514.837	229.66	1.16416	1.07715	1.17218e-06	2.06649e-05	up	Gm42893	predicted gene 42893
ENSMUSG00000107068.1	condition_CB6644_LPS_vs_CB6644	824.873	309.906	1.40996	1.27711	7.11708e-06	0.000105277	up	Gm42742	predicted gene 42742
ENSMUSG00000107092.1	condition_CB6644_LPS_vs_CB6644	43963	9476.28	2.21384	2.19993	4.32908e-67	4.0688e-64	up	Gm7993	predicted gene 7993
ENSMUSG00000107741.2	condition_CB6644_LPS_vs_CB6644	157.214	57.5634	1.4496	1.21806	0.000370034	0.00315904	up	Gm2011	predicted gene 2011
ENSMUSG00000108368.1	condition_CB6644_LPS_vs_CB6644	321.685	111.747	1.52599	1.41239	4.21196e-07	8.2366e-06	up	Gm45053	predicted gene 45053
ENSMUSG00000108596.1	condition_CB6644_LPS_vs_CB6644	4996.61	1389.65	1.84687	1.80988	3.87794e-22	4.25667e-20	up	Gm49368	predicted gene, 49368
ENSMUSG00000108732.1	condition_CB6644_LPS_vs_CB6644	615.893	211.497	1.54173	1.47702	2.89234e-11	1.20152e-09	up	2310043P16Rik	RIKEN cDNA 2310043P16 gene
ENSMUSG00000109495.1	condition_CB6644_LPS_vs_CB6644	40.8366	2.39526	4.04814	3.34048	0.000294779	0.00262612	up	Gm47692	predicted gene, 47692
ENSMUSG00000109899.1	condition_CB6644_LPS_vs_CB6644	193.914	78.5109	1.30018	1.05916	0.00103216	0.00732729	up	Gm6012	predicted gene 6012
ENSMUSG00000110156.2	condition_CB6644_LPS_vs_CB6644	265.399	102.051	1.38071	1.21702	5.33333e-05	0.000626583	up	Gm42067	predicted gene, 42067
ENSMUSG00000110218.1	condition_CB6644_LPS_vs_CB6644	224.898	88.2632	1.35167	1.16702	0.000159848	0.00156496	up	Gm20219	predicted gene, 20219
ENSMUSG00000110505.1	condition_CB6644_LPS_vs_CB6644	37.435	0	7.64739	7.19365	1.95003e-05	0.000256333	up	Gm45842	predicted gene 45842
ENSMUSG00000111343.1	condition_CB6644_LPS_vs_CB6644	203.352	42.3889	2.26509	2.1234	1.50409e-08	3.99621e-07	up	Gm47175	predicted gene, 47175
ENSMUSG00000112023.1	condition_CB6644_LPS_vs_CB6644	15755	7286	1.11257	1.08852	1.16486e-18	1.03652e-16	up	Lilr4b	leukocyte immunoglobulin-like receptor, subfamily B, member 4B
ENSMUSG00000112226.1	condition_CB6644_LPS_vs_CB6644	83.7984	18.3458	2.19305	1.84132	0.000209373	0.00197898	up	Gm48786	predicted gene, 48786
ENSMUSG00000112843.1	condition_CB6644_LPS_vs_CB6644	88.4891	24.8179	1.83223	1.44812	0.00105167	0.00742836	up	Gm46224	predicted gene, 46224
ENSMUSG00000113165.1	condition_CB6644_LPS_vs_CB6644	541.887	209.816	1.36901	1.28763	2.80773e-08	7.09625e-07	up	Gm47863	predicted gene, 47863
ENSMUSG00000113640.1	condition_CB6644_LPS_vs_CB6644	299.817	136.381	1.13723	0.981254	0.000262258	0.00238443	up	Adat3	adenosine deaminase, tRNA-specific 3
ENSMUSG00000114980.1	condition_CB6644_LPS_vs_CB6644	81.7413	12.5263	2.70024	2.36731	2.83933e-05	0.000359108	up	4933432I03Rik	RIKEN cDNA 4933432I03 gene
ENSMUSG00000115338.2	condition_CB6644_LPS_vs_CB6644	10713	5218.48	1.03777	1.01101	1.84169e-15	1.2364e-13	up	Pnp	purine-nucleoside phosphorylase
ENSMUSG00000115852.2	condition_CB6644_LPS_vs_CB6644	725.828	312.537	1.22007	1.12844	1.00383e-06	1.80786e-05	up	AC169509.1	BMP2 inducible kinase (Bmp2k) pseudogene
ENSMUSG00000115855.1	condition_CB6644_LPS_vs_CB6644	573.812	139.458	2.04279	1.98134	1.30284e-15	8.86524e-14	up	Gm34643	predicted gene, 34643
ENSMUSG00000115919.1	condition_CB6644_LPS_vs_CB6644	112.885	26.5606	2.0882	1.80479	7.34525e-05	0.00081219	up	Gm31583	predicted gene, 31583
ENSMUSG00000116121.1	condition_CB6644_LPS_vs_CB6644	103.845	37.9967	1.4456	1.03254	0.00492571	0.0259137	up	Gm49486	predicted gene, 49486
ENSMUSG00000116358.1	condition_CB6644_LPS_vs_CB6644	486.829	213.155	1.19482	1.01499	0.000406368	0.00343892	up	Gm49450	predicted gene, 49450
ENSMUSG00000116439.1	condition_CB6644_LPS_vs_CB6644	44.7961	9.11179	2.29571	1.5209	0.00451273	0.0241589	up	Gm49528	predicted gene, 49528
ENSMUSG00000116657.1	condition_CB6644_LPS_vs_CB6644	979.693	247.739	1.98535	1.93884	2.06038e-19	1.9365e-17	up	Gm49774	predicted gene, 49774
ENSMUSG00000116876.1	condition_CB6644_LPS_vs_CB6644	2412.96	33.7464	6.15975	0.0952096	0.00202967	0.0126386	up	Gm49721	predicted gene, 49721
ENSMUSG00000117975.1	condition_CB6644_LPS_vs_CB6644	1788.84	822.947	1.11951	1.07236	2.20514e-10	7.8767e-09	up	Itprip	inositol 1,4,5-triphosphate receptor interacting protein
ENSMUSG00000118008.1	condition_CB6644_LPS_vs_CB6644	194.943	26.6828	2.87494	2.74011	5.97775e-11	2.34709e-09	up	Gm36913	predicted gene, 36913
ENSMUSG00000000001.4	condition_CB6644_LPS_vs_CB6644	9399.45	10436.5	-0.151019	-0.134448	0.256559	0.477388	noDEG	Gnai3	guanine nucleotide binding protein (G protein), alpha inhibiting 3
ENSMUSG00000000003.15	condition_CB6644_LPS_vs_CB6644	0	0	NA	NA	NA	NA	noDEG	Pbsn	probasin
ENSMUSG00000000028.15	condition_CB6644_LPS_vs_CB6644	278.425	321.166	-0.207454	-0.134466	0.440974	0.665212	noDEG	Cdc45	cell division cycle 45
ENSMUSG00000000031.16	condition_CB6644_LPS_vs_CB6644	0	0	NA	NA	NA	NA	noDEG	H19	H19, imprinted maternally expressed transcript
ENSMUSG00000000037.17	condition_CB6644_LPS_vs_CB6644	0	0	NA	NA	NA	NA	noDEG	Scml2	Scm polycomb group protein like 2
ENSMUSG00000000049.11	condition_CB6644_LPS_vs_CB6644	0	0	NA	NA	NA	NA	noDEG	Apoh	apolipoprotein H
ENSMUSG00000000056.7	condition_CB6644_LPS_vs_CB6644	534.821	632.25	-0.242445	-0.184732	0.249619	0.469145	noDEG	Narf	nuclear prelamin A recognition factor
ENSMUSG00000000078.7	condition_CB6644_LPS_vs_CB6644	2509.3	3445.34	-0.457357	-0.415034	0.00181021	0.0114957	noDEG	Klf6	Kruppel-like factor 6
ENSMUSG00000000085.16	condition_CB6644_LPS_vs_CB6644	1134.14	1756.55	-0.63103	-0.575038	0.00017186	0.00166415	noDEG	Scmh1	sex comb on midleg homolog 1
ENSMUSG00000000088.7	condition_CB6644_LPS_vs_CB6644	10457.5	8579.05	0.285755	0.254973	0.0579775	0.171177	noDEG	Cox5a	cytochrome c oxidase subunit 5A
ENSMUSG00000000093.6	condition_CB6644_LPS_vs_CB6644	41.8587	31.2289	0.418462	0.0920935	0.539064	0.746519	noDEG	Tbx2	T-box 2
ENSMUSG00000000094.12	condition_CB6644_LPS_vs_CB6644	1.05342	0	2.48423	0.0143728	0.611141	NA	noDEG	Tbx4	T-box 4
ENSMUSG00000000103.12	condition_CB6644_LPS_vs_CB6644	0	0	NA	NA	NA	NA	noDEG	Zfy2	zinc finger protein 2, Y-linked
ENSMUSG00000000120.6	condition_CB6644_LPS_vs_CB6644	1.83427	0	3.29802	0.0157653	0.494983	NA	noDEG	Ngfr	nerve growth factor receptor (TNFR superfamily, member 16)
ENSMUSG00000000126.11	condition_CB6644_LPS_vs_CB6644	1.97016	0.540376	1.90387	0.0173334	0.594469	NA	noDEG	Wnt9a	wingless-type MMTV integration site family, member 9A
ENSMUSG00000000127.15	condition_CB6644_LPS_vs_CB6644	805.097	913.418	-0.18203	-0.145802	0.321659	0.552938	noDEG	Fer	fer (fms/fps related) protein kinase
ENSMUSG00000000131.15	condition_CB6644_LPS_vs_CB6644	9852.86	7394.81	0.413915	0.370238	0.00732823	0.0352083	noDEG	Xpo6	exportin 6
ENSMUSG00000000134.17	condition_CB6644_LPS_vs_CB6644	10920	9434.41	0.210978	0.186246	0.130424	0.3055	noDEG	Tfe3	transcription factor E3
ENSMUSG00000000142.15	condition_CB6644_LPS_vs_CB6644	0	0	NA	NA	NA	NA	noDEG	Axin2	axin 2
ENSMUSG00000000148.17	condition_CB6644_LPS_vs_CB6644	1824.77	1926.5	-0.0783626	-0.0653216	0.618694	0.802408	noDEG	Brat1	BRCA1-associated ATM activator 1
ENSMUSG00000000149.10	condition_CB6644_LPS_vs_CB6644	4116	4636.72	-0.171963	-0.147243	0.25755	0.478526	noDEG	Gna12	guanine nucleotide binding protein, alpha 12
ENSMUSG00000000154.16	condition_CB6644_LPS_vs_CB6644	28.6541	71.7333	-1.31719	-0.340979	0.0660623	0.18948	noDEG	Slc22a18	solute carrier family 22 (organic cation transporter), member 18
ENSMUSG00000000157.16	condition_CB6644_LPS_vs_CB6644	0	0	NA	NA	NA	NA	noDEG	Itgb2l	integrin beta 2-like
ENSMUSG00000000159.16	condition_CB6644_LPS_vs_CB6644	0	0	NA	NA	NA	NA	noDEG	Igsf5	immunoglobulin superfamily, member 5
ENSMUSG00000000167.14	condition_CB6644_LPS_vs_CB6644	359.411	337.808	0.0901607	0.0608935	0.718712	0.865199	noDEG	Pih1d2	PIH1 domain containing 2
ENSMUSG00000000168.9	condition_CB6644_LPS_vs_CB6644	4751.75	5492.98	-0.209116	-0.18378	0.131611	0.307373	noDEG	Dlat	dihydrolipoamide S-acetyltransferase (E2 component of pyruvate dehydrogenase complex)
ENSMUSG00000000171.5	condition_CB6644_LPS_vs_CB6644	7672.91	7197.93	0.0923743	0.0783766	0.545027	0.749965	noDEG	Sdhd	succinate dehydrogenase complex, subunit D, integral membrane protein
ENSMUSG00000000182.9	condition_CB6644_LPS_vs_CB6644	0	0	NA	NA	NA	NA	noDEG	Fgf23	fibroblast growth factor 23
ENSMUSG00000000183.6	condition_CB6644_LPS_vs_CB6644	0	0	NA	NA	NA	NA	noDEG	Fgf6	fibroblast growth factor 6
ENSMUSG00000000194.13	condition_CB6644_LPS_vs_CB6644	12870.9	10631	0.275842	0.247435	0.0288362	0.101769	noDEG	Gpr107	G protein-coupled receptor 107
ENSMUSG00000000197.8	condition_CB6644_LPS_vs_CB6644	1.05342	0	2.48423	0.0143728	0.611141	NA	noDEG	Nalcn	sodium leak channel, non-selective
ENSMUSG00000000202.9	condition_CB6644_LPS_vs_CB6644	7.81409	24.2166	-1.63139	-0.196887	0.105496	0.264232	noDEG	Btbd17	BTB (POZ) domain containing 17
ENSMUSG00000000204.16	condition_CB6644_LPS_vs_CB6644	3060.85	3147.93	-0.0404508	-0.03367	0.795572	0.904442	noDEG	Slfn4	schlafen 4
ENSMUSG00000000214.11	condition_CB6644_LPS_vs_CB6644	0	0	NA	NA	NA	NA	noDEG	Th	tyrosine hydroxylase
ENSMUSG00000000215.11	condition_CB6644_LPS_vs_CB6644	0	0	NA	NA	NA	NA	noDEG	Ins2	insulin II
ENSMUSG00000000216.8	condition_CB6644_LPS_vs_CB6644	0	0	NA	NA	NA	NA	noDEG	Scnn1g	sodium channel, nonvoltage-gated 1 gamma
ENSMUSG00000000223.13	condition_CB6644_LPS_vs_CB6644	4.85825	16.6031	-1.77083	-0.138144	0.150154	NA	noDEG	Drp2	dystrophin related protein 2
ENSMUSG00000000244.17	condition_CB6644_LPS_vs_CB6644	0.458568	0	1.36429	0.0116923	0.784645	NA	noDEG	Tspan32	tetraspanin 32
ENSMUSG00000000247.11	condition_CB6644_LPS_vs_CB6644	0	0	NA	NA	NA	NA	noDEG	Lhx2	LIM homeobox protein 2
ENSMUSG00000000248.16	condition_CB6644_LPS_vs_CB6644	0	0	NA	NA	NA	NA	noDEG	Clec2g	C-type lectin domain family 2, member g
ENSMUSG00000000253.13	condition_CB6644_LPS_vs_CB6644	1229.95	1509.01	-0.294435	-0.25081	0.0791158	0.215144	noDEG	Gmpr	guanosine monophosphate reductase
ENSMUSG00000000263.15	condition_CB6644_LPS_vs_CB6644	1.05342	2.87431	-1.47266	-0.0167326	0.647143	NA	noDEG	Glra1	glycine receptor, alpha 1 subunit
ENSMUSG00000000266.11	condition_CB6644_LPS_vs_CB6644	6.06992	2.71411	1.13938	0.0332321	0.576343	NA	noDEG	Mid2	midline 2
ENSMUSG00000000275.16	condition_CB6644_LPS_vs_CB6644	20300.9	15877.7	0.354514	0.324065	0.00412683	0.022526	noDEG	Trim25	tripartite motif-containing 25
ENSMUSG00000000276.11	condition_CB6644_LPS_vs_CB6644	1581.45	1768.11	-0.161188	-0.136015	0.299297	0.52808	noDEG	Dgke	diacylglycerol kinase, epsilon
ENSMUSG00000000278.10	condition_CB6644_LPS_vs_CB6644	4981.44	4539.33	0.134023	0.118553	0.332185	0.56426	noDEG	Scpep1	serine carboxypeptidase 1
ENSMUSG00000000282.12	condition_CB6644_LPS_vs_CB6644	3191.26	3425.23	-0.102084	-0.0871992	0.483913	0.701312	noDEG	Mnt	max binding protein
ENSMUSG00000000290.13	condition_CB6644_LPS_vs_CB6644	10473.9	10501.4	-0.00380813	-0.00975972	0.976001	0.988824	noDEG	Itgb2	integrin beta 2
ENSMUSG00000000295.13	condition_CB6644_LPS_vs_CB6644	1829.7	1512.09	0.274914	0.238539	0.0740496	0.205757	noDEG	Hddc2	HD domain containing 2
ENSMUSG00000000296.8	condition_CB6644_LPS_vs_CB6644	0	4.31147	-4.57988	-0.0346938	0.183935	NA	noDEG	Tpd52l1	tumor protein D52-like 1
ENSMUSG00000000301.16	condition_CB6644_LPS_vs_CB6644	266.125	202.992	0.390709	0.255735	0.178156	0.376757	noDEG	Pemt	phosphatidylethanolamine N-methyltransferase
ENSMUSG00000000303.12	condition_CB6644_LPS_vs_CB6644	1.97056	0	3.39592	0.0208458	0.421937	NA	noDEG	Cdh1	cadherin 1
ENSMUSG00000000305.12	condition_CB6644_LPS_vs_CB6644	0	0	NA	NA	NA	NA	noDEG	Cdh4	cadherin 4
ENSMUSG00000000308.14	condition_CB6644_LPS_vs_CB6644	0	4.86143	-4.7447	-0.038357	0.151746	NA	noDEG	Ckmt1	creatine kinase, mitochondrial 1, ubiquitous
ENSMUSG00000000318.16	condition_CB6644_LPS_vs_CB6644	296.426	440.801	-0.572938	-0.454149	0.0189876	0.0741501	noDEG	Clec10a	C-type lectin domain family 10, member A
ENSMUSG00000000320.10	condition_CB6644_LPS_vs_CB6644	3.17741	4.0644	-0.33203	-0.00951589	0.870436	NA	noDEG	Alox12	arachidonate 12-lipoxygenase
ENSMUSG00000000325.16	condition_CB6644_LPS_vs_CB6644	266.984	287.937	-0.106227	-0.063082	0.716369	0.86431	noDEG	Arvcf	armadillo repeat gene deleted in velocardiofacial syndrome
ENSMUSG00000000326.13	condition_CB6644_LPS_vs_CB6644	4810.09	4911.59	-0.0299426	-0.0256324	0.831562	0.922064	noDEG	Comt	catechol-O-methyltransferase
ENSMUSG00000000339.14	condition_CB6644_LPS_vs_CB6644	2662.93	2437.94	0.127522	0.110425	0.377662	0.60745	noDEG	Rtca	RNA 3'-terminal phosphate cyclase
ENSMUSG00000000340.10	condition_CB6644_LPS_vs_CB6644	2662.76	2925.95	-0.136261	-0.11621	0.364532	0.595255	noDEG	Dbt	dihydrolipoamide branched chain transacylase E2
ENSMUSG00000000346.9	condition_CB6644_LPS_vs_CB6644	8242.12	9721.46	-0.238126	-0.213839	0.0747029	0.206904	noDEG	Dazap2	DAZ associated protein 2
ENSMUSG00000000355.13	condition_CB6644_LPS_vs_CB6644	1697.98	1509.85	0.169788	0.139083	0.328371	0.56044	noDEG	Mcts1	malignant T cell amplified sequence 1
ENSMUSG00000000359.3	condition_CB6644_LPS_vs_CB6644	5.91167	5.514	0.0967769	0.00483522	0.951974	NA	noDEG	Rem1	rad and gem related GTP binding protein 1
ENSMUSG00000000365.9	condition_CB6644_LPS_vs_CB6644	0	0	NA	NA	NA	NA	noDEG	Rnf17	ring finger protein 17
ENSMUSG00000000374.8	condition_CB6644_LPS_vs_CB6644	6274.05	6030.47	0.0570143	0.047664	0.673061	0.837733	noDEG	Trappc10	trafficking protein particle complex 10
ENSMUSG00000000378.15	condition_CB6644_LPS_vs_CB6644	3460.03	2493.08	0.472861	0.43358	0.000843844	0.00625726	noDEG	Ccm2	cerebral cavernous malformation 2
ENSMUSG00000000381.10	condition_CB6644_LPS_vs_CB6644	0	0	NA	NA	NA	NA	noDEG	Wap	whey acidic protein
ENSMUSG00000000384.15	condition_CB6644_LPS_vs_CB6644	8498.09	7808.37	0.12211	0.103241	0.434576	0.659517	noDEG	Tbrg4	transforming growth factor beta regulated gene 4
ENSMUSG00000000385.8	condition_CB6644_LPS_vs_CB6644	0	0	NA	NA	NA	NA	noDEG	Tmprss2	transmembrane protease, serine 2
ENSMUSG00000000386.16	condition_CB6644_LPS_vs_CB6644	3.68698	7.90926	-1.11977	-0.0377828	0.548573	NA	noDEG	Mx1	MX dynamin-like GTPase 1
ENSMUSG00000000394.15	condition_CB6644_LPS_vs_CB6644	2.10685	0	3.48776	0.0178957	0.445222	NA	noDEG	Gcg	glucagon
ENSMUSG00000000399.10	condition_CB6644_LPS_vs_CB6644	5932.76	6384.6	-0.105817	-0.0931528	0.425894	0.653034	noDEG	Ndufa9	NADH:ubiquinone oxidoreductase subunit A9
ENSMUSG00000000402.2	condition_CB6644_LPS_vs_CB6644	0.458568	0	1.36429	0.0116923	0.784645	NA	noDEG	Egfl6	EGF-like-domain, multiple 6
ENSMUSG00000000409.14	condition_CB6644_LPS_vs_CB6644	439.941	430.591	0.0308993	0.0225251	0.89063	0.950688	noDEG	Lck	lymphocyte protein tyrosine kinase
ENSMUSG00000000411.7	condition_CB6644_LPS_vs_CB6644	4.33154	3.59779	0.274068	0.0093867	0.886105	NA	noDEG	Tssk3	testis-specific serine kinase 3
ENSMUSG00000000416.16	condition_CB6644_LPS_vs_CB6644	0	0	NA	NA	NA	NA	noDEG	Cttnbp2	cortactin binding protein 2
ENSMUSG00000000420.15	condition_CB6644_LPS_vs_CB6644	3335.51	4415.24	-0.404786	-0.36642	0.00428458	0.0231881	noDEG	Galnt1	polypeptide N-acetylgalactosaminyltransferase 1
ENSMUSG00000000435.1	condition_CB6644_LPS_vs_CB6644	0	0	NA	NA	NA	NA	noDEG	Myf5	myogenic factor 5
ENSMUSG00000000439.9	condition_CB6644_LPS_vs_CB6644	2377.66	2745.81	-0.207702	-0.181522	0.145764	0.328733	noDEG	Mkrn2	makorin, ring finger protein, 2
ENSMUSG00000000441.17	condition_CB6644_LPS_vs_CB6644	2953.33	3181.19	-0.107215	-0.091953	0.462264	0.682916	noDEG	Raf1	v-raf-leukemia viral oncogene 1
ENSMUSG00000000486.13	condition_CB6644_LPS_vs_CB6644	25.5988	14.9924	0.778308	0.10684	0.391231	0.621354	noDEG	Septin1	septin 1
ENSMUSG00000000489.7	condition_CB6644_LPS_vs_CB6644	798.197	1595.85	-0.999072	-0.929787	7.85425e-07	1.44391e-05	noDEG	Pdgfb	platelet derived growth factor, B polypeptide
ENSMUSG00000000530.16	condition_CB6644_LPS_vs_CB6644	2105.89	1998.1	0.0758298	0.0642807	0.619474	0.802754	noDEG	Acvrl1	activin A receptor, type II-like 1
ENSMUSG00000000531.5	condition_CB6644_LPS_vs_CB6644	168.899	110.717	0.610097	0.34647	0.105467	0.264204	noDEG	Grasp	GRP1 (general receptor for phosphoinositides 1)-associated scaffold protein
ENSMUSG00000000532.11	condition_CB6644_LPS_vs_CB6644	2872.28	2098.29	0.453012	0.411219	0.00202104	0.0125953	noDEG	Acvr1b	activin A receptor, type 1B
ENSMUSG00000000538.18	condition_CB6644_LPS_vs_CB6644	4083.46	2847.03	0.520362	0.483473	0.000139546	0.00139157	noDEG	Tom1l2	target of myb1-like 2 (chicken)
ENSMUSG00000000544.14	condition_CB6644_LPS_vs_CB6644	2.10685	1.62048	0.379889	0.00452233	0.907398	NA	noDEG	Gpa33	glycoprotein A33 (transmembrane)
ENSMUSG00000000552.10	condition_CB6644_LPS_vs_CB6644	2508.69	2359.45	0.0888721	0.0703324	0.632942	0.811785	noDEG	Zfp385a	zinc finger protein 385A
ENSMUSG00000000555.8	condition_CB6644_LPS_vs_CB6644	21678.1	12058.9	0.846115	0.811302	1.62558e-09	5.11412e-08	noDEG	Itga5	integrin alpha 5 (fibronectin receptor alpha)
ENSMUSG00000000560.9	condition_CB6644_LPS_vs_CB6644	3.16027	6.83874	-1.12542	-0.0333158	0.572539	NA	noDEG	Gabra2	gamma-aminobutyric acid (GABA) A receptor, subunit alpha 2
ENSMUSG00000000561.14	condition_CB6644_LPS_vs_CB6644	8611.62	8115.6	0.0855927	0.0738379	0.544412	0.749717	noDEG	Wdr77	WD repeat domain 77
ENSMUSG00000000562.5	condition_CB6644_LPS_vs_CB6644	208.614	108.101	0.946703	0.699666	0.00899423	0.0413873	noDEG	Adora3	adenosine A3 receptor
ENSMUSG00000000563.17	condition_CB6644_LPS_vs_CB6644	19945.5	18225.1	0.130202	0.114538	0.339111	0.570529	noDEG	Atp5pb	ATP synthase peripheral stalk-membrane subunit b
ENSMUSG00000000567.5	condition_CB6644_LPS_vs_CB6644	0	0	NA	NA	NA	NA	noDEG	Sox9	SRY (sex determining region Y)-box 9
ENSMUSG00000000568.15	condition_CB6644_LPS_vs_CB6644	11835.9	9008.23	0.394043	0.319018	0.0542908	0.16307	noDEG	Hnrnpd	heterogeneous nuclear ribonucleoprotein D
ENSMUSG00000000579.14	condition_CB6644_LPS_vs_CB6644	1956.65	1857.39	0.0749157	0.0639953	0.619855	0.802935	noDEG	Dynlt1c	dynein light chain Tctex-type 1C
ENSMUSG00000000581.8	condition_CB6644_LPS_vs_CB6644	1202.31	1847.71	-0.620243	-0.554382	0.000634916	0.00500413	noDEG	C1d	C1D nuclear receptor co-repressor
ENSMUSG00000000594.7	condition_CB6644_LPS_vs_CB6644	1876.23	2450.52	-0.385004	-0.34234	0.010597	0.0468148	noDEG	Gm2a	GM2 ganglioside activator protein
ENSMUSG00000000600.15	condition_CB6644_LPS_vs_CB6644	1878.73	2365.21	-0.332248	-0.289342	0.0346474	0.116709	noDEG	Krit1	KRIT1, ankyrin repeat containing
ENSMUSG00000000605.9	condition_CB6644_LPS_vs_CB6644	2161.68	3222.84	-0.576273	-0.532771	9.16366e-05	0.000976015	noDEG	Clcn4	chloride channel, voltage-sensitive 4
ENSMUSG00000000606.18	condition_CB6644_LPS_vs_CB6644	1.83427	0	3.29802	0.0157653	0.494983	NA	noDEG	Vmn2r88	vomeronasal 2, receptor 88
ENSMUSG00000000617.14	condition_CB6644_LPS_vs_CB6644	2.75141	0	3.88285	0.0231158	0.342563	NA	noDEG	Grm6	glutamate receptor, metabotropic 6
ENSMUSG00000000627.15	condition_CB6644_LPS_vs_CB6644	0	0.479052	-1.46748	-0.0124839	0.768834	NA	noDEG	Sema4f	sema domain, immunoglobulin domain (Ig), TM domain, and short cytoplasmic domain
ENSMUSG00000000628.10	condition_CB6644_LPS_vs_CB6644	3922.84	3292.72	0.252508	0.224992	0.0674976	0.192168	noDEG	Hk2	hexokinase 2
ENSMUSG00000000631.20	condition_CB6644_LPS_vs_CB6644	5934.48	6346.21	-0.096914	-0.0852682	0.482107	0.700051	noDEG	Myo18a	myosin XVIIIA
ENSMUSG00000000632.13	condition_CB6644_LPS_vs_CB6644	0.985279	2.57858	-1.38713	-0.0209056	0.622266	NA	noDEG	Sez6	seizure related gene 6
ENSMUSG00000000673.9	condition_CB6644_LPS_vs_CB6644	3.34626	0	4.16261	0.0347999	0.222581	NA	noDEG	Haao	3-hydroxyanthranilate 3,4-dioxygenase
ENSMUSG00000000682.7	condition_CB6644_LPS_vs_CB6644	12510.1	6616.56	0.919143	0.87429	4.02354e-08	9.71203e-07	noDEG	Cd52	CD52 antigen
ENSMUSG00000000686.11	condition_CB6644_LPS_vs_CB6644	15.9505	23.6765	-0.567955	-0.0773521	0.527638	0.736819	noDEG	Abhd15	abhydrolase domain containing 15
ENSMUSG00000000690.5	condition_CB6644_LPS_vs_CB6644	307.204	317.586	-0.0509723	-0.0311662	0.854698	0.934149	noDEG	Hoxb6	homeobox B6
ENSMUSG00000000693.10	condition_CB6644_LPS_vs_CB6644	756.015	1003.91	-0.408763	-0.347288	0.0239851	0.0885339	noDEG	Loxl3	lysyl oxidase-like 3
ENSMUSG00000000701.8	condition_CB6644_LPS_vs_CB6644	0	0	NA	NA	NA	NA	noDEG	Tcl1b5	T cell leukemia/lymphoma 1B, 5
ENSMUSG00000000706.16	condition_CB6644_LPS_vs_CB6644	0.458568	0	1.36429	0.0116923	0.784645	NA	noDEG	Btn1a1	butyrophilin, subfamily 1, member A1
ENSMUSG00000000708.14	condition_CB6644_LPS_vs_CB6644	888.922	1298.63	-0.546676	-0.48673	0.0015826	0.010325	noDEG	Kat2b	K(lysine) acetyltransferase 2B
ENSMUSG00000000711.3	condition_CB6644_LPS_vs_CB6644	8101.83	6999.97	0.210989	0.1847	0.116923	0.283504	noDEG	Rab5b	RAB5B, member RAS oncogene family
ENSMUSG00000000724.10	condition_CB6644_LPS_vs_CB6644	1.58013	2.57858	-0.720202	-0.0109383	0.798399	NA	noDEG	Cryba1	crystallin, beta A1
ENSMUSG00000000731.15	condition_CB6644_LPS_vs_CB6644	0	0	NA	NA	NA	NA	noDEG	Aire	autoimmune regulator (autoimmune polyendocrinopathy candidiasis ectodermal dystrophy)
ENSMUSG00000000732.9	condition_CB6644_LPS_vs_CB6644	353.301	340.326	0.0540813	0.0371882	0.824362	0.918415	noDEG	Icosl	icos ligand
ENSMUSG00000000738.18	condition_CB6644_LPS_vs_CB6644	8763.8	7302.02	0.263403	0.236953	0.0486508	0.150024	noDEG	Spg7	SPG7, paraplegin matrix AAA peptidase subunit
ENSMUSG00000000739.14	condition_CB6644_LPS_vs_CB6644	0	0	NA	NA	NA	NA	noDEG	Sult5a1	sulfotransferase family 5A, member 1
ENSMUSG00000000740.12	condition_CB6644_LPS_vs_CB6644	92246	77127.5	0.258261	0.228833	0.140282	0.320991	noDEG	Rpl13	ribosomal protein L13
ENSMUSG00000000743.9	condition_CB6644_LPS_vs_CB6644	8557.38	7988.2	0.0993532	0.0884854	0.473702	0.69289	noDEG	Chmp1a	charged multivesicular body protein 1A
ENSMUSG00000000751.13	condition_CB6644_LPS_vs_CB6644	3525.41	3978.41	-0.174354	-0.15362	0.198493	0.403207	noDEG	Rpa1	replication protein A1
ENSMUSG00000000753.15	condition_CB6644_LPS_vs_CB6644	8.66308	14.9826	-0.788408	-0.0671157	0.498371	NA	noDEG	Serpinf1	serine (or cysteine) peptidase inhibitor, clade F, member 1
ENSMUSG00000000759.14	condition_CB6644_LPS_vs_CB6644	3053.35	3326.51	-0.12364	-0.107621	0.373688	0.604055	noDEG	Tubgcp3	tubulin, gamma complex associated protein 3
ENSMUSG00000000766.18	condition_CB6644_LPS_vs_CB6644	0	0	NA	NA	NA	NA	noDEG	Oprm1	opioid receptor, mu 1
ENSMUSG00000000782.16	condition_CB6644_LPS_vs_CB6644	9.55631	10.5915	-0.151677	-0.0111053	0.902523	NA	noDEG	Tcf7	transcription factor 7, T cell specific
ENSMUSG00000000787.12	condition_CB6644_LPS_vs_CB6644	15337.4	16046.3	-0.0652547	-0.0597879	0.619948	0.802935	noDEG	Ddx3x	DEAD/H (Asp-Glu-Ala-Asp/His) box polypeptide 3, X-linked
ENSMUSG00000000791.9	condition_CB6644_LPS_vs_CB6644	462.147	338.024	0.452607	0.340656	0.0663487	0.190088	noDEG	Il12rb1	interleukin 12 receptor, beta 1
ENSMUSG00000000792.2	condition_CB6644_LPS_vs_CB6644	15.0333	14.6356	0.0458599	0.00504996	0.965678	0.984935	noDEG	Slc5a5	solute carrier family 5 (sodium iodide symporter), member 5
ENSMUSG00000000794.9	condition_CB6644_LPS_vs_CB6644	0	0	NA	NA	NA	NA	noDEG	Kcnn3	potassium intermediate/small conductance calcium-activated channel, subfamily N, member 3
ENSMUSG00000000804.14	condition_CB6644_LPS_vs_CB6644	5173.54	4578.01	0.176219	0.153384	0.221933	0.432523	noDEG	Usp32	ubiquitin specific peptidase 32
ENSMUSG00000000805.18	condition_CB6644_LPS_vs_CB6644	0	0.540159	-1.55496	-0.0127789	0.755199	NA	noDEG	Car4	carbonic anhydrase 4
ENSMUSG00000000811.13	condition_CB6644_LPS_vs_CB6644	175.461	178.995	-0.028954	-0.0154465	0.928593	0.969331	noDEG	Txnrd3	thioredoxin reductase 3
ENSMUSG00000000817.10	condition_CB6644_LPS_vs_CB6644	36.0152	18.4069	0.967375	0.177068	0.221265	0.431904	noDEG	Fasl	Fas ligand (TNF superfamily, member 6)
ENSMUSG00000000823.16	condition_CB6644_LPS_vs_CB6644	2280.29	2679.99	-0.233195	-0.203668	0.10836	0.268631	noDEG	Zfp512b	zinc finger protein 512B
ENSMUSG00000000826.16	condition_CB6644_LPS_vs_CB6644	11759.5	12502.6	-0.0884063	-0.0787212	0.477292	0.696053	noDEG	Dnajc5	DnaJ heat shock protein family (Hsp40) member C5
ENSMUSG00000000827.18	condition_CB6644_LPS_vs_CB6644	5353.67	4729.02	0.179082	0.158924	0.180679	0.380059	noDEG	Tpd52l2	tumor protein D52-like 2
ENSMUSG00000000838.17	condition_CB6644_LPS_vs_CB6644	1939.21	2023.79	-0.061965	-0.050919	0.706353	0.857098	noDEG	Fmr1	fragile X mental retardation 1
ENSMUSG00000000861.15	condition_CB6644_LPS_vs_CB6644	0	2.70079	-3.89641	-0.0225849	0.345307	NA	noDEG	Bcl11a	B cell CLL/lymphoma 11A (zinc finger protein)
ENSMUSG00000000869.12	condition_CB6644_LPS_vs_CB6644	3.51852	0.916753	1.90949	0.0296215	0.48878	NA	noDEG	Il4	interleukin 4
ENSMUSG00000000876.11	condition_CB6644_LPS_vs_CB6644	778.123	1014.54	-0.382611	-0.324177	0.0323465	0.110841	noDEG	Pxmp4	peroxisomal membrane protein 4
ENSMUSG00000000884.17	condition_CB6644_LPS_vs_CB6644	251.588	288.269	-0.193314	-0.117973	0.504779	0.71754	noDEG	Gnb1l	guanine nucleotide binding protein (G protein), beta polypeptide 1-like
ENSMUSG00000000889.8	condition_CB6644_LPS_vs_CB6644	0	0	NA	NA	NA	NA	noDEG	Dbh	dopamine beta hydroxylase
ENSMUSG00000000901.17	condition_CB6644_LPS_vs_CB6644	3.16027	3.95463	-0.34009	-0.00781697	0.881231	NA	noDEG	Mmp11	matrix metallopeptidase 11
ENSMUSG00000000902.13	condition_CB6644_LPS_vs_CB6644	3492.12	3914.03	-0.164496	-0.133718	0.348148	0.579978	noDEG	Smarcb1	SWI/SNF related, matrix associated, actin dependent regulator of chromatin, subfamily b, member 1
ENSMUSG00000000903.3	condition_CB6644_LPS_vs_CB6644	0	0	NA	NA	NA	NA	noDEG	Vpreb3	pre-B lymphocyte gene 3
ENSMUSG00000000916.15	condition_CB6644_LPS_vs_CB6644	3330.56	2225.68	0.581865	0.537053	0.000112031	0.00115414	noDEG	Nsun5	NOL1/NOP2/Sun domain family, member 5
ENSMUSG00000000934.9	condition_CB6644_LPS_vs_CB6644	1787.79	1336.25	0.419953	0.373902	0.0070323	0.0340854	noDEG	Top1mt	DNA topoisomerase 1, mitochondrial
ENSMUSG00000000938.11	condition_CB6644_LPS_vs_CB6644	0	0	NA	NA	NA	NA	noDEG	Hoxa10	homeobox A10
ENSMUSG00000000942.10	condition_CB6644_LPS_vs_CB6644	71.4981	56.4647	0.340384	0.113529	0.50976	0.721882	noDEG	Hoxa4	homeobox A4
ENSMUSG00000000948.16	condition_CB6644_LPS_vs_CB6644	0	0	NA	NA	NA	NA	noDEG	Gm38393	predicted gene, 38393
ENSMUSG00000000958.10	condition_CB6644_LPS_vs_CB6644	56.1035	55.8081	0.00525405	0.00210647	0.992336	0.996843	noDEG	Slc7a7	solute carrier family 7 (cationic amino acid transporter, y+ system), member 7
ENSMUSG00000000959.7	condition_CB6644_LPS_vs_CB6644	3364.87	4492.71	-0.416931	-0.35729	0.0143256	0.059314	noDEG	Oxa1l	oxidase assembly 1-like
ENSMUSG00000000976.13	condition_CB6644_LPS_vs_CB6644	4897.23	4752.86	0.0430877	0.0359576	0.791024	0.902482	noDEG	Heatr6	HEAT repeat containing 6
ENSMUSG00000000983.13	condition_CB6644_LPS_vs_CB6644	13.1309	1.62048	3.05296	0.121078	0.0723707	NA	noDEG	Wfdc18	WAP four-disulfide core domain 18
ENSMUSG00000001014.6	condition_CB6644_LPS_vs_CB6644	7.39304	7.57564	-0.0354558	-0.00175471	0.97991	NA	noDEG	Icam4	intercellular adhesion molecule 4, Landsteiner-Wiener blood group
ENSMUSG00000001016.12	condition_CB6644_LPS_vs_CB6644	6034.46	5344.33	0.175371	0.156055	0.207423	0.413855	noDEG	Ilf2	interleukin enhancer binding factor 2
ENSMUSG00000001017.15	condition_CB6644_LPS_vs_CB6644	11719.6	12031.3	-0.0379144	-0.0330064	0.783182	0.898154	noDEG	Chtop	chromatin target of PRMT1
ENSMUSG00000001018.15	condition_CB6644_LPS_vs_CB6644	2139.75	3467.19	-0.695969	-0.652901	3.00899e-06	4.87074e-05	noDEG	Snapin	SNAP-associated protein
ENSMUSG00000001020.8	condition_CB6644_LPS_vs_CB6644	35995.4	54735	-0.604646	-0.248706	0.198766	0.403483	noDEG	S100a4	S100 calcium binding protein A4
ENSMUSG00000001021.13	condition_CB6644_LPS_vs_CB6644	15.1015	15.645	-0.0509489	-0.00521626	0.959455	0.982318	noDEG	S100a3	S100 calcium binding protein A3
ENSMUSG00000001023.10	condition_CB6644_LPS_vs_CB6644	0.458568	0	1.36429	0.0116923	0.784645	NA	noDEG	S100a5	S100 calcium binding protein A5
ENSMUSG00000001025.8	condition_CB6644_LPS_vs_CB6644	18827.6	24727.5	-0.393195	-0.341936	0.0174827	0.0695331	noDEG	S100a6	S100 calcium binding protein A6 (calcyclin)
ENSMUSG00000001027.7	condition_CB6644_LPS_vs_CB6644	9.92094	9.59084	0.0453705	0.00381151	0.970984	NA	noDEG	Scn4a	sodium channel, voltage-gated, type IV, alpha
ENSMUSG00000001029.15	condition_CB6644_LPS_vs_CB6644	277.806	189.358	0.555392	0.373407	0.0719308	0.201546	noDEG	Icam2	intercellular adhesion molecule 2
ENSMUSG00000001034.17	condition_CB6644_LPS_vs_CB6644	3998.49	3829.47	0.0624748	0.0536011	0.67218	0.837399	noDEG	Mapk7	mitogen-activated protein kinase 7
ENSMUSG00000001036.17	condition_CB6644_LPS_vs_CB6644	930.719	1371.71	-0.559613	-0.503531	0.000835228	0.00620868	noDEG	Epn2	epsin 2
ENSMUSG00000001039.12	condition_CB6644_LPS_vs_CB6644	171.928	217.532	-0.340133	-0.203106	0.277531	0.502404	noDEG	B9d1	B9 protein domain 1
ENSMUSG00000001052.15	condition_CB6644_LPS_vs_CB6644	4369.43	4524.12	-0.05039	-0.0401329	0.767929	0.890784	noDEG	Sec24b	Sec24 related gene family, member B (S. cerevisiae)
ENSMUSG00000001053.15	condition_CB6644_LPS_vs_CB6644	195.483	257.831	-0.397646	-0.244683	0.202227	0.407927	noDEG	N4bp3	NEDD4 binding protein 3
ENSMUSG00000001054.9	condition_CB6644_LPS_vs_CB6644	3047.12	3078.58	-0.0147528	-0.0125172	0.917002	0.96372	noDEG	Rmnd5b	required for meiotic nuclear division 5 homolog B
ENSMUSG00000001056.3	condition_CB6644_LPS_vs_CB6644	13885.7	9094.88	0.610611	0.549606	0.000524318	0.0042528	noDEG	Nhp2	NHP2 ribonucleoprotein
ENSMUSG00000001062.18	condition_CB6644_LPS_vs_CB6644	2074.58	2538.58	-0.290944	-0.24719	0.0789017	0.214856	noDEG	Vps9d1	VPS9 domain containing 1
ENSMUSG00000001065.15	condition_CB6644_LPS_vs_CB6644	1830.63	1930.27	-0.0761924	-0.0633521	0.631807	0.811021	noDEG	Zfp276	zinc finger protein (C2H2 type) 276
ENSMUSG00000001076.7	condition_CB6644_LPS_vs_CB6644	4.99454	1.62048	1.64147	0.035862	0.479615	NA	noDEG	C1ql4	complement component 1, q subcomponent-like 4
ENSMUSG00000001082.12	condition_CB6644_LPS_vs_CB6644	4924.37	3934.46	0.324042	0.28509	0.0324153	0.110938	noDEG	Mfsd10	major facilitator superfamily domain containing 10
ENSMUSG00000001089.14	condition_CB6644_LPS_vs_CB6644	2658.96	3155.69	-0.247388	-0.215327	0.102426	0.258739	noDEG	Luzp1	leucine zipper protein 1
ENSMUSG00000001095.5	condition_CB6644_LPS_vs_CB6644	4.9264	16.6031	-1.75584	-0.138459	0.152207	NA	noDEG	Slc13a2	solute carrier family 13 (sodium-dependent dicarboxylate transporter), member 2
ENSMUSG00000001098.15	condition_CB6644_LPS_vs_CB6644	9514.85	7414.88	0.359782	0.328585	0.00576132	0.0293194	noDEG	Kctd10	potassium channel tetramerisation domain containing 10
ENSMUSG00000001100.10	condition_CB6644_LPS_vs_CB6644	4097.12	3905.67	0.0692833	0.0602771	0.631192	0.810936	noDEG	Poldip2	polymerase (DNA-directed), delta interacting protein 2
ENSMUSG00000001103.7	condition_CB6644_LPS_vs_CB6644	3.16027	0	4.07292	0.0261218	0.294148	NA	noDEG	Sebox	SEBOX homeobox
ENSMUSG00000001105.15	condition_CB6644_LPS_vs_CB6644	3782.42	2410.62	0.649901	0.605492	1.65838e-05	0.000222469	noDEG	Ift20	intraflagellar transport 20
ENSMUSG00000001119.7	condition_CB6644_LPS_vs_CB6644	0	1.62048	-3.15874	-0.01556	0.515111	NA	noDEG	Col6a1	collagen, type VI, alpha 1
ENSMUSG00000001120.15	condition_CB6644_LPS_vs_CB6644	0.917135	2.93542	-1.66038	-0.022292	0.575709	NA	noDEG	Pcbp3	poly(rC) binding protein 3
ENSMUSG00000001123.15	condition_CB6644_LPS_vs_CB6644	1345.57	801.483	0.747708	0.691058	1.67513e-05	0.000224116	noDEG	Lgals9	lectin, galactose binding, soluble 9
ENSMUSG00000001127.12	condition_CB6644_LPS_vs_CB6644	2500.77	3215.08	-0.362312	-0.301953	0.0494054	0.151772	noDEG	Araf	Araf proto-oncogene, serine/threonine kinase
ENSMUSG00000001128.7	condition_CB6644_LPS_vs_CB6644	1612.16	1855.06	-0.201968	-0.170238	0.209853	0.416879	noDEG	Cfp	complement factor properdin
ENSMUSG00000001131.11	condition_CB6644_LPS_vs_CB6644	9.90145	3.42529	1.52464	0.0756592	0.323754	NA	noDEG	Timp1	tissue inhibitor of metalloproteinase 1
ENSMUSG00000001134.9	condition_CB6644_LPS_vs_CB6644	385.716	452.356	-0.229499	-0.165631	0.320918	0.55217	noDEG	Uxt	ubiquitously expressed prefoldin like chaperone
ENSMUSG00000001138.13	condition_CB6644_LPS_vs_CB6644	1730.5	2547.53	-0.5579	-0.501274	0.000891055	0.00651735	noDEG	Cnnm3	cyclin M3
ENSMUSG00000001143.13	condition_CB6644_LPS_vs_CB6644	2363.27	2288.5	0.0465305	0.040133	0.749534	0.881136	noDEG	Lman2l	lectin, mannose-binding 2-like
ENSMUSG00000001150.7	condition_CB6644_LPS_vs_CB6644	4822.01	4777.58	0.0133221	0.011915	0.919848	0.965294	noDEG	Mcm3ap	minichromosome maintenance complex component 3 associated protein
ENSMUSG00000001151.10	condition_CB6644_LPS_vs_CB6644	1774.76	2208.06	-0.315465	-0.274932	0.0415432	0.133689	noDEG	Pcnt	pericentrin (kendrin)
ENSMUSG00000001155.13	condition_CB6644_LPS_vs_CB6644	0	0	NA	NA	NA	NA	noDEG	Ftcd	formiminotransferase cyclodeaminase
ENSMUSG00000001156.9	condition_CB6644_LPS_vs_CB6644	284.355	316.691	-0.156665	-0.101921	0.552446	0.755587	noDEG	Mxd1	MAX dimerization protein 1
ENSMUSG00000001157.13	condition_CB6644_LPS_vs_CB6644	1461.59	2008.83	-0.458861	-0.413235	0.00256816	0.0152769	noDEG	Gmcl1	germ cell-less, spermatogenesis associated 1
ENSMUSG00000001158.13	condition_CB6644_LPS_vs_CB6644	2263.59	1968.9	0.201442	0.162354	0.274317	0.498632	noDEG	Snrnp27	small nuclear ribonucleoprotein 27 (U4/U6.U5)
ENSMUSG00000001166.17	condition_CB6644_LPS_vs_CB6644	381.31	403.742	-0.0822056	-0.0568499	0.727944	0.869587	noDEG	Oas1c	2'-5' oligoadenylate synthetase 1C
ENSMUSG00000001168.16	condition_CB6644_LPS_vs_CB6644	70.8904	36.1514	0.970724	0.363008	0.0855435	0.22756	noDEG	Oas1h	2'-5' oligoadenylate synthetase 1H
ENSMUSG00000001173.15	condition_CB6644_LPS_vs_CB6644	1650.34	2298.17	-0.477728	-0.433665	0.00130006	0.00882634	noDEG	Ocrl	OCRL, inositol polyphosphate-5-phosphatase
ENSMUSG00000001175.16	condition_CB6644_LPS_vs_CB6644	37488.9	29291.7	0.355955	0.328346	0.00404796	0.0221599	noDEG	Calm1	calmodulin 1
[truncated: 54,734 more rows]

## Sheet: (C) CB6644 vs DMSO
Supplementary Table 3
[truncated: 55,403 more rows]
