# Supplementary material for: RUVBL1/2 Complex Regulates Pro-Inflammatory Responses in Macrophages via Regulating Histone H3K4 Trimethylation
Source: Front Immunol. 2021 Jun 4;12:679184. doi: 10.3389/fimmu.2021.679184 (PMC8282052; doi:10.3389/fimmu.2021.679184)
Supplement: Supplementary Table 4 — GO and KEGG pathways enriched in LPS-treated RAW 2647 macrophages in the presence or absence of CB-6644. (A) GO pathways of LPS vs DMSO. (B) KEGG pathways of LPS vs DMSO. (C) GO pathways of LPS + CB-6644 vs CB-6644. (D) KEGG pathways of LPS + CB-6644 vs CB-6644. [file Table_4.xlsx]

## Sheet: LPS vs DMSO (GO)
Supplementary Table 4
	GO enrichment using topGO: DMSO_LPS_vs_DMSO
GO.ID	Term	weightedFisher	Annotated	Significant	Expected	richness	log10_pval	geneIds	geneNames	inputSize	category	contrast
GO:0071346	cellular response to interferon-gamma	1.4e-17	130	31	4.41	0.238	16.854	ENSMUSG00000000982;ENSMUSG00000004296;ENSMUSG00000018927;ENSMUSG00000018930;ENSMUSG00000019122;ENSMUSG00000020826;ENSMUSG00000021367;ENSMUSG00000022346;ENSMUSG00000024789;ENSMUSG00000025278;ENSMUSG00000026104;ENSMUSG00000026573;ENSMUSG00000028268;ENSMUSG00000028270;ENSMUSG00000029298;ENSMUSG00000031504;ENSMUSG00000031779;ENSMUSG00000035042;ENSMUSG00000035352;ENSMUSG00000035373;ENSMUSG00000035385;…	Ccl3;Il12b;Ccl6;Ccl4;Ccl9;Nos2;Edn1;Myc;Jak2;Flnb;Stat1;Xcl1;Gbp3;Gbp2;Gbp9;Rab20;Ccl22;Ccl5;Ccl12;Ccl7;Ccl2;Socs1;Gbp7;Cd47;Ass1;Gm43302;Gbp4;Gbp11;Gbp6;Gbp10;Gbp5	1199	up	condition_DMSO_LPS_vs_DMSO
GO:0042832	defense response to protozoan	6e-17	33	17	1.12	0.515	16.222	ENSMUSG00000004296;ENSMUSG00000016529;ENSMUSG00000017652;ENSMUSG00000025746;ENSMUSG00000028268;ENSMUSG00000028270;ENSMUSG00000029298;ENSMUSG00000030748;ENSMUSG00000034266;ENSMUSG00000040253;ENSMUSG00000053175;ENSMUSG00000054072;ENSMUSG00000079362;ENSMUSG00000079363;ENSMUSG00000092021;ENSMUSG00000104713;ENSMUSG00000105096	Il12b;Il10;Cd40;Il6;Gbp3;Gbp2;Gbp9;Il4ra;Batf;Gbp7;Bcl3;Iigp1;Gm43302;Gbp4;Gbp11;Gbp6;Gbp10	1199	up	condition_DMSO_LPS_vs_DMSO
GO:0035458	cellular response to interferon-beta	1.6e-15	51	19	1.73	0.373	14.796	ENSMUSG00000026104;ENSMUSG00000026535;ENSMUSG00000026536;ENSMUSG00000028268;ENSMUSG00000028270;ENSMUSG00000034459;ENSMUSG00000037849;ENSMUSG00000039997;ENSMUSG00000043263;ENSMUSG00000054072;ENSMUSG00000054203;ENSMUSG00000066677;ENSMUSG00000070501;ENSMUSG00000073489;ENSMUSG00000073555;ENSMUSG00000074896;ENSMUSG00000090272;ENSMUSG00000090942;ENSMUSG00000104713	Stat1;Ifi202b;Ifi211;Gbp3;Gbp2;Ifit1;Ifi206;Ifi203;Ifi209;Iigp1;Ifi205;Ifi208;Ifi214;Ifi204;Gm4951;Ifit3;Mndal;F830016B08Rik;Gbp6	1199	up	condition_DMSO_LPS_vs_DMSO
GO:0051607	defense response to virus	7.2e-15	254	45	8.61	0.177	14.143	ENSMUSG00000000275;ENSMUSG00000004296;ENSMUSG00000017652;ENSMUSG00000020108;ENSMUSG00000020641;ENSMUSG00000022901;ENSMUSG00000023341;ENSMUSG00000024810;ENSMUSG00000025383;ENSMUSG00000025491;ENSMUSG00000025498;ENSMUSG00000025746;ENSMUSG00000026104;ENSMUSG00000026896;ENSMUSG00000027398;ENSMUSG00000027514;ENSMUSG00000029561;ENSMUSG00000029605;ENSMUSG00000030921;ENSMUSG00000031712;ENSMUSG00000032623;…	Trim25;Il12b;Cd40;Ddit4;Rsad2;Cd86;Mx2;Il33;Il23a;Ifitm1;Irf7;Il6;Stat1;Ifih1;Il1b;Zbp1;Oasl2;Oas1b;Trim30a;Il15;Oas1d;Ifit1;Cxcl10;Ccl5;Isg15;Ddx60;Isg20;Stat2;Ddx58;Mill2;Oasl1;Zc3h12a;Il27;Ticam1;Trim30b;Oas1a;Trim30d;Ifit3b;Ifitm7;Oas1g;Ifit1bl2;Ifit3;Trim30c;Gbp4;Gm45717	1199	up	condition_DMSO_LPS_vs_DMSO
GO:0071347	cellular response to interleukin-1	4.1e-13	107	25	3.63	0.234	12.387	ENSMUSG00000000982;ENSMUSG00000017652;ENSMUSG00000018927;ENSMUSG00000018930;ENSMUSG00000019122;ENSMUSG00000020227;ENSMUSG00000020889;ENSMUSG00000021367;ENSMUSG00000022346;ENSMUSG00000025746;ENSMUSG00000026573;ENSMUSG00000026822;ENSMUSG00000026981;ENSMUSG00000027398;ENSMUSG00000031779;ENSMUSG00000035042;ENSMUSG00000035352;ENSMUSG00000035373;ENSMUSG00000035385;ENSMUSG00000038587;ENSMUSG00000040026;…	Ccl3;Cd40;Ccl6;Ccl4;Ccl9;Irak3;Nr1d1;Edn1;Myc;Il6;Xcl1;Lcn2;Il1rn;Il1b;Ccl22;Ccl5;Ccl12;Ccl7;Ccl2;Akap12;Saa3;Zc3h12a;Mapk11;Cd47;Cxcl2	1199	up	condition_DMSO_LPS_vs_DMSO
GO:0071222	cellular response to lipopolysaccharide	4.7e-13	234	41	7.93	0.175	12.328	ENSMUSG00000000982;ENSMUSG00000002602;ENSMUSG00000002944;ENSMUSG00000004296;ENSMUSG00000016496;ENSMUSG00000016529;ENSMUSG00000017652;ENSMUSG00000019850;ENSMUSG00000020638;ENSMUSG00000020826;ENSMUSG00000020889;ENSMUSG00000022126;ENSMUSG00000022901;ENSMUSG00000024670;ENSMUSG00000025746;ENSMUSG00000026822;ENSMUSG00000026984;ENSMUSG00000027398;ENSMUSG00000027399;ENSMUSG00000027646;ENSMUSG00000028270;…	Ccl3;Axl;Cd36;Il12b;Cd274;Il10;Cd40;Tnfaip3;Cmpk2;Nos2;Nr1d1;Acod1;Cd86;Cd6;Il6;Lcn2;Il1f6;Il1b;Il1a;Src;Gbp2;Tnfrsf1b;Cxcl3;Klrk1;Nfkbib;Malt1;Cxcl10;Ccl5;Ccl12;Ccl2;Serpine1;Il18;Zc3h12a;Zfp36;Ticam1;Scimp;Cxcl2;Cd80;Ass1;Gbp6;Gbp10	1199	up	condition_DMSO_LPS_vs_DMSO
GO:0009617	response to bacterium	3.2e-11	865	117	29.32	0.135	10.495	ENSMUSG00000000204;ENSMUSG00000000982;ENSMUSG00000001123;ENSMUSG00000002602;ENSMUSG00000002944;ENSMUSG00000004296;ENSMUSG00000006403;ENSMUSG00000006724;ENSMUSG00000006818;ENSMUSG00000015947;ENSMUSG00000016496;ENSMUSG00000016529;ENSMUSG00000017002;ENSMUSG00000017652;ENSMUSG00000018102;ENSMUSG00000019850;ENSMUSG00000019929;ENSMUSG00000020227;ENSMUSG00000020638;ENSMUSG00000020826;ENSMUSG00000020889;…	Slfn4;Ccl3;Lgals9;Axl;Cd36;Il12b;Adamts4;Cyp27b1;Sod2;Fcgr1;Cd274;Il10;Slpi;Cd40;H2bc4;Tnfaip3;Dcn;Irak3;Cmpk2;Nos2;Nr1d1;Arg2;Edn1;Acod1;Cd86;Nr4a1;Lta;Cd6;Nfkb2;Il23a;Il6;Cflar;Rgs1;Ifi202b;Ifi211;Optn;Lcn2;Notch1;Il1f6;Il1b;Il1a;Src;Gbp3;Gbp2;Tnfrsf1b;Gbp9;Cxcl3;Foxp1;Usp18;Klrk1;Nfkbib;Trim30a;Mt2;Tent5a;Ptgs2;Malt1;AA467197;Ifit1;Cxcl10;Ccl5;Ccl12;Ccl2;Isg15;Tmem255a;Serpine1;Vgf;Ptger2;Akap…	1199	up	condition_DMSO_LPS_vs_DMSO
GO:0071356	cellular response to tumor necrosis factor	3.4e-11	194	29	6.58	0.149	10.469	ENSMUSG00000000982;ENSMUSG00000017652;ENSMUSG00000018927;ENSMUSG00000018930;ENSMUSG00000019122;ENSMUSG00000020889;ENSMUSG00000021367;ENSMUSG00000024778;ENSMUSG00000024789;ENSMUSG00000025746;ENSMUSG00000026104;ENSMUSG00000026573;ENSMUSG00000026822;ENSMUSG00000026875;ENSMUSG00000028599;ENSMUSG00000030067;ENSMUSG00000031779;ENSMUSG00000033538;ENSMUSG00000035042;ENSMUSG00000035352;ENSMUSG00000035373;…	Ccl3;Cd40;Ccl6;Ccl4;Ccl9;Nr1d1;Edn1;Fas;Jak2;Il6;Stat1;Xcl1;Lcn2;Traf1;Tnfrsf1b;Foxp1;Ccl22;Casp4;Ccl5;Ccl12;Ccl7;Ccl2;Akap12;Thbs1;Zc3h12a;Zfp36;Fabp4;Il18bp;Ass1	1199	up	condition_DMSO_LPS_vs_DMSO
GO:0050830	defense response to Gram-positive bacterium	1.3e-10	122	22	4.14	0.18	9.886	ENSMUSG00000002944;ENSMUSG00000018102;ENSMUSG00000024402;ENSMUSG00000028268;ENSMUSG00000028270;ENSMUSG00000029298;ENSMUSG00000030149;ENSMUSG00000040253;ENSMUSG00000047246;ENSMUSG00000058385;ENSMUSG00000062727;ENSMUSG00000069268;ENSMUSG00000069300;ENSMUSG00000069303;ENSMUSG00000069307;ENSMUSG00000079362;ENSMUSG00000079363;ENSMUSG00000092021;ENSMUSG00000094338;ENSMUSG00000095217;ENSMUSG00000104713;…	Cd36;H2bc4;Lta;Gbp3;Gbp2;Gbp9;Klrk1;Gbp7;H2bc6;H2bc8;H2bc12;H2bc7;H2bc11;Hist1h2br;Hist1h2bq;Gm43302;Gbp4;Gbp11;H2bc13;H2bc15;Gbp6;Gbp10	1199	up	condition_DMSO_LPS_vs_DMSO
GO:0045071	negative regulation of viral genome replication	1.6e-09	58	15	1.97	0.259	8.796	ENSMUSG00000017002;ENSMUSG00000020641;ENSMUSG00000023341;ENSMUSG00000025491;ENSMUSG00000029561;ENSMUSG00000032623;ENSMUSG00000035042;ENSMUSG00000035692;ENSMUSG00000039236;ENSMUSG00000041827;ENSMUSG00000042677;ENSMUSG00000052776;ENSMUSG00000065968;ENSMUSG00000066861;ENSMUSG00000110104	Slpi;Rsad2;Mx2;Ifitm1;Oasl2;Oas1d;Ccl5;Isg15;Isg20;Oasl1;Zc3h12a;Oas1a;Ifitm7;Oas1g;Gm45717	1199	up	condition_DMSO_LPS_vs_DMSO
GO:0030593	neutrophil chemotaxis	3.1e-09	102	20	3.46	0.196	8.509	ENSMUSG00000000982;ENSMUSG00000018927;ENSMUSG00000018930;ENSMUSG00000019122;ENSMUSG00000021367;ENSMUSG00000025383;ENSMUSG00000026573;ENSMUSG00000027398;ENSMUSG00000029082;ENSMUSG00000029304;ENSMUSG00000029379;ENSMUSG00000031779;ENSMUSG00000034855;ENSMUSG00000035042;ENSMUSG00000035352;ENSMUSG00000035373;ENSMUSG00000035385;ENSMUSG00000042265;ENSMUSG00000056054;ENSMUSG00000058427	Ccl3;Ccl6;Ccl4;Ccl9;Edn1;Il23a;Xcl1;Il1b;Bst1;Spp1;Cxcl3;Ccl22;Cxcl10;Ccl5;Ccl12;Ccl7;Ccl2;Trem1;S100a8;Cxcl2	1199	up	condition_DMSO_LPS_vs_DMSO
GO:0006334	nucleosome assembly	3.2e-09	108	18	3.66	0.167	8.495	ENSMUSG00000018102;ENSMUSG00000036181;ENSMUSG00000047246;ENSMUSG00000051627;ENSMUSG00000055430;ENSMUSG00000058385;ENSMUSG00000062727;ENSMUSG00000063954;ENSMUSG00000069268;ENSMUSG00000069300;ENSMUSG00000069303;ENSMUSG00000069305;ENSMUSG00000069306;ENSMUSG00000069307;ENSMUSG00000074671;ENSMUSG00000091405;ENSMUSG00000094338;ENSMUSG00000095217	H2bc4;H1f2;H2bc6;H1f4;Nap1l5;H2bc8;H2bc12;H2ac19;H2bc7;H2bc11;Hist1h2br;Hist1h4n;Hist1h4m;Hist1h2bq;Tspyl3;H4c14;H2bc13;H2bc15	1199	up	condition_DMSO_LPS_vs_DMSO
GO:0048245	eosinophil chemotaxis	3.8e-09	19	9	0.64	0.474	8.42	ENSMUSG00000000982;ENSMUSG00000018927;ENSMUSG00000019122;ENSMUSG00000026573;ENSMUSG00000035042;ENSMUSG00000035352;ENSMUSG00000035373;ENSMUSG00000035385;ENSMUSG00000050711	Ccl3;Ccl6;Ccl9;Xcl1;Ccl5;Ccl12;Ccl7;Ccl2;Scg2	1199	up	condition_DMSO_LPS_vs_DMSO
GO:0032496	response to lipopolysaccharide	4.1e-09	373	62	12.64	0.166	8.387	ENSMUSG00000000982;ENSMUSG00000001123;ENSMUSG00000002602;ENSMUSG00000002944;ENSMUSG00000004296;ENSMUSG00000006724;ENSMUSG00000006818;ENSMUSG00000016496;ENSMUSG00000016529;ENSMUSG00000017002;ENSMUSG00000017652;ENSMUSG00000019850;ENSMUSG00000019929;ENSMUSG00000020227;ENSMUSG00000020638;ENSMUSG00000020826;ENSMUSG00000020889;ENSMUSG00000021367;ENSMUSG00000022126;ENSMUSG00000022901;ENSMUSG00000023034;…	Ccl3;Lgals9;Axl;Cd36;Il12b;Cyp27b1;Sod2;Cd274;Il10;Slpi;Cd40;Tnfaip3;Dcn;Irak3;Cmpk2;Nos2;Nr1d1;Edn1;Acod1;Cd86;Nr4a1;Lta;Cd6;Nfkb2;Il6;Lcn2;Notch1;Il1f6;Il1b;Il1a;Src;Gbp2;Tnfrsf1b;Cxcl3;Foxp1;Klrk1;Nfkbib;Ptgs2;Malt1;Cxcl10;Ccl5;Ccl12;Ccl2;Serpine1;Ptger2;Akap12;Il18;Dusp10;Zc3h12a;Ptgir;Zfp36;Ticam1;Ptges;Gja1;Wfdc21;Scimp;Cxcl2;Il18bp;Cd80;Ass1;Gbp6;Gbp10	1199	up	condition_DMSO_LPS_vs_DMSO
GO:0061844	antimicrobial humoral immune response mediated by antimicrobial peptide	2.5e-08	103	18	3.49	0.175	7.602	ENSMUSG00000018102;ENSMUSG00000019890;ENSMUSG00000026573;ENSMUSG00000029379;ENSMUSG00000031779;ENSMUSG00000034855;ENSMUSG00000035385;ENSMUSG00000047246;ENSMUSG00000055561;ENSMUSG00000058385;ENSMUSG00000058427;ENSMUSG00000062727;ENSMUSG00000069268;ENSMUSG00000069300;ENSMUSG00000069303;ENSMUSG00000069307;ENSMUSG00000094338;ENSMUSG00000095217	H2bc4;Nts;Xcl1;Cxcl3;Ccl22;Cxcl10;Ccl2;H2bc6;Spink5;H2bc8;Cxcl2;H2bc12;H2bc7;H2bc11;Hist1h2br;Hist1h2bq;H2bc13;H2bc15	1199	up	condition_DMSO_LPS_vs_DMSO
GO:0070098	chemokine-mediated signaling pathway	3.8e-08	86	16	2.91	0.186	7.42	ENSMUSG00000000982;ENSMUSG00000018927;ENSMUSG00000018930;ENSMUSG00000019122;ENSMUSG00000026573;ENSMUSG00000029379;ENSMUSG00000031779;ENSMUSG00000034855;ENSMUSG00000035042;ENSMUSG00000035352;ENSMUSG00000035373;ENSMUSG00000035385;ENSMUSG00000043953;ENSMUSG00000048521;ENSMUSG00000058427;ENSMUSG00000060183	Ccl3;Ccl6;Ccl4;Ccl9;Xcl1;Cxcl3;Ccl22;Cxcl10;Ccl5;Ccl12;Ccl7;Ccl2;Ccrl2;Cxcr6;Cxcl2;Cxcl11	1199	up	condition_DMSO_LPS_vs_DMSO
GO:0000188	inactivation of MAPK activity	9.1e-08	19	8	0.64	0.421	7.041	ENSMUSG00000018648;ENSMUSG00000024190;ENSMUSG00000027368;ENSMUSG00000030203;ENSMUSG00000031530;ENSMUSG00000034765;ENSMUSG00000037887;ENSMUSG00000039384	Dusp14;Dusp1;Dusp2;Dusp16;Dusp4;Dusp5;Dusp8;Dusp10	1199	up	condition_DMSO_LPS_vs_DMSO
GO:0002218	activation of innate immune response	1.2e-07	40	11	1.36	0.275	6.921	ENSMUSG00000026535;ENSMUSG00000026536;ENSMUSG00000030149;ENSMUSG00000037849;ENSMUSG00000039997;ENSMUSG00000043263;ENSMUSG00000054203;ENSMUSG00000066677;ENSMUSG00000070501;ENSMUSG00000073489;ENSMUSG00000090272	Ifi202b;Ifi211;Klrk1;Ifi206;Ifi203;Ifi209;Ifi205;Ifi208;Ifi214;Ifi204;Mndal	1199	up	condition_DMSO_LPS_vs_DMSO
GO:0032731	positive regulation of interleukin-1 beta production	1.4e-07	53	11	1.8	0.208	6.854	ENSMUSG00000000982;ENSMUSG00000004951;ENSMUSG00000024789;ENSMUSG00000026535;ENSMUSG00000026536;ENSMUSG00000032688;ENSMUSG00000033538;ENSMUSG00000045005;ENSMUSG00000054203;ENSMUSG00000073489;ENSMUSG00000090272	Ccl3;Hspb1;Jak2;Ifi202b;Ifi211;Malt1;Casp4;Fzd5;Ifi205;Ifi204;Mndal	1199	up	condition_DMSO_LPS_vs_DMSO
GO:0009615	response to virus	2.1e-07	320	58	10.85	0.181	6.678	ENSMUSG00000000275;ENSMUSG00000001123;ENSMUSG00000004296;ENSMUSG00000004951;ENSMUSG00000007659;ENSMUSG00000011179;ENSMUSG00000017652;ENSMUSG00000020108;ENSMUSG00000020227;ENSMUSG00000020641;ENSMUSG00000022037;ENSMUSG00000022901;ENSMUSG00000023341;ENSMUSG00000024810;ENSMUSG00000025383;ENSMUSG00000025491;ENSMUSG00000025498;ENSMUSG00000025746;ENSMUSG00000026104;ENSMUSG00000026573;ENSMUSG00000026822;…	Trim25;Lgals9;Il12b;Hspb1;Bcl2l1;Odc1;Cd40;Ddit4;Irak3;Rsad2;Clu;Cd86;Mx2;Il33;Il23a;Ifitm1;Irf7;Il6;Stat1;Xcl1;Lcn2;Ifih1;Il1b;Zbp1;Src;Oasl2;Oas1b;Trim30a;Il15;Oas1d;Ifit1;Cxcl10;Ccl5;Isg15;Acta2;Ddx60;Isg20;Stat2;Ddx58;Mill2;Oasl1;Zc3h12a;Il27;Ifit2;Ticam1;Trim30b;Oas1a;Mapk11;Bcl3;Trim30d;Ifit3b;Ifitm7;Oas1g;Ifit1bl2;Ifit3;Trim30c;Gbp4;Gm45717	1199	up	condition_DMSO_LPS_vs_DMSO
GO:0042531	positive regulation of tyrosine phosphorylation of STAT protein	2.4e-07	55	12	1.86	0.218	6.62	ENSMUSG00000004296;ENSMUSG00000017652;ENSMUSG00000018916;ENSMUSG00000020717;ENSMUSG00000025383;ENSMUSG00000025746;ENSMUSG00000031712;ENSMUSG00000034394;ENSMUSG00000035042;ENSMUSG00000039217;ENSMUSG00000040663;ENSMUSG00000058755	Il12b;Cd40;Csf2;Pecam1;Il23a;Il6;Il15;Lif;Ccl5;Il18;Clcf1;Osm	1199	up	condition_DMSO_LPS_vs_DMSO
GO:0035457	cellular response to interferon-alpha	2.5e-07	15	7	0.51	0.467	6.602	ENSMUSG00000002602;ENSMUSG00000022346;ENSMUSG00000034459;ENSMUSG00000045932;ENSMUSG00000062488;ENSMUSG00000073489;ENSMUSG00000074896	Axl;Myc;Ifit1;Ifit2;Ifit3b;Ifi204;Ifit3	1199	up	condition_DMSO_LPS_vs_DMSO
GO:2000503	positive regulation of natural killer cell chemotaxis	2.6e-07	6	5	0.2	0.833	6.585	ENSMUSG00000000982;ENSMUSG00000018930;ENSMUSG00000026573;ENSMUSG00000035042;ENSMUSG00000035373	Ccl3;Ccl4;Xcl1;Ccl5;Ccl7	1199	up	condition_DMSO_LPS_vs_DMSO
GO:0045429	positive regulation of nitric oxide biosynthetic process	2.8e-07	46	11	1.56	0.239	6.553	ENSMUSG00000002944;ENSMUSG00000006818;ENSMUSG00000007039;ENSMUSG00000022037;ENSMUSG00000024789;ENSMUSG00000025746;ENSMUSG00000027398;ENSMUSG00000030149;ENSMUSG00000032487;ENSMUSG00000047123;ENSMUSG00000076441	Cd36;Sod2;Ddah2;Clu;Jak2;Il6;Il1b;Klrk1;Ptgs2;Ticam1;Ass1	1199	up	condition_DMSO_LPS_vs_DMSO
GO:0070374	positive regulation of ERK1 and ERK2 cascade	3.7e-07	232	25	7.86	0.108	6.432	ENSMUSG00000000982;ENSMUSG00000002944;ENSMUSG00000018927;ENSMUSG00000018930;ENSMUSG00000019122;ENSMUSG00000025746;ENSMUSG00000026031;ENSMUSG00000026573;ENSMUSG00000026923;ENSMUSG00000027398;ENSMUSG00000027399;ENSMUSG00000027646;ENSMUSG00000028072;ENSMUSG00000028480;ENSMUSG00000031779;ENSMUSG00000035042;ENSMUSG00000035352;ENSMUSG00000035373;ENSMUSG00000035385;ENSMUSG00000035783;ENSMUSG00000038587;…	Ccl3;Cd36;Ccl6;Ccl4;Ccl9;Il6;Cflar;Xcl1;Notch1;Il1b;Il1a;Src;Ntrk1;Glipr2;Ccl22;Ccl5;Ccl12;Ccl7;Ccl2;Acta2;Akap12;Pla2g5;Adra1a;Fpr2;Scimp	1199	up	condition_DMSO_LPS_vs_DMSO
GO:0006954	inflammatory response	4.6e-07	728	90	24.68	0.124	6.337	ENSMUSG00000000982;ENSMUSG00000001123;ENSMUSG00000001131;ENSMUSG00000002602;ENSMUSG00000004296;ENSMUSG00000005413;ENSMUSG00000014599;ENSMUSG00000015533;ENSMUSG00000015947;ENSMUSG00000016529;ENSMUSG00000017652;ENSMUSG00000018476;ENSMUSG00000018927;ENSMUSG00000018930;ENSMUSG00000019122;ENSMUSG00000019850;ENSMUSG00000020178;ENSMUSG00000020826;ENSMUSG00000020889;ENSMUSG00000020893;ENSMUSG00000021322;…	Ccl3;Lgals9;Timp1;Axl;Il12b;Hmox1;Csf1;Itga2;Fcgr1;Il10;Cd40;Kdm6b;Ccl6;Ccl4;Ccl9;Tnfaip3;Adora2a;Nos2;Nr1d1;Per1;Aoah;Clu;Bcl6;Lta;Cd6;Jak2;Il33;Nfkb2;Il23a;Il6;Ifi202b;Xcl1;Notch1;Il1rn;Il1f6;Il1b;Il1a;Tnfrsf1b;Hgf;Bst1;Cxcl3;Usp18;Nupr1;Il4ra;Slc7a2;Il15;Ccl22;Ptgs2;Casp4;Cxcl10;Ccl5;Ccl12;Nfkbiz;Ccl7;Ccl2;Lrrk2;Serpine1;Ptger2;Il18;Dusp10;Saa3;Thbs1;Clcf1;Trem1;Zc3h12a;Ptgir;Ccrl2;Il1f9;Il27;…	1199	up	condition_DMSO_LPS_vs_DMSO
GO:0045087	innate immune response	6.4e-07	805	107	27.28	0.133	6.194	ENSMUSG00000000275;ENSMUSG00000000982;ENSMUSG00000001123;ENSMUSG00000002602;ENSMUSG00000004296;ENSMUSG00000006724;ENSMUSG00000014599;ENSMUSG00000015947;ENSMUSG00000017002;ENSMUSG00000017652;ENSMUSG00000018102;ENSMUSG00000018927;ENSMUSG00000018930;ENSMUSG00000019122;ENSMUSG00000019850;ENSMUSG00000020227;ENSMUSG00000020641;ENSMUSG00000020826;ENSMUSG00000021125;ENSMUSG00000021367;ENSMUSG00000022346;…	Trim25;Ccl3;Lgals9;Axl;Il12b;Cyp27b1;Csf1;Fcgr1;Slpi;Cd40;H2bc4;Ccl6;Ccl4;Ccl9;Tnfaip3;Irak3;Rsad2;Nos2;Arg2;Edn1;Myc;Mx2;Jak2;Nfkb2;Flnb;Il23a;Ifitm1;Irf7;Stat1;Ifi202b;Ifi211;Xcl1;Optn;Lcn2;Ifih1;Il1f6;Zbp1;Gbp3;Gbp2;Gbp9;Oasl2;Klrk1;Trim30a;Rab20;Ccl22;Crtam;Malt1;Casp4;Ifit1;Ccl5;Ccl12;Ccl7;Ccl2;Isg15;Tap1;Ifi206;Socs1;Il18;Isg20;Dusp10;Ifi203;Stat2;Gbp7;Ddx58;Oasl1;Ifi209;Il27;Ticam1;H2bc6;L…	1199	up	condition_DMSO_LPS_vs_DMSO
GO:0043154	negative regulation of cysteine-type endopeptidase activity involved in apoptotic process	6.9e-07	89	16	3.02	0.18	6.161	ENSMUSG00000005514;ENSMUSG00000007659;ENSMUSG00000017737;ENSMUSG00000020178;ENSMUSG00000020184;ENSMUSG00000023034;ENSMUSG00000024953;ENSMUSG00000025746;ENSMUSG00000026031;ENSMUSG00000026535;ENSMUSG00000027646;ENSMUSG00000028864;ENSMUSG00000032487;ENSMUSG00000040152;ENSMUSG00000046223;ENSMUSG00000090877	Por;Bcl2l1;Mmp9;Adora2a;Mdm2;Nr4a1;Prdx5;Il6;Cflar;Ifi202b;Src;Hgf;Ptgs2;Thbs1;Plaur;Hspa1b	1199	up	condition_DMSO_LPS_vs_DMSO
GO:0048661	positive regulation of smooth muscle cell proliferation	7.3e-07	109	19	3.69	0.174	6.137	ENSMUSG00000005413;ENSMUSG00000012705;ENSMUSG00000015533;ENSMUSG00000017737;ENSMUSG00000020184;ENSMUSG00000020644;ENSMUSG00000021367;ENSMUSG00000022346;ENSMUSG00000022893;ENSMUSG00000024486;ENSMUSG00000024789;ENSMUSG00000025746;ENSMUSG00000028341;ENSMUSG00000030067;ENSMUSG00000032487;ENSMUSG00000035042;ENSMUSG00000039217;ENSMUSG00000040152;ENSMUSG00000059588	Hmox1;Retn;Itga2;Mmp9;Mdm2;Id2;Edn1;Myc;Adamts1;Hbegf;Jak2;Il6;Nr4a3;Foxp1;Ptgs2;Ccl5;Il18;Thbs1;Calcrl	1199	up	condition_DMSO_LPS_vs_DMSO
GO:2000562	negative regulation of CD4-positive, alpha-beta T cell proliferation	8.8e-07	7	5	0.24	0.714	6.056	ENSMUSG00000001123;ENSMUSG00000016496;ENSMUSG00000021125;ENSMUSG00000026573;ENSMUSG00000053338	Lgals9;Cd274;Arg2;Xcl1;Tarm1	1199	up	condition_DMSO_LPS_vs_DMSO
GO:0002227	innate immune response in mucosa	1.6e-06	44	10	1.49	0.227	5.796	ENSMUSG00000018102;ENSMUSG00000047246;ENSMUSG00000058385;ENSMUSG00000062727;ENSMUSG00000069268;ENSMUSG00000069300;ENSMUSG00000069303;ENSMUSG00000069307;ENSMUSG00000094338;ENSMUSG00000095217	H2bc4;H2bc6;H2bc8;H2bc12;H2bc7;H2bc11;Hist1h2br;Hist1h2bq;H2bc13;H2bc15	1199	up	condition_DMSO_LPS_vs_DMSO
GO:0002548	monocyte chemotaxis	2.2e-06	62	16	2.1	0.258	5.658	ENSMUSG00000000982;ENSMUSG00000018927;ENSMUSG00000018930;ENSMUSG00000019122;ENSMUSG00000024190;ENSMUSG00000026573;ENSMUSG00000029648;ENSMUSG00000031779;ENSMUSG00000034855;ENSMUSG00000035042;ENSMUSG00000035352;ENSMUSG00000035373;ENSMUSG00000035385;ENSMUSG00000037411;ENSMUSG00000041120;ENSMUSG00000052270	Ccl3;Ccl6;Ccl4;Ccl9;Dusp1;Xcl1;Flt1;Ccl22;Cxcl10;Ccl5;Ccl12;Ccl7;Ccl2;Serpine1;Nbl1;Fpr2	1199	up	condition_DMSO_LPS_vs_DMSO
GO:0044406	adhesion of symbiont to host	2.3e-06	16	6	0.54	0.375	5.638	ENSMUSG00000028268;ENSMUSG00000028270;ENSMUSG00000029298;ENSMUSG00000040253;ENSMUSG00000062300;ENSMUSG00000104713	Gbp3;Gbp2;Gbp9;Gbp7;Nectin2;Gbp6	1199	up	condition_DMSO_LPS_vs_DMSO
GO:0045766	positive regulation of angiogenesis	3e-06	178	24	6.03	0.135	5.523	ENSMUSG00000000555;ENSMUSG00000004791;ENSMUSG00000004951;ENSMUSG00000005413;ENSMUSG00000014773;ENSMUSG00000015053;ENSMUSG00000016529;ENSMUSG00000017652;ENSMUSG00000017737;ENSMUSG00000021701;ENSMUSG00000025321;ENSMUSG00000027398;ENSMUSG00000027399;ENSMUSG00000028072;ENSMUSG00000028864;ENSMUSG00000029648;ENSMUSG00000031520;ENSMUSG00000032487;ENSMUSG00000035042;ENSMUSG00000037411;ENSMUSG00000040152;…	Itga5;Pgf;Hspb1;Hmox1;Dll1;Gata2;Il10;Cd40;Mmp9;Plk2;Itgb8;Il1b;Il1a;Ntrk1;Hgf;Flt1;Vegfc;Ptgs2;Ccl5;Serpine1;Thbs1;Zc3h12a;Ccbe1;Hipk2	1199	up	condition_DMSO_LPS_vs_DMSO
GO:0007204	positive regulation of cytosolic calcium ion concentration	4.8e-06	356	31	12.07	0.087	5.319	ENSMUSG00000000982;ENSMUSG00000002944;ENSMUSG00000003352;ENSMUSG00000015053;ENSMUSG00000020937;ENSMUSG00000021367;ENSMUSG00000024789;ENSMUSG00000026573;ENSMUSG00000027398;ENSMUSG00000029084;ENSMUSG00000029193;ENSMUSG00000029379;ENSMUSG00000030406;ENSMUSG00000034855;ENSMUSG00000036832;ENSMUSG00000037759;ENSMUSG00000038239;ENSMUSG00000038260;ENSMUSG00000038349;ENSMUSG00000038668;ENSMUSG00000043017;…	Ccl3;Cd36;Cacnb3;Gata2;Plcd3;Edn1;Jak2;Xcl1;Il1b;Cd38;Cckar;Cxcl3;Gipr;Cxcl10;Lpar3;Ptger2;Hrc;Trpm4;Plcl1;Lpar1;Ptgir;Ccrl2;Adra1a;Cxcr6;Gja1;Gpr17;Fpr2;Cxcl2;Cxcl11;Gng3;Prnp	1199	up	condition_DMSO_LPS_vs_DMSO
GO:0019731	antibacterial humoral response	5.5e-06	67	12	2.27	0.179	5.26	ENSMUSG00000017002;ENSMUSG00000018102;ENSMUSG00000047246;ENSMUSG00000055561;ENSMUSG00000058385;ENSMUSG00000062727;ENSMUSG00000069268;ENSMUSG00000069300;ENSMUSG00000069303;ENSMUSG00000069307;ENSMUSG00000094338;ENSMUSG00000095217	Slpi;H2bc4;H2bc6;Spink5;H2bc8;H2bc12;H2bc7;H2bc11;Hist1h2br;Hist1h2bq;H2bc13;H2bc15	1199	up	condition_DMSO_LPS_vs_DMSO
GO:0120162	positive regulation of cold-induced thermogenesis	6.2e-06	86	13	2.91	0.151	5.208	ENSMUSG00000002944;ENSMUSG00000007682;ENSMUSG00000018476;ENSMUSG00000025946;ENSMUSG00000026822;ENSMUSG00000028042;ENSMUSG00000030748;ENSMUSG00000039217;ENSMUSG00000049649;ENSMUSG00000050953;ENSMUSG00000057722;ENSMUSG00000058756;ENSMUSG00000062515	Cd36;Dio2;Kdm6b;Pth2r;Lcn2;Zbtb7b;Il4ra;Il18;Gpr3;Gja1;Lepr;Thra;Fabp4	1199	up	condition_DMSO_LPS_vs_DMSO
GO:0051140	regulation of NK T cell proliferation	6.4e-06	5	4	0.17	0.8	5.194	ENSMUSG00000004296;ENSMUSG00000025383;ENSMUSG00000028042;ENSMUSG00000039217	Il12b;Il23a;Zbtb7b;Il18	1199	up	condition_DMSO_LPS_vs_DMSO
GO:0032740	positive regulation of interleukin-17 production	1.3e-05	17	6	0.58	0.353	4.886	ENSMUSG00000004296;ENSMUSG00000025383;ENSMUSG00000025746;ENSMUSG00000031712;ENSMUSG00000039217;ENSMUSG00000058755	Il12b;Il23a;Il6;Il15;Il18;Osm	1199	up	condition_DMSO_LPS_vs_DMSO
GO:0031663	lipopolysaccharide-mediated signaling pathway	1.4e-05	52	11	1.76	0.212	4.854	ENSMUSG00000000982;ENSMUSG00000019850;ENSMUSG00000022126;ENSMUSG00000024670;ENSMUSG00000027398;ENSMUSG00000032688;ENSMUSG00000035042;ENSMUSG00000035352;ENSMUSG00000039217;ENSMUSG00000047123;ENSMUSG00000057135	Ccl3;Tnfaip3;Acod1;Cd6;Il1b;Malt1;Ccl5;Ccl12;Il18;Ticam1;Scimp	1199	up	condition_DMSO_LPS_vs_DMSO
GO:0032725	positive regulation of granulocyte macrophage colony-stimulating factor production	1.7e-05	11	5	0.37	0.455	4.77	ENSMUSG00000004296;ENSMUSG00000025383;ENSMUSG00000027398;ENSMUSG00000039217;ENSMUSG00000040296	Il12b;Il23a;Il1b;Il18;Ddx58	1199	up	condition_DMSO_LPS_vs_DMSO
GO:0032760	positive regulation of tumor necrosis factor production	1.8e-05	96	18	3.25	0.188	4.745	ENSMUSG00000000982;ENSMUSG00000001123;ENSMUSG00000002944;ENSMUSG00000004296;ENSMUSG00000004951;ENSMUSG00000018930;ENSMUSG00000022037;ENSMUSG00000025383;ENSMUSG00000026896;ENSMUSG00000027399;ENSMUSG00000035385;ENSMUSG00000036273;ENSMUSG00000038587;ENSMUSG00000039217;ENSMUSG00000040152;ENSMUSG00000040296;ENSMUSG00000045005;ENSMUSG00000047123	Ccl3;Lgals9;Cd36;Il12b;Hspb1;Ccl4;Clu;Il23a;Ifih1;Il1a;Ccl2;Lrrk2;Akap12;Il18;Thbs1;Ddx58;Fzd5;Ticam1	1199	up	condition_DMSO_LPS_vs_DMSO
GO:0043065	positive regulation of apoptotic process	2.3e-05	653	63	22.13	0.096	4.638	ENSMUSG00000000392;ENSMUSG00000000982;ENSMUSG00000004296;ENSMUSG00000005413;ENSMUSG00000006818;ENSMUSG00000007659;ENSMUSG00000007872;ENSMUSG00000013584;ENSMUSG00000015312;ENSMUSG00000016496;ENSMUSG00000016524;ENSMUSG00000016529;ENSMUSG00000017652;ENSMUSG00000017737;ENSMUSG00000020178;ENSMUSG00000020205;ENSMUSG00000021453;ENSMUSG00000022037;ENSMUSG00000022346;ENSMUSG00000022508;ENSMUSG00000023034;…	Fap;Ccl3;Il12b;Hmox1;Sod2;Bcl2l1;Id3;Aldh1a2;Gadd45b;Cd274;Il19;Il10;Cd40;Mmp9;Adora2a;Phlda1;Gadd45g;Clu;Myc;Bcl6;Nr4a1;Dusp1;Lta;Fas;Jak2;Fosl1;Maged1;Il6;Cflar;Pdcd1;Atf3;Optn;Notch1;Itga6;Il1b;Src;Nr4a3;Tnfrsf1b;Klrk1;Nupr1;Ptgs2;Malt1;Casp4;Ccl5;Ccl12;Gadd45a;Akap12;Lpar1;Il18;Tnfsf10;Thbs1;Inhba;Agrn;Zc3h12a;Hcar2;Ifit2;Plaur;Tnfsf15;S100a8;Scimp;Osm;Rybp;Prnp	1199	up	condition_DMSO_LPS_vs_DMSO
GO:0043032	positive regulation of macrophage activation	2.7e-05	32	7	1.08	0.219	4.569	ENSMUSG00000001123;ENSMUSG00000016529;ENSMUSG00000024810;ENSMUSG00000030748;ENSMUSG00000036273;ENSMUSG00000040152;ENSMUSG00000050440	Lgals9;Il10;Il33;Il4ra;Lrrk2;Thbs1;Hamp	1199	up	condition_DMSO_LPS_vs_DMSO
GO:0000122	negative regulation of transcription by RNA polymerase II	2.9e-05	884	54	29.96	0.061	4.538	ENSMUSG00000001156;ENSMUSG00000002944;ENSMUSG00000007872;ENSMUSG00000014030;ENSMUSG00000015053;ENSMUSG00000020184;ENSMUSG00000020473;ENSMUSG00000020644;ENSMUSG00000020889;ENSMUSG00000020893;ENSMUSG00000021367;ENSMUSG00000021765;ENSMUSG00000022346;ENSMUSG00000022508;ENSMUSG00000024810;ENSMUSG00000025019;ENSMUSG00000025225;ENSMUSG00000026380;ENSMUSG00000026536;ENSMUSG00000026628;ENSMUSG00000026923;…	Mxd1;Cd36;Id3;Pax5;Gata2;Mdm2;Aebp1;Id2;Nr1d1;Per1;Edn1;Fst;Myc;Bcl6;Il33;Lcor;Nfkb2;Tfcp2l1;Ifi211;Atf3;Notch1;Il1b;Zbtb7b;Nr4a3;Plk3;Nfe2l3;Foxp1;Tbx6;Foxj1;H1f2;Gadd45a;Ifi206;Ppp1r13l;Id1;Ifi209;Zfp36;Cxxc5;Atxn1;Zbtb21;Hamp;H1f4;Ifi205;Thra;Hipk2;Jazf1;Ifi208;Zhx2;Rybp;Ifi204;Zfp382;Slfn1;Gbp4;Mndal;Hspa1a	1199	up	condition_DMSO_LPS_vs_DMSO
GO:0034097	response to cytokine	3.6e-05	941	126	31.89	0.134	4.444	ENSMUSG00000000275;ENSMUSG00000000982;ENSMUSG00000001131;ENSMUSG00000002602;ENSMUSG00000003206;ENSMUSG00000004296;ENSMUSG00000006724;ENSMUSG00000007659;ENSMUSG00000013584;ENSMUSG00000014599;ENSMUSG00000016496;ENSMUSG00000017652;ENSMUSG00000018916;ENSMUSG00000018927;ENSMUSG00000018930;ENSMUSG00000019122;ENSMUSG00000020227;ENSMUSG00000020826;ENSMUSG00000020889;ENSMUSG00000021367;ENSMUSG00000022146;…	Trim25;Ccl3;Timp1;Axl;Ebi3;Il12b;Cyp27b1;Bcl2l1;Aldh1a2;Csf1;Cd274;Cd40;Csf2;Ccl6;Ccl4;Ccl9;Irak3;Nos2;Nr1d1;Edn1;Osmr;Myc;Ildr1;Il15ra;Mx2;Dusp1;Lox;Fas;Jak2;Fosl1;Nfkb2;Flnb;Ifitm1;Irf7;Il6;Stat1;Ptprn;Ifi202b;Ifi211;Xcl1;Lcn2;Hspa5;Traf1;Ifih1;Il1rn;Il1f6;Il1b;Il1a;Zbp1;Src;Gbp3;Gbp2;Tnfrsf1b;Cd38;Gbp9;Spp1;Cxcl3;Foxp1;Il4ra;Il13ra2;Rab20;Vegfc;Il15;Ccl22;Abcg4;Ptgs2;Casp4;Ifit1;Cxcl10;Ccl5;Cc…	1199	up	condition_DMSO_LPS_vs_DMSO
GO:0031640	killing of cells of other organism	4e-05	63	9	2.14	0.143	4.398	ENSMUSG00000019890;ENSMUSG00000020826;ENSMUSG00000026573;ENSMUSG00000031779;ENSMUSG00000034855;ENSMUSG00000035385;ENSMUSG00000042265;ENSMUSG00000058427;ENSMUSG00000062727	Nts;Nos2;Xcl1;Ccl22;Cxcl10;Ccl2;Trem1;Cxcl2;H2bc12	1199	up	condition_DMSO_LPS_vs_DMSO
GO:0007166	cell surface receptor signaling pathway	4.1e-05	2659	197	90.12	0.074	4.387	ENSMUSG00000000555;ENSMUSG00000000957;ENSMUSG00000000982;ENSMUSG00000001036;ENSMUSG00000001123;ENSMUSG00000001131;ENSMUSG00000002602;ENSMUSG00000002944;ENSMUSG00000003206;ENSMUSG00000003352;ENSMUSG00000004296;ENSMUSG00000004508;ENSMUSG00000004730;ENSMUSG00000004791;ENSMUSG00000004947;ENSMUSG00000004951;ENSMUSG00000005413;ENSMUSG00000005514;ENSMUSG00000007659;ENSMUSG00000009376;ENSMUSG00000012519;…	Itga5;Mmp14;Ccl3;Epn2;Lgals9;Timp1;Axl;Cd36;Ebi3;Cacnb3;Il12b;Gab2;Adgre1;Pgf;Dtx2;Hspb1;Hmox1;Por;Bcl2l1;Met;Mlkl;Csf1;Dll1;Gata2;Itga2;Fcgr1;Cd274;Il19;Il10;Cd40;Mmp9;Csf2;Ccl6;Ccl4;Ccl9;Tnfaip3;Dcn;Socs2;Ddit4;Plek;Adora2a;Irak3;Cpeb4;Pecam1;Edn1;Glrx;Fst;Acod1;Gdnf;Osmr;Myc;Bcl6;Arc;Cd86;Il15ra;Celsr3;Hbegf;Lox;Ldlrad4;Cd6;Fas;Jak2;Il33;Itgb8;Il23a;Ifitm1;Irf7;Il6;Pth2r;Cflar;Stat1;Wnt10a;Ptp…	1199	up	condition_DMSO_LPS_vs_DMSO
GO:1902042	negative regulation of extrinsic apoptotic signaling pathway via death domain receptors	4.1e-05	29	7	0.98	0.241	4.387	ENSMUSG00000005413;ENSMUSG00000007659;ENSMUSG00000019850;ENSMUSG00000026031;ENSMUSG00000028864;ENSMUSG00000037411;ENSMUSG00000037613	Hmox1;Bcl2l1;Tnfaip3;Cflar;Hgf;Serpine1;Tnfrsf23	1199	up	condition_DMSO_LPS_vs_DMSO
GO:0002860	positive regulation of natural killer cell mediated cytotoxicity directed against tumor cell target	4.2e-05	7	4	0.24	0.571	4.377	ENSMUSG00000004296;ENSMUSG00000030149;ENSMUSG00000032021;ENSMUSG00000062300	Il12b;Klrk1;Crtam;Nectin2	1199	up	condition_DMSO_LPS_vs_DMSO
GO:1903352	L-ornithine transmembrane transport	4.2e-05	7	4	0.24	0.571	4.377	ENSMUSG00000021265;ENSMUSG00000031297;ENSMUSG00000031596;ENSMUSG00000050304	Slc25a29;Slc7a3;Slc7a2;Slc25a2	1199	up	condition_DMSO_LPS_vs_DMSO
GO:0007568	aging	5.6e-05	341	28	11.56	0.082	4.252	ENSMUSG00000001131;ENSMUSG00000001663;ENSMUSG00000003549;ENSMUSG00000006724;ENSMUSG00000006818;ENSMUSG00000014030;ENSMUSG00000016529;ENSMUSG00000017737;ENSMUSG00000019929;ENSMUSG00000020644;ENSMUSG00000021125;ENSMUSG00000021367;ENSMUSG00000021701;ENSMUSG00000022508;ENSMUSG00000025225;ENSMUSG00000025746;ENSMUSG00000026380;ENSMUSG00000028072;ENSMUSG00000028599;ENSMUSG00000031503;ENSMUSG00000031712;…	Timp1;Gstt1;Ercc1;Cyp27b1;Sod2;Pax5;Il10;Mmp9;Dcn;Id2;Arg2;Edn1;Plk2;Bcl6;Nfkb2;Il6;Tfcp2l1;Ntrk1;Tnfrsf1b;Col4a2;Il15;Ptgs2;Ccl2;Lrrk2;Serpine1;Adra1a;Ass1;Prnp	1199	up	condition_DMSO_LPS_vs_DMSO
GO:0043491	protein kinase B signaling	6.1e-05	206	19	6.98	0.092	4.215	ENSMUSG00000000982;ENSMUSG00000002602;ENSMUSG00000017652;ENSMUSG00000024486;ENSMUSG00000024529;ENSMUSG00000025746;ENSMUSG00000027398;ENSMUSG00000027646;ENSMUSG00000028072;ENSMUSG00000028073;ENSMUSG00000035042;ENSMUSG00000035352;ENSMUSG00000038067;ENSMUSG00000038508;ENSMUSG00000039217;ENSMUSG00000040152;ENSMUSG00000040663;ENSMUSG00000052270;ENSMUSG00000058755	Ccl3;Axl;Cd40;Hbegf;Lox;Il6;Il1b;Src;Ntrk1;Pear1;Ccl5;Ccl12;Csf3;Gdf15;Il18;Thbs1;Clcf1;Fpr2;Osm	1199	up	condition_DMSO_LPS_vs_DMSO
GO:0002230	positive regulation of defense response to virus by host	6.4e-05	31	7	1.05	0.226	4.194	ENSMUSG00000004296;ENSMUSG00000025383;ENSMUSG00000026104;ENSMUSG00000035042;ENSMUSG00000040296;ENSMUSG00000042677;ENSMUSG00000044701	Il12b;Il23a;Stat1;Ccl5;Ddx58;Zc3h12a;Il27	1199	up	condition_DMSO_LPS_vs_DMSO
GO:1904469	positive regulation of tumor necrosis factor secretion	7e-05	22	6	0.75	0.273	4.155	ENSMUSG00000026896;ENSMUSG00000027399;ENSMUSG00000036273;ENSMUSG00000038587;ENSMUSG00000040296;ENSMUSG00000045005	Ifih1;Il1a;Lrrk2;Akap12;Ddx58;Fzd5	1199	up	condition_DMSO_LPS_vs_DMSO
GO:0032819	positive regulation of natural killer cell proliferation	8.2e-05	8	4	0.27	0.5	4.086	ENSMUSG00000004296;ENSMUSG00000025383;ENSMUSG00000031712;ENSMUSG00000039217	Il12b;Il23a;Il15;Il18	1199	up	condition_DMSO_LPS_vs_DMSO
GO:0002437	inflammatory response to antigenic stimulus	8.8e-05	66	12	2.24	0.182	4.056	ENSMUSG00000004296;ENSMUSG00000015947;ENSMUSG00000016529;ENSMUSG00000018476;ENSMUSG00000024402;ENSMUSG00000024670;ENSMUSG00000026923;ENSMUSG00000026981;ENSMUSG00000026984;ENSMUSG00000027398;ENSMUSG00000027399;ENSMUSG00000052229	Il12b;Fcgr1;Il10;Kdm6b;Lta;Cd6;Notch1;Il1rn;Il1f6;Il1b;Il1a;Gpr17	1199	up	condition_DMSO_LPS_vs_DMSO
GO:0016525	negative regulation of angiogenesis	9.4e-05	136	16	4.61	0.118	4.027	ENSMUSG00000001036;ENSMUSG00000002944;ENSMUSG00000004296;ENSMUSG00000019929;ENSMUSG00000021701;ENSMUSG00000022893;ENSMUSG00000026104;ENSMUSG00000026923;ENSMUSG00000031503;ENSMUSG00000034394;ENSMUSG00000034855;ENSMUSG00000035385;ENSMUSG00000036390;ENSMUSG00000037411;ENSMUSG00000040152;ENSMUSG00000063531	Epn2;Cd36;Il12b;Dcn;Plk2;Adamts1;Stat1;Notch1;Col4a2;Lif;Cxcl10;Ccl2;Gadd45a;Serpine1;Thbs1;Sema3e	1199	up	condition_DMSO_LPS_vs_DMSO
GO:0050918	positive chemotaxis	9.8e-05	71	12	2.41	0.169	4.009	ENSMUSG00000000982;ENSMUSG00000004791;ENSMUSG00000009376;ENSMUSG00000015533;ENSMUSG00000028864;ENSMUSG00000031520;ENSMUSG00000034855;ENSMUSG00000035042;ENSMUSG00000040026;ENSMUSG00000050711;ENSMUSG00000052270;ENSMUSG00000074115	Ccl3;Pgf;Met;Itga2;Hgf;Vegfc;Cxcl10;Ccl5;Saa3;Scg2;Fpr2;Saa1	1199	up	condition_DMSO_LPS_vs_DMSO
GO:0060337	type I interferon signaling pathway	9.9e-05	43	7	1.46	0.163	4.004	ENSMUSG00000025491;ENSMUSG00000025498;ENSMUSG00000026104;ENSMUSG00000027514;ENSMUSG00000040033;ENSMUSG00000065968;ENSMUSG00000110104	Ifitm1;Irf7;Stat1;Zbp1;Stat2;Ifitm7;Gm45717	1199	up	condition_DMSO_LPS_vs_DMSO
GO:0061469	regulation of type B pancreatic cell proliferation	0.0001	15	5	0.51	0.333	4	ENSMUSG00000020889;ENSMUSG00000023034;ENSMUSG00000026204;ENSMUSG00000028341;ENSMUSG00000030717	Nr1d1;Nr4a1;Ptprn;Nr4a3;Nupr1	1199	up	condition_DMSO_LPS_vs_DMSO
GO:0060700	regulation of ribonuclease activity	0.0001	15	5	0.51	0.333	4	ENSMUSG00000029561;ENSMUSG00000032623;ENSMUSG00000041827;ENSMUSG00000052776;ENSMUSG00000066861	Oasl2;Oas1d;Oasl1;Oas1a;Oas1g	1199	up	condition_DMSO_LPS_vs_DMSO
GO:0050729	positive regulation of inflammatory response	0.00012	143	22	4.85	0.154	3.921	ENSMUSG00000000982;ENSMUSG00000015533;ENSMUSG00000015947;ENSMUSG00000024402;ENSMUSG00000024670;ENSMUSG00000024789;ENSMUSG00000024810;ENSMUSG00000025746;ENSMUSG00000027398;ENSMUSG00000030717;ENSMUSG00000032487;ENSMUSG00000035042;ENSMUSG00000035356;ENSMUSG00000036273;ENSMUSG00000037411;ENSMUSG00000047123;ENSMUSG00000053338;ENSMUSG00000055447;ENSMUSG00000056054;ENSMUSG00000058755;ENSMUSG00000062515;…	Ccl3;Itga2;Fcgr1;Lta;Cd6;Jak2;Il33;Il6;Il1b;Nupr1;Ptgs2;Ccl5;Nfkbiz;Lrrk2;Serpine1;Ticam1;Tarm1;Cd47;S100a8;Osm;Fabp4;Gbp5	1199	up	condition_DMSO_LPS_vs_DMSO
GO:0043547	positive regulation of GTPase activity	0.00012	367	26	12.44	0.071	3.921	ENSMUSG00000000982;ENSMUSG00000017652;ENSMUSG00000018927;ENSMUSG00000018930;ENSMUSG00000019122;ENSMUSG00000020709;ENSMUSG00000026358;ENSMUSG00000026475;ENSMUSG00000026573;ENSMUSG00000027111;ENSMUSG00000028072;ENSMUSG00000028348;ENSMUSG00000031709;ENSMUSG00000031779;ENSMUSG00000034227;ENSMUSG00000035042;ENSMUSG00000035352;ENSMUSG00000035373;ENSMUSG00000035385;ENSMUSG00000035954;ENSMUSG00000036273;…	Ccl3;Cd40;Ccl6;Ccl4;Ccl9;Adap2;Rgs1;Rgs16;Xcl1;Itga6;Ntrk1;Cavin4;Tbc1d9;Ccl22;Foxj1;Ccl5;Ccl12;Ccl7;Ccl2;Dock4;Lrrk2;F11r;Agrn;Rgs8;Sipa1l1;Rtn4r	1199	up	condition_DMSO_LPS_vs_DMSO
GO:0014068	positive regulation of phosphatidylinositol 3-kinase signaling	0.00013	71	10	2.41	0.141	3.886	ENSMUSG00000019929;ENSMUSG00000028072;ENSMUSG00000028864;ENSMUSG00000029648;ENSMUSG00000032841;ENSMUSG00000035042;ENSMUSG00000038067;ENSMUSG00000039217;ENSMUSG00000052270;ENSMUSG00000058755	Dcn;Ntrk1;Hgf;Flt1;Prr5l;Ccl5;Csf3;Il18;Fpr2;Osm	1199	up	condition_DMSO_LPS_vs_DMSO
GO:0001706	endoderm formation	0.00014	54	9	1.83	0.167	3.854	ENSMUSG00000000555;ENSMUSG00000000957;ENSMUSG00000017737;ENSMUSG00000024190;ENSMUSG00000027368;ENSMUSG00000031503;ENSMUSG00000031530;ENSMUSG00000034765;ENSMUSG00000041324	Itga5;Mmp14;Mmp9;Dusp1;Dusp2;Col4a2;Dusp4;Dusp5;Inhba	1199	up	condition_DMSO_LPS_vs_DMSO
GO:0007229	integrin-mediated signaling pathway	0.00014	97	12	3.29	0.124	3.854	ENSMUSG00000000555;ENSMUSG00000001131;ENSMUSG00000015533;ENSMUSG00000020120;ENSMUSG00000025321;ENSMUSG00000027111;ENSMUSG00000027646;ENSMUSG00000034664;ENSMUSG00000035692;ENSMUSG00000037712;ENSMUSG00000059901;ENSMUSG00000108596	Itga5;Timp1;Itga2;Plek;Itgb8;Itga6;Src;Itga2b;Isg15;Fermt2;Adamts14;Gm49368	1199	up	condition_DMSO_LPS_vs_DMSO
GO:0002544	chronic inflammatory response	0.00014	22	7	0.75	0.318	3.854	ENSMUSG00000016529;ENSMUSG00000019850;ENSMUSG00000024402;ENSMUSG00000035385;ENSMUSG00000040152;ENSMUSG00000050737;ENSMUSG00000050953	Il10;Tnfaip3;Lta;Ccl2;Thbs1;Ptges;Gja1	1199	up	condition_DMSO_LPS_vs_DMSO
GO:0048711	positive regulation of astrocyte differentiation	0.00014	16	5	0.54	0.312	3.854	ENSMUSG00000020644;ENSMUSG00000026923;ENSMUSG00000027398;ENSMUSG00000034394;ENSMUSG00000040663	Id2;Notch1;Il1b;Lif;Clcf1	1199	up	condition_DMSO_LPS_vs_DMSO
GO:0043433	negative regulation of DNA-binding transcription factor activity	0.00015	155	16	5.25	0.103	3.824	ENSMUSG00000005413;ENSMUSG00000007872;ENSMUSG00000019850;ENSMUSG00000020227;ENSMUSG00000020644;ENSMUSG00000022661;ENSMUSG00000024014;ENSMUSG00000026573;ENSMUSG00000030595;ENSMUSG00000030699;ENSMUSG00000030717;ENSMUSG00000034227;ENSMUSG00000042677;ENSMUSG00000042745;ENSMUSG00000058756;ENSMUSG00000079037	Hmox1;Id3;Tnfaip3;Irak3;Id2;Cd200;Pim1;Xcl1;Nfkbib;Tbx6;Nupr1;Foxj1;Zc3h12a;Id1;Thra;Prnp	1199	up	condition_DMSO_LPS_vs_DMSO
GO:0002040	sprouting angiogenesis	0.00018	131	18	4.44	0.137	3.745	ENSMUSG00000000555;ENSMUSG00000001036;ENSMUSG00000004296;ENSMUSG00000004791;ENSMUSG00000005413;ENSMUSG00000014773;ENSMUSG00000015053;ENSMUSG00000016529;ENSMUSG00000021701;ENSMUSG00000023034;ENSMUSG00000026923;ENSMUSG00000031486;ENSMUSG00000031520;ENSMUSG00000032487;ENSMUSG00000040152;ENSMUSG00000046318;ENSMUSG00000063531;ENSMUSG00000070327	Itga5;Epn2;Il12b;Pgf;Hmox1;Dll1;Gata2;Il10;Plk2;Nr4a1;Notch1;Adgra2;Vegfc;Ptgs2;Thbs1;Ccbe1;Sema3e;Rnf213	1199	up	condition_DMSO_LPS_vs_DMSO
GO:0032729	positive regulation of interferon-gamma production	0.00018	71	10	2.41	0.141	3.745	ENSMUSG00000004296;ENSMUSG00000024402;ENSMUSG00000025383;ENSMUSG00000027398;ENSMUSG00000030149;ENSMUSG00000032021;ENSMUSG00000039217;ENSMUSG00000044701;ENSMUSG00000045005;ENSMUSG00000053175	Il12b;Lta;Il23a;Il1b;Klrk1;Crtam;Il18;Il27;Fzd5;Bcl3	1199	up	condition_DMSO_LPS_vs_DMSO
GO:0032689	negative regulation of interferon-gamma production	0.00019	31	8	1.05	0.258	3.721	ENSMUSG00000001123;ENSMUSG00000002602;ENSMUSG00000016496;ENSMUSG00000016529;ENSMUSG00000024810;ENSMUSG00000026573;ENSMUSG00000042677;ENSMUSG00000079037	Lgals9;Axl;Cd274;Il10;Il33;Xcl1;Zc3h12a;Prnp	1199	up	condition_DMSO_LPS_vs_DMSO
GO:0032693	negative regulation of interleukin-10 production	0.00019	17	5	0.58	0.294	3.721	ENSMUSG00000004296;ENSMUSG00000014773;ENSMUSG00000016496;ENSMUSG00000025383;ENSMUSG00000028965	Il12b;Dll1;Cd274;Il23a;Tnfrsf9	1199	up	condition_DMSO_LPS_vs_DMSO
GO:0043524	negative regulation of neuron apoptotic process	0.0002	175	17	5.93	0.097	3.699	ENSMUSG00000002602;ENSMUSG00000005413;ENSMUSG00000006818;ENSMUSG00000007659;ENSMUSG00000016529;ENSMUSG00000020178;ENSMUSG00000020300;ENSMUSG00000022144;ENSMUSG00000024789;ENSMUSG00000026672;ENSMUSG00000028072;ENSMUSG00000028341;ENSMUSG00000033792;ENSMUSG00000035352;ENSMUSG00000040663;ENSMUSG00000052270;ENSMUSG00000061436	Axl;Hmox1;Sod2;Bcl2l1;Il10;Adora2a;Cpeb4;Gdnf;Jak2;Optn;Ntrk1;Nr4a3;Atp7a;Ccl12;Clcf1;Fpr2;Hipk2	1199	up	condition_DMSO_LPS_vs_DMSO
GO:0043615	astrocyte cell migration	0.00023	10	4	0.34	0.4	3.638	ENSMUSG00000000957;ENSMUSG00000000982;ENSMUSG00000035352;ENSMUSG00000035385	Mmp14;Ccl3;Ccl12;Ccl2	1199	up	condition_DMSO_LPS_vs_DMSO
GO:0050869	negative regulation of B cell activation	0.00023	31	6	1.05	0.194	3.638	ENSMUSG00000016529;ENSMUSG00000019850;ENSMUSG00000020644;ENSMUSG00000022508;ENSMUSG00000024778;ENSMUSG00000034227	Il10;Tnfaip3;Id2;Bcl6;Fas;Foxj1	1199	up	condition_DMSO_LPS_vs_DMSO
GO:0042060	wound healing	0.00025	423	35	14.34	0.083	3.602	ENSMUSG00000000555;ENSMUSG00000001131;ENSMUSG00000002602;ENSMUSG00000002944;ENSMUSG00000005413;ENSMUSG00000015533;ENSMUSG00000019929;ENSMUSG00000020120;ENSMUSG00000020717;ENSMUSG00000022766;ENSMUSG00000024486;ENSMUSG00000024529;ENSMUSG00000024743;ENSMUSG00000024899;ENSMUSG00000025746;ENSMUSG00000026031;ENSMUSG00000026131;ENSMUSG00000026923;ENSMUSG00000027399;ENSMUSG00000027611;ENSMUSG00000028073;…	Itga5;Timp1;Axl;Cd36;Hmox1;Itga2;Dcn;Plek;Pecam1;Serpind1;Hbegf;Lox;Syt7;Papss2;Il6;Cflar;Dst;Notch1;Il1a;Procr;Pear1;Tnc;Pdpn;Itga2b;Dcbld2;Ccl2;Acta2;Serpine1;F11r;Dusp10;Thbs1;Trim72;Gja1;Cxcl2;Serpinb2	1199	up	condition_DMSO_LPS_vs_DMSO
GO:0008285	negative regulation of cell population proliferation	0.00026	695	64	23.56	0.092	3.585	ENSMUSG00000000392;ENSMUSG00000001123;ENSMUSG00000004296;ENSMUSG00000005413;ENSMUSG00000006724;ENSMUSG00000006818;ENSMUSG00000013584;ENSMUSG00000014773;ENSMUSG00000015053;ENSMUSG00000016496;ENSMUSG00000016529;ENSMUSG00000017724;ENSMUSG00000017737;ENSMUSG00000019850;ENSMUSG00000020178;ENSMUSG00000021125;ENSMUSG00000022346;ENSMUSG00000022508;ENSMUSG00000022838;ENSMUSG00000022863;ENSMUSG00000022901;…	Fap;Lgals9;Il12b;Hmox1;Cyp27b1;Sod2;Aldh1a2;Dll1;Gata2;Cd274;Il10;Etv4;Mmp9;Tnfaip3;Adora2a;Arg2;Myc;Bcl6;Eaf2;Btg3;Cd86;Dusp1;Lta;Fth1;Fas;Fosl1;Maged1;Ifitm1;Il6;Stat1;Xcl1;Optn;Notch1;Il1b;Il1a;Zbtb7b;Ntrk1;Pdpn;Tnfrsf9;Flt1;Nupr1;Il15;Crtam;Ptgs2;Foxj1;Lif;Ccl12;Wnk2;P3h2;Dusp10;Thbs1;Inhba;Ptgir;Fzd5;Ptges;Gja1;Mapk11;Tarm1;Ifit3;Cd80;Slfn1;Prnp;Lrrc32;Hspa1a	1199	up	condition_DMSO_LPS_vs_DMSO
GO:0031100	animal organ regeneration	0.00029	88	11	2.98	0.125	3.538	ENSMUSG00000002602;ENSMUSG00000004791;ENSMUSG00000005413;ENSMUSG00000005681;ENSMUSG00000016529;ENSMUSG00000022346;ENSMUSG00000026923;ENSMUSG00000028341;ENSMUSG00000028864;ENSMUSG00000034394;ENSMUSG00000035385	Axl;Pgf;Hmox1;Apoa2;Il10;Myc;Notch1;Nr4a3;Hgf;Lif;Ccl2	1199	up	condition_DMSO_LPS_vs_DMSO
GO:0045662	negative regulation of myoblast differentiation	0.0003	28	6	0.95	0.214	3.523	ENSMUSG00000007872;ENSMUSG00000014773;ENSMUSG00000019122;ENSMUSG00000026923;ENSMUSG00000034855;ENSMUSG00000039217	Id3;Dll1;Ccl9;Notch1;Cxcl10;Il18	1199	up	condition_DMSO_LPS_vs_DMSO
GO:0042093	T-helper cell differentiation	0.00035	61	15	2.07	0.246	3.456	ENSMUSG00000004296;ENSMUSG00000022508;ENSMUSG00000025383;ENSMUSG00000025746;ENSMUSG00000028042;ENSMUSG00000030067;ENSMUSG00000030748;ENSMUSG00000032688;ENSMUSG00000033792;ENSMUSG00000034266;ENSMUSG00000035356;ENSMUSG00000039217;ENSMUSG00000042677;ENSMUSG00000044701;ENSMUSG00000053175	Il12b;Bcl6;Il23a;Il6;Zbtb7b;Foxp1;Il4ra;Malt1;Atp7a;Batf;Nfkbiz;Il18;Zc3h12a;Il27;Bcl3	1199	up	condition_DMSO_LPS_vs_DMSO
GO:2001186	negative regulation of CD8-positive, alpha-beta T cell activation	0.00037	5	3	0.17	0.6	3.432	ENSMUSG00000016496;ENSMUSG00000028042;ENSMUSG00000038037	Cd274;Zbtb7b;Socs1	1199	up	condition_DMSO_LPS_vs_DMSO
GO:1904754	positive regulation of vascular associated smooth muscle cell migration	0.00045	20	5	0.68	0.25	3.347	ENSMUSG00000020184;ENSMUSG00000022893;ENSMUSG00000028341;ENSMUSG00000033792;ENSMUSG00000035954	Mdm2;Adamts1;Nr4a3;Atp7a;Dock4	1199	up	condition_DMSO_LPS_vs_DMSO
GO:0090026	positive regulation of monocyte chemotaxis	0.00045	20	5	0.68	0.25	3.347	ENSMUSG00000034855;ENSMUSG00000035042;ENSMUSG00000035385;ENSMUSG00000037411;ENSMUSG00000052270	Cxcl10;Ccl5;Ccl2;Serpine1;Fpr2	1199	up	condition_DMSO_LPS_vs_DMSO
GO:0002687	positive regulation of leukocyte migration	0.00048	148	23	5.02	0.155	3.319	ENSMUSG00000000957;ENSMUSG00000000982;ENSMUSG00000001123;ENSMUSG00000004791;ENSMUSG00000014599;ENSMUSG00000015533;ENSMUSG00000017737;ENSMUSG00000018930;ENSMUSG00000020717;ENSMUSG00000021367;ENSMUSG00000025383;ENSMUSG00000026573;ENSMUSG00000027398;ENSMUSG00000027399;ENSMUSG00000031520;ENSMUSG00000034664;ENSMUSG00000034855;ENSMUSG00000035042;ENSMUSG00000035352;ENSMUSG00000035373;ENSMUSG00000035385;…	Mmp14;Ccl3;Lgals9;Pgf;Csf1;Itga2;Mmp9;Ccl4;Pecam1;Edn1;Il23a;Xcl1;Il1b;Il1a;Vegfc;Itga2b;Cxcl10;Ccl5;Ccl12;Ccl7;Ccl2;Serpine1;Fpr2	1199	up	condition_DMSO_LPS_vs_DMSO
GO:0035456	response to interferon-beta	0.00048	63	23	2.14	0.365	3.319	ENSMUSG00000025491;ENSMUSG00000026104;ENSMUSG00000026535;ENSMUSG00000026536;ENSMUSG00000028268;ENSMUSG00000028270;ENSMUSG00000034459;ENSMUSG00000037849;ENSMUSG00000039997;ENSMUSG00000040483;ENSMUSG00000043263;ENSMUSG00000054072;ENSMUSG00000054203;ENSMUSG00000065968;ENSMUSG00000066677;ENSMUSG00000070501;ENSMUSG00000073489;ENSMUSG00000073555;ENSMUSG00000074896;ENSMUSG00000090272;ENSMUSG00000090942;…	Ifitm1;Stat1;Ifi202b;Ifi211;Gbp3;Gbp2;Ifit1;Ifi206;Ifi203;Xaf1;Ifi209;Iigp1;Ifi205;Ifitm7;Ifi208;Ifi214;Ifi204;Gm4951;Ifit3;Mndal;F830016B08Rik;Gbp6;Gm45717	1199	up	condition_DMSO_LPS_vs_DMSO
GO:0045944	positive regulation of transcription by RNA polymerase II	0.00052	1201	65	40.71	0.054	3.284	ENSMUSG00000000247;ENSMUSG00000000982;ENSMUSG00000001542;ENSMUSG00000003549;ENSMUSG00000004371;ENSMUSG00000004661;ENSMUSG00000009376;ENSMUSG00000014030;ENSMUSG00000014773;ENSMUSG00000015053;ENSMUSG00000016529;ENSMUSG00000017652;ENSMUSG00000017724;ENSMUSG00000018476;ENSMUSG00000019929;ENSMUSG00000020275;ENSMUSG00000020889;ENSMUSG00000020893;ENSMUSG00000021367;ENSMUSG00000022144;ENSMUSG00000022346;…	Lhx2;Ccl3;Ell2;Ercc1;Il11;Arid3b;Met;Pax5;Dll1;Gata2;Il10;Cd40;Etv4;Kdm6b;Dcn;Rel;Nr1d1;Per1;Edn1;Gdnf;Myc;Eaf2;Nr4a1;Il33;Fosl1;Nfkb2;Il23a;Irf7;Il6;Stat1;Ptprn;Atf3;Notch1;Itga6;Il1b;Il1a;Helz2;Zbtb7b;Nr4a3;Cavin4;Fosl2;Foxp1;Tbx6;Csrnp1;Foxj1;Batf;Lif;Csf3;Il18;Ddx58;Tet2;Inhba;Agrn;Prdm10;Zc3h12a;Fzd5;Atxn1;Hamp;Bcl3;Osm;Thra;Hipk2;Gbx1;Zfp382;Mef2b	1199	up	condition_DMSO_LPS_vs_DMSO
GO:0010744	positive regulation of macrophage derived foam cell differentiation	0.00052	12	4	0.41	0.333	3.284	ENSMUSG00000002944;ENSMUSG00000014599;ENSMUSG00000018916;ENSMUSG00000039217	Cd36;Csf1;Csf2;Il18	1199	up	condition_DMSO_LPS_vs_DMSO
GO:0071636	positive regulation of transforming growth factor beta production	0.00052	19	5	0.64	0.263	3.284	ENSMUSG00000022661;ENSMUSG00000026573;ENSMUSG00000030530;ENSMUSG00000032487;ENSMUSG00000040152	Cd200;Xcl1;Furin;Ptgs2;Thbs1	1199	up	condition_DMSO_LPS_vs_DMSO
GO:0060326	cell chemotaxis	0.00054	306	47	10.37	0.154	3.268	ENSMUSG00000000982;ENSMUSG00000004791;ENSMUSG00000004951;ENSMUSG00000009376;ENSMUSG00000014599;ENSMUSG00000018927;ENSMUSG00000018930;ENSMUSG00000019122;ENSMUSG00000021367;ENSMUSG00000023034;ENSMUSG00000024190;ENSMUSG00000024486;ENSMUSG00000024529;ENSMUSG00000025383;ENSMUSG00000026573;ENSMUSG00000026923;ENSMUSG00000027398;ENSMUSG00000028864;ENSMUSG00000029082;ENSMUSG00000029304;ENSMUSG00000029379;…	Ccl3;Pgf;Hspb1;Met;Csf1;Ccl6;Ccl4;Ccl9;Edn1;Nr4a1;Dusp1;Hbegf;Lox;Il23a;Xcl1;Notch1;Il1b;Hgf;Bst1;Spp1;Cxcl3;Flt1;Klrk1;Vegfc;Ccl22;Cxcl10;Ccl5;Ccl12;Ccl7;Ccl2;Dock4;Serpine1;Trpm4;Lpar1;Saa3;Thbs1;Nbl1;Trem1;Ccrl2;Cxcr6;Ch25h;Scg2;Fpr2;S100a8;Cxcl2;Cxcl11;Saa1	1199	up	condition_DMSO_LPS_vs_DMSO
GO:0014911	positive regulation of smooth muscle cell migration	0.00054	63	12	2.14	0.19	3.268	ENSMUSG00000012705;ENSMUSG00000015533;ENSMUSG00000020184;ENSMUSG00000022346;ENSMUSG00000022893;ENSMUSG00000027646;ENSMUSG00000028341;ENSMUSG00000033792;ENSMUSG00000035042;ENSMUSG00000035954;ENSMUSG00000038668;ENSMUSG00000039217	Retn;Itga2;Mdm2;Myc;Adamts1;Src;Nr4a3;Atp7a;Ccl5;Dock4;Lpar1;Il18	1199	up	condition_DMSO_LPS_vs_DMSO
GO:0009408	response to heat	0.00056	117	11	3.97	0.094	3.252	ENSMUSG00000005413;ENSMUSG00000025746;ENSMUSG00000027399;ENSMUSG00000029193;ENSMUSG00000032487;ENSMUSG00000035385;ENSMUSG00000040987;ENSMUSG00000058427;ENSMUSG00000058755;ENSMUSG00000090877;ENSMUSG00000091971	Hmox1;Il6;Il1a;Cckar;Ptgs2;Ccl2;Mill2;Cxcl2;Osm;Hspa1b;Hspa1a	1199	up	condition_DMSO_LPS_vs_DMSO
GO:0046641	positive regulation of alpha-beta T cell proliferation	0.00057	21	5	0.71	0.238	3.244	ENSMUSG00000004296;ENSMUSG00000025383;ENSMUSG00000026573;ENSMUSG00000039217;ENSMUSG00000075122	Il12b;Il23a;Xcl1;Il18;Cd80	1199	up	condition_DMSO_LPS_vs_DMSO
GO:0051135	positive regulation of NK T cell activation	0.00072	6	3	0.2	0.5	3.143	ENSMUSG00000004296;ENSMUSG00000025383;ENSMUSG00000039217	Il12b;Il23a;Il18	1199	up	condition_DMSO_LPS_vs_DMSO
GO:0032762	mast cell cytokine production	0.00072	6	3	0.2	0.5	3.143	ENSMUSG00000005413;ENSMUSG00000022508;ENSMUSG00000028341	Hmox1;Bcl6;Nr4a3	1199	up	condition_DMSO_LPS_vs_DMSO
GO:0060252	positive regulation of glial cell proliferation	0.00072	22	5	0.75	0.227	3.143	ENSMUSG00000022346;ENSMUSG00000024402;ENSMUSG00000025746;ENSMUSG00000027398;ENSMUSG00000046876	Myc;Lta;Il6;Il1b;Atxn1	1199	up	condition_DMSO_LPS_vs_DMSO
GO:2000321	positive regulation of T-helper 17 cell differentiation	0.00072	6	3	0.2	0.5	3.143	ENSMUSG00000025383;ENSMUSG00000032688;ENSMUSG00000035356	Il23a;Malt1;Nfkbiz	1199	up	condition_DMSO_LPS_vs_DMSO
GO:2000556	positive regulation of T-helper 1 cell cytokine production	0.00072	6	3	0.2	0.5	3.143	ENSMUSG00000026573;ENSMUSG00000027398;ENSMUSG00000039217	Xcl1;Il1b;Il18	1199	up	condition_DMSO_LPS_vs_DMSO
GO:0070163	regulation of adiponectin secretion	0.00072	6	3	0.2	0.5	3.143	ENSMUSG00000027398;ENSMUSG00000031488;ENSMUSG00000045502	Il1b;Rab11fip1;Hcar2	1199	up	condition_DMSO_LPS_vs_DMSO
GO:0046007	negative regulation of activated T cell proliferation	0.00073	13	4	0.44	0.308	3.137	ENSMUSG00000016496;ENSMUSG00000032021;ENSMUSG00000079037;ENSMUSG00000090958	Cd274;Crtam;Prnp;Lrrc32	1199	up	condition_DMSO_LPS_vs_DMSO
GO:0009612	response to mechanical stimulus	0.00074	224	23	7.59	0.103	3.131	ENSMUSG00000000957;ENSMUSG00000002944;ENSMUSG00000003352;ENSMUSG00000015533;ENSMUSG00000017652;ENSMUSG00000019929;ENSMUSG00000021367;ENSMUSG00000022346;ENSMUSG00000024912;ENSMUSG00000025746;ENSMUSG00000027398;ENSMUSG00000027646;ENSMUSG00000028072;ENSMUSG00000028364;ENSMUSG00000028645;ENSMUSG00000032487;ENSMUSG00000035385;ENSMUSG00000036390;ENSMUSG00000038235;ENSMUSG00000039217;ENSMUSG00000040152;…	Mmp14;Cd36;Cacnb3;Itga2;Cd40;Dcn;Edn1;Myc;Fosl1;Il6;Il1b;Src;Ntrk1;Tnc;Slc2a1;Ptgs2;Ccl2;Gadd45a;F11r;Il18;Thbs1;Pkd1l3;Gja1	1199	up	condition_DMSO_LPS_vs_DMSO
GO:0050679	positive regulation of epithelial cell proliferation	0.00078	203	22	6.88	0.108	3.108	ENSMUSG00000000184;ENSMUSG00000004791;ENSMUSG00000005413;ENSMUSG00000015053;ENSMUSG00000016529;ENSMUSG00000019850;ENSMUSG00000022218;ENSMUSG00000022346;ENSMUSG00000023034;ENSMUSG00000025746;ENSMUSG00000026031;ENSMUSG00000026204;ENSMUSG00000026923;ENSMUSG00000028341;ENSMUSG00000030067;ENSMUSG00000031520;ENSMUSG00000033792;ENSMUSG00000035042;ENSMUSG00000035385;ENSMUSG00000039217;ENSMUSG00000042745;…	Ccnd2;Pgf;Hmox1;Gata2;Il10;Tnfaip3;Tgm1;Myc;Nr4a1;Il6;Cflar;Ptprn;Notch1;Nr4a3;Foxp1;Vegfc;Atp7a;Ccl5;Ccl2;Il18;Id1;Scg2	1199	up	condition_DMSO_LPS_vs_DMSO
GO:0048812	neuron projection morphogenesis	0.00082	649	37	22	0.057	3.086	ENSMUSG00000000247;ENSMUSG00000017724;ENSMUSG00000019194;ENSMUSG00000020178;ENSMUSG00000022037;ENSMUSG00000022144;ENSMUSG00000022602;ENSMUSG00000023473;ENSMUSG00000026131;ENSMUSG00000026923;ENSMUSG00000027002;ENSMUSG00000027833;ENSMUSG00000028072;ENSMUSG00000028341;ENSMUSG00000029193;ENSMUSG00000029223;ENSMUSG00000030067;ENSMUSG00000031078;ENSMUSG00000031673;ENSMUSG00000033792;ENSMUSG00000035513;…	Lhx2;Etv4;Scn1b;Adora2a;Clu;Gdnf;Arc;Celsr3;Dst;Notch1;Nckap1;Shox2;Ntrk1;Nr4a3;Cckar;Uchl1;Foxp1;Cttn;Cdh11;Atp7a;Ntng2;Lrrk2;Lpar3;Srcin1;Nbl1;Agrn;Sipa1l1;Id1;Rtn4r;Nyap1;Flrt2;Lgr4;Gja1;Flrt3;Palld;Sema3e;Gbx1	1199	up	condition_DMSO_LPS_vs_DMSO
GO:0050728	negative regulation of inflammatory response	0.00082	161	18	5.46	0.112	3.086	ENSMUSG00000001123;ENSMUSG00000004296;ENSMUSG00000016529;ENSMUSG00000019850;ENSMUSG00000020178;ENSMUSG00000020889;ENSMUSG00000021322;ENSMUSG00000028599;ENSMUSG00000028864;ENSMUSG00000039384;ENSMUSG00000042677;ENSMUSG00000044786;ENSMUSG00000050440;ENSMUSG00000052229;ENSMUSG00000052270;ENSMUSG00000053113;ENSMUSG00000053475;ENSMUSG00000059588	Lgals9;Il12b;Il10;Tnfaip3;Adora2a;Nr1d1;Aoah;Tnfrsf1b;Hgf;Dusp10;Zc3h12a;Zfp36;Hamp;Gpr17;Fpr2;Socs3;Tnfaip6;Calcrl	1199	up	condition_DMSO_LPS_vs_DMSO
GO:0071398	cellular response to fatty acid	0.00086	60	11	2.03	0.183	3.066	ENSMUSG00000007872;ENSMUSG00000021367;ENSMUSG00000027646;ENSMUSG00000028364;ENSMUSG00000030067;ENSMUSG00000030747;ENSMUSG00000035385;ENSMUSG00000037759;ENSMUSG00000042677;ENSMUSG00000044359;ENSMUSG00000076441	Id3;Edn1;Src;Tnc;Foxp1;Dgat2;Ccl2;Ptger2;Zc3h12a;P2ry4;Ass1	1199	up	condition_DMSO_LPS_vs_DMSO
GO:0097192	extrinsic apoptotic signaling pathway in absence of ligand	0.00087	79	10	2.68	0.127	3.06	ENSMUSG00000007659;ENSMUSG00000018916;ENSMUSG00000022144;ENSMUSG00000024778;ENSMUSG00000026822;ENSMUSG00000027398;ENSMUSG00000027399;ENSMUSG00000041324;ENSMUSG00000100838;ENSMUSG00000102037	Bcl2l1;Csf2;Gdnf;Fas;Lcn2;Il1b;Il1a;Inhba;Gm29094;Bcl2a1a	1199	up	condition_DMSO_LPS_vs_DMSO
GO:0048147	negative regulation of fibroblast proliferation	0.00089	34	6	1.15	0.176	3.051	ENSMUSG00000006818;ENSMUSG00000017737;ENSMUSG00000022346;ENSMUSG00000024402;ENSMUSG00000024661;ENSMUSG00000030717	Sod2;Mmp9;Myc;Lta;Fth1;Nupr1	1199	up	condition_DMSO_LPS_vs_DMSO
GO:0007010	cytoskeleton organization	0.00091	1361	57	46.13	0.042	3.041	ENSMUSG00000000982;ENSMUSG00000009376;ENSMUSG00000019850;ENSMUSG00000019944;ENSMUSG00000020120;ENSMUSG00000020717;ENSMUSG00000021367;ENSMUSG00000021701;ENSMUSG00000022508;ENSMUSG00000022602;ENSMUSG00000024856;ENSMUSG00000025278;ENSMUSG00000026031;ENSMUSG00000026131;ENSMUSG00000027002;ENSMUSG00000027399;ENSMUSG00000027646;ENSMUSG00000028348;ENSMUSG00000028680;ENSMUSG00000029082;ENSMUSG00000029193;…	Ccl3;Met;Tnfaip3;Rhobtb1;Plek;Pecam1;Edn1;Plk2;Bcl6;Arc;Cdk2ap2;Flnb;Cflar;Dst;Nckap1;Il1a;Src;Cavin4;Plk3;Bst1;Cckar;Fscn1;Foxp1;Cttn;Cspg5;Casp4;Znrf1;Rhov;Foxj1;Daam1;Ccl12;Ccl7;Ccl2;C530008M17Rik;Gadd45a;Micall2;Plekhg2;Csf3;F11r;Lpar1;Rhou;Fhdc1;Agrn;Sipa1l1;Id1;Synpo2;Gja1;Rnd1;Cd47;Palld;Ccser2;Nectin2;Sema3e;Marcks;Ehd2;Hspa1b;Hspa1a	1199	up	condition_DMSO_LPS_vs_DMSO
GO:0006955	immune response	0.00096	1651	181	55.96	0.11	3.018	ENSMUSG00000000275;ENSMUSG00000000982;ENSMUSG00000001123;ENSMUSG00000002602;ENSMUSG00000002944;ENSMUSG00000003352;ENSMUSG00000003549;ENSMUSG00000004296;ENSMUSG00000004730;ENSMUSG00000005413;ENSMUSG00000005681;ENSMUSG00000006724;ENSMUSG00000014599;ENSMUSG00000014773;ENSMUSG00000015053;ENSMUSG00000015947;ENSMUSG00000016283;ENSMUSG00000016496;ENSMUSG00000016529;ENSMUSG00000017002;ENSMUSG00000017652;…	Trim25;Ccl3;Lgals9;Axl;Cd36;Cacnb3;Ercc1;Il12b;Adgre1;Hmox1;Apoa2;Cyp27b1;Csf1;Dll1;Gata2;Fcgr1;H2-M2;Cd274;Il10;Slpi;Cd40;H2bc4;Kdm6b;Csf2;Ccl6;Ccl4;Ccl9;Tnfaip3;Nts;Irak3;Rsad2;Nos2;Arg2;Edn1;Acod1;Myc;Bcl6;Cd200;Cd86;Mx2;Lta;Fth1;Cd6;Fas;Jak2;Il33;Nfkb2;Flnb;Il23a;Ifitm1;Irf7;Il6;Stat1;Pdcd1;Ifi202b;Ifi211;Xcl1;Optn;Lcn2;Ifih1;Notch1;Il1rn;Il1f6;Il1b;Il1a;Zbp1;Zbtb7b;Gbp3;Gbp2;Nr4a3;Tnfrsf1b;C…	1199	up	condition_DMSO_LPS_vs_DMSO
GO:0001916	positive regulation of T cell mediated cytotoxicity	0.00096	47	7	1.59	0.149	3.018	ENSMUSG00000004296;ENSMUSG00000016283;ENSMUSG00000025383;ENSMUSG00000026573;ENSMUSG00000040987;ENSMUSG00000056116;ENSMUSG00000062300	Il12b;H2-M2;Il23a;Xcl1;Mill2;H2-T22;Nectin2	1199	up	condition_DMSO_LPS_vs_DMSO
GO:0045591	positive regulation of regulatory T cell differentiation	0.001	14	4	0.47	0.286	3	ENSMUSG00000001123;ENSMUSG00000022508;ENSMUSG00000038037;ENSMUSG00000039384	Lgals9;Bcl6;Socs1;Dusp10	1199	up	condition_DMSO_LPS_vs_DMSO
GO:0071803	positive regulation of podosome assembly	0.001	14	4	0.47	0.286	3	ENSMUSG00000018916;ENSMUSG00000027646;ENSMUSG00000029581;ENSMUSG00000058056	Csf2;Src;Fscn1;Palld	1199	up	condition_DMSO_LPS_vs_DMSO
GO:0035970	peptidyl-threonine dephosphorylation	0.001	14	4	0.47	0.286	3	ENSMUSG00000024190;ENSMUSG00000031530;ENSMUSG00000034765;ENSMUSG00000039384	Dusp1;Dusp4;Dusp5;Dusp10	1199	up	condition_DMSO_LPS_vs_DMSO
GO:0032735	positive regulation of interleukin-12 production	0.00104	35	6	1.19	0.171	2.983	ENSMUSG00000002944;ENSMUSG00000004296;ENSMUSG00000017652;ENSMUSG00000025383;ENSMUSG00000053137;ENSMUSG00000057135	Cd36;Il12b;Cd40;Il23a;Mapk11;Scimp	1199	up	condition_DMSO_LPS_vs_DMSO
GO:0032526	response to retinoic acid	0.00107	106	12	3.59	0.113	2.971	ENSMUSG00000013584;ENSMUSG00000022346;ENSMUSG00000024190;ENSMUSG00000024987;ENSMUSG00000028364;ENSMUSG00000028435;ENSMUSG00000029084;ENSMUSG00000035385;ENSMUSG00000038751;ENSMUSG00000040987;ENSMUSG00000050737;ENSMUSG00000050953	Aldh1a2;Myc;Dusp1;Cyp26a1;Tnc;Aqp3;Cd38;Ccl2;Ptk6;Mill2;Ptges;Gja1	1199	up	condition_DMSO_LPS_vs_DMSO
GO:0008360	regulation of cell shape	0.00112	160	14	5.42	0.087	2.951	ENSMUSG00000000982;ENSMUSG00000019944;ENSMUSG00000025746;ENSMUSG00000028583;ENSMUSG00000034226;ENSMUSG00000035352;ENSMUSG00000035373;ENSMUSG00000035385;ENSMUSG00000037712;ENSMUSG00000038235;ENSMUSG00000038668;ENSMUSG00000039960;ENSMUSG00000054855;ENSMUSG00000063531	Ccl3;Rhobtb1;Il6;Pdpn;Rhov;Ccl12;Ccl7;Ccl2;Fermt2;F11r;Lpar1;Rhou;Rnd1;Sema3e	1199	up	condition_DMSO_LPS_vs_DMSO
GO:2000501	regulation of natural killer cell chemotaxis	0.00113	8	7	0.27	0.875	2.947	ENSMUSG00000000982;ENSMUSG00000018930;ENSMUSG00000026573;ENSMUSG00000030149;ENSMUSG00000035042;ENSMUSG00000035352;ENSMUSG00000035373	Ccl3;Ccl4;Xcl1;Klrk1;Ccl5;Ccl12;Ccl7	1199	up	condition_DMSO_LPS_vs_DMSO
GO:0071407	cellular response to organic cyclic compound	0.00114	627	50	21.25	0.08	2.943	ENSMUSG00000000982;ENSMUSG00000001248;ENSMUSG00000006724;ENSMUSG00000007872;ENSMUSG00000015533;ENSMUSG00000016529;ENSMUSG00000020108;ENSMUSG00000020184;ENSMUSG00000020826;ENSMUSG00000020889;ENSMUSG00000020893;ENSMUSG00000021367;ENSMUSG00000021591;ENSMUSG00000022037;ENSMUSG00000022144;ENSMUSG00000022346;ENSMUSG00000023034;ENSMUSG00000024014;ENSMUSG00000024789;ENSMUSG00000025746;ENSMUSG00000026031;…	Ccl3;Gramd1a;Cyp27b1;Id3;Itga2;Il10;Ddit4;Mdm2;Nos2;Nr1d1;Per1;Edn1;Glrx;Clu;Gdnf;Myc;Nr4a1;Pim1;Jak2;Il6;Cflar;Hspa5;Ifih1;Itga6;Il1b;Src;Nr4a3;Tnc;Spp1;Foxp1;Il15;Aqp9;Ptgs2;Tiparp;Ccl5;Ccl12;Ccl2;Lrrk2;Socs1;Trpm4;Il18;Ddx58;Inhba;Rgs8;Zc3h12a;Id1;Zfp36;Thra;Ifit1bl2;Ass1	1199	up	condition_DMSO_LPS_vs_DMSO
GO:1901739	regulation of myoblast fusion	0.00114	25	5	0.85	0.2	2.943	ENSMUSG00000026031;ENSMUSG00000030748;ENSMUSG00000034855;ENSMUSG00000038508;ENSMUSG00000074364	Cflar;Il4ra;Cxcl10;Gdf15;Ehd2	1199	up	condition_DMSO_LPS_vs_DMSO
GO:0046850	regulation of bone remodeling	0.00121	56	7	1.9	0.125	2.917	ENSMUSG00000024743;ENSMUSG00000025746;ENSMUSG00000029084;ENSMUSG00000029304;ENSMUSG00000050440;ENSMUSG00000050953;ENSMUSG00000057722	Syt7;Il6;Cd38;Spp1;Hamp;Gja1;Lepr	1199	up	condition_DMSO_LPS_vs_DMSO
GO:0002467	germinal center formation	0.00122	15	5	0.51	0.333	2.914	ENSMUSG00000019850;ENSMUSG00000022508;ENSMUSG00000025225;ENSMUSG00000034227;ENSMUSG00000053175	Tnfaip3;Bcl6;Nfkb2;Foxj1;Bcl3	1199	up	condition_DMSO_LPS_vs_DMSO
GO:0010533	regulation of activation of Janus kinase activity	0.00123	7	3	0.24	0.429	2.91	ENSMUSG00000004296;ENSMUSG00000025383;ENSMUSG00000038037	Il12b;Il23a;Socs1	1199	up	condition_DMSO_LPS_vs_DMSO
GO:0060754	positive regulation of mast cell chemotaxis	0.00123	7	3	0.24	0.429	2.91	ENSMUSG00000004791;ENSMUSG00000031520;ENSMUSG00000035042	Pgf;Vegfc;Ccl5	1199	up	condition_DMSO_LPS_vs_DMSO
GO:1901299	negative regulation of hydrogen peroxide-mediated programmed cell death	0.00123	7	3	0.24	0.429	2.91	ENSMUSG00000009376;ENSMUSG00000021591;ENSMUSG00000028864	Met;Glrx;Hgf	1199	up	condition_DMSO_LPS_vs_DMSO
GO:2000553	positive regulation of T-helper 2 cell cytokine production	0.00123	7	3	0.24	0.429	2.91	ENSMUSG00000020641;ENSMUSG00000025746;ENSMUSG00000026573	Rsad2;Il6;Xcl1	1199	up	condition_DMSO_LPS_vs_DMSO
GO:1903401	L-lysine transmembrane transport	0.00123	7	3	0.24	0.429	2.91	ENSMUSG00000021265;ENSMUSG00000031297;ENSMUSG00000031596	Slc25a29;Slc7a3;Slc7a2	1199	up	condition_DMSO_LPS_vs_DMSO
GO:2000586	regulation of platelet-derived growth factor receptor-beta signaling pathway	0.00123	7	3	0.24	0.429	2.91	ENSMUSG00000021591;ENSMUSG00000024529;ENSMUSG00000027646	Glrx;Lox;Src	1199	up	condition_DMSO_LPS_vs_DMSO
GO:1901388	regulation of transforming growth factor beta activation	0.00123	7	3	0.24	0.429	2.91	ENSMUSG00000025321;ENSMUSG00000030530;ENSMUSG00000090958	Itgb8;Furin;Lrrc32	1199	up	condition_DMSO_LPS_vs_DMSO
GO:0045630	positive regulation of T-helper 2 cell differentiation	0.00123	7	3	0.24	0.429	2.91	ENSMUSG00000025746;ENSMUSG00000030748;ENSMUSG00000039217	Il6;Il4ra;Il18	1199	up	condition_DMSO_LPS_vs_DMSO
GO:0070487	monocyte aggregation	0.00123	7	3	0.24	0.429	2.91	ENSMUSG00000027398;ENSMUSG00000028341;ENSMUSG00000055447	Il1b;Nr4a3;Cd47	1199	up	condition_DMSO_LPS_vs_DMSO
GO:2000811	negative regulation of anoikis	0.00133	15	4	0.51	0.267	2.876	ENSMUSG00000000555;ENSMUSG00000007659;ENSMUSG00000026923;ENSMUSG00000027646	Itga5;Bcl2l1;Notch1;Src	1199	up	condition_DMSO_LPS_vs_DMSO
GO:0000185	activation of MAPKKK activity	0.00133	15	4	0.51	0.267	2.876	ENSMUSG00000015312;ENSMUSG00000018334;ENSMUSG00000021453;ENSMUSG00000036390	Gadd45b;Ksr1;Gadd45g;Gadd45a	1199	up	condition_DMSO_LPS_vs_DMSO
GO:0042127	regulation of cell population proliferation	0.00134	1746	139	59.18	0.08	2.873	ENSMUSG00000000184;ENSMUSG00000000247;ENSMUSG00000000392;ENSMUSG00000001123;ENSMUSG00000001131;ENSMUSG00000004296;ENSMUSG00000004371;ENSMUSG00000004508;ENSMUSG00000004791;ENSMUSG00000005413;ENSMUSG00000005514;ENSMUSG00000006724;ENSMUSG00000006818;ENSMUSG00000007659;ENSMUSG00000011179;ENSMUSG00000012705;ENSMUSG00000013584;ENSMUSG00000014599;ENSMUSG00000014773;ENSMUSG00000015053;ENSMUSG00000015533;…	Ccnd2;Lhx2;Fap;Lgals9;Timp1;Il12b;Il11;Gab2;Pgf;Hmox1;Por;Cyp27b1;Sod2;Bcl2l1;Odc1;Retn;Aldh1a2;Csf1;Dll1;Gata2;Itga2;Cd274;Il10;Cd40;Etv4;Mmp9;Ksr1;Csf2;Tnfaip3;Adora2a;Mdm2;Id2;Nos2;Nr1d1;Plcd3;Arg2;Edn1;Clu;Gdnf;Osmr;Tgm1;Myc;Bcl6;Eaf2;Btg3;Adamts1;Cd86;Nr4a1;Pim1;Dusp1;Lta;Hbegf;Fth1;Cd6;Fas;Jak2;Fosl1;Maged1;Il23a;Ifitm1;Il6;Cflar;Stat1;Ptprn;Xcl1;Atf3;Optn;Notch1;Il1b;Il1a;Src;Shox2;Zbtb7b;…	1199	up	condition_DMSO_LPS_vs_DMSO
GO:0034341	response to interferon-gamma	0.00136	156	36	5.29	0.231	2.866	ENSMUSG00000000982;ENSMUSG00000004296;ENSMUSG00000006724;ENSMUSG00000017652;ENSMUSG00000018927;ENSMUSG00000018930;ENSMUSG00000019122;ENSMUSG00000020826;ENSMUSG00000021367;ENSMUSG00000022346;ENSMUSG00000024789;ENSMUSG00000025278;ENSMUSG00000025491;ENSMUSG00000026104;ENSMUSG00000026573;ENSMUSG00000028268;ENSMUSG00000028270;ENSMUSG00000029298;ENSMUSG00000031504;ENSMUSG00000031779;ENSMUSG00000035042;…	Ccl3;Il12b;Cyp27b1;Cd40;Ccl6;Ccl4;Ccl9;Nos2;Edn1;Myc;Jak2;Flnb;Ifitm1;Stat1;Xcl1;Gbp3;Gbp2;Gbp9;Rab20;Ccl22;Ccl5;Ccl12;Ccl7;Ccl2;Socs1;Gbp7;Cd47;Ifitm7;Ass1;Gm43302;Gbp4;Gbp11;Gbp6;Gbp10;Gbp5;Gm45717	1199	up	condition_DMSO_LPS_vs_DMSO
GO:0051092	positive regulation of NF-kappaB transcription factor activity	0.00138	128	12	4.34	0.094	2.86	ENSMUSG00000000275;ENSMUSG00000002944;ENSMUSG00000017652;ENSMUSG00000020227;ENSMUSG00000022037;ENSMUSG00000026031;ENSMUSG00000026875;ENSMUSG00000027398;ENSMUSG00000028072;ENSMUSG00000032688;ENSMUSG00000039217;ENSMUSG00000047123	Trim25;Cd36;Cd40;Irak3;Clu;Cflar;Traf1;Il1b;Ntrk1;Malt1;Il18;Ticam1	1199	up	condition_DMSO_LPS_vs_DMSO
GO:1904707	positive regulation of vascular smooth muscle cell proliferation	0.00141	37	6	1.25	0.162	2.851	ENSMUSG00000017737;ENSMUSG00000020184;ENSMUSG00000021367;ENSMUSG00000022893;ENSMUSG00000024789;ENSMUSG00000028341	Mmp9;Mdm2;Edn1;Adamts1;Jak2;Nr4a3	1199	up	condition_DMSO_LPS_vs_DMSO
GO:0045787	positive regulation of cell cycle	0.00142	357	16	12.1	0.045	2.848	ENSMUSG00000000184;ENSMUSG00000000392;ENSMUSG00000016529;ENSMUSG00000020184;ENSMUSG00000020644;ENSMUSG00000021367;ENSMUSG00000022218;ENSMUSG00000022346;ENSMUSG00000022893;ENSMUSG00000024014;ENSMUSG00000024912;ENSMUSG00000027398;ENSMUSG00000027399;ENSMUSG00000027646;ENSMUSG00000028341;ENSMUSG00000030717	Ccnd2;Fap;Il10;Mdm2;Id2;Edn1;Tgm1;Myc;Adamts1;Pim1;Fosl1;Il1b;Il1a;Src;Nr4a3;Nupr1	1199	up	condition_DMSO_LPS_vs_DMSO
GO:0032868	response to insulin	0.00152	286	17	9.69	0.059	2.818	ENSMUSG00000006724;ENSMUSG00000012705;ENSMUSG00000016529;ENSMUSG00000022346;ENSMUSG00000025746;ENSMUSG00000026031;ENSMUSG00000026204;ENSMUSG00000027398;ENSMUSG00000027646;ENSMUSG00000028042;ENSMUSG00000028645;ENSMUSG00000035385;ENSMUSG00000037428;ENSMUSG00000038037;ENSMUSG00000039304;ENSMUSG00000042828;ENSMUSG00000053113	Cyp27b1;Retn;Il10;Myc;Il6;Cflar;Ptprn;Il1b;Src;Zbtb7b;Slc2a1;Ccl2;Vgf;Socs1;Tnfsf10;Trim72;Socs3	1199	up	condition_DMSO_LPS_vs_DMSO
GO:0032956	regulation of actin cytoskeleton organization	0.00152	363	22	12.3	0.061	2.818	ENSMUSG00000009376;ENSMUSG00000019944;ENSMUSG00000020120;ENSMUSG00000020717;ENSMUSG00000021367;ENSMUSG00000027002;ENSMUSG00000027399;ENSMUSG00000029082;ENSMUSG00000029581;ENSMUSG00000031078;ENSMUSG00000034226;ENSMUSG00000036377;ENSMUSG00000037552;ENSMUSG00000038067;ENSMUSG00000038235;ENSMUSG00000038668;ENSMUSG00000039960;ENSMUSG00000042745;ENSMUSG00000050315;ENSMUSG00000054855;ENSMUSG00000055447;…	Met;Rhobtb1;Plek;Pecam1;Edn1;Nckap1;Il1a;Bst1;Fscn1;Cttn;Rhov;C530008M17Rik;Plekhg2;Csf3;F11r;Lpar1;Rhou;Id1;Synpo2;Rnd1;Cd47;Sema3e	1199	up	condition_DMSO_LPS_vs_DMSO
GO:0010575	positive regulation of vascular endothelial growth factor production	0.00161	26	5	0.88	0.192	2.793	ENSMUSG00000025746;ENSMUSG00000027398;ENSMUSG00000027399;ENSMUSG00000032487;ENSMUSG00000046318	Il6;Il1b;Il1a;Ptgs2;Ccbe1	1199	up	condition_DMSO_LPS_vs_DMSO
GO:0060100	positive regulation of phagocytosis, engulfment	0.00172	16	4	0.54	0.25	2.764	ENSMUSG00000002944;ENSMUSG00000015053;ENSMUSG00000015533;ENSMUSG00000015947	Cd36;Gata2;Itga2;Fcgr1	1199	up	condition_DMSO_LPS_vs_DMSO
GO:0010832	negative regulation of myotube differentiation	0.00172	16	4	0.54	0.25	2.764	ENSMUSG00000026031;ENSMUSG00000026923;ENSMUSG00000034855;ENSMUSG00000042828	Cflar;Notch1;Cxcl10;Trim72	1199	up	condition_DMSO_LPS_vs_DMSO
GO:0032680	regulation of tumor necrosis factor production	0.00176	166	29	5.63	0.175	2.754	ENSMUSG00000000982;ENSMUSG00000001123;ENSMUSG00000002602;ENSMUSG00000002944;ENSMUSG00000004296;ENSMUSG00000004951;ENSMUSG00000016529;ENSMUSG00000018930;ENSMUSG00000019850;ENSMUSG00000020227;ENSMUSG00000021125;ENSMUSG00000022037;ENSMUSG00000025383;ENSMUSG00000026896;ENSMUSG00000027399;ENSMUSG00000030067;ENSMUSG00000030921;ENSMUSG00000035385;ENSMUSG00000036273;ENSMUSG00000038587;ENSMUSG00000039217;…	Ccl3;Lgals9;Axl;Cd36;Il12b;Hspb1;Il10;Ccl4;Tnfaip3;Irak3;Arg2;Clu;Il23a;Ifih1;Il1a;Foxp1;Trim30a;Ccl2;Lrrk2;Akap12;Il18;Thbs1;Ddx58;Zc3h12a;Zfp36;Fzd5;Ticam1;Bcl3;Cd47	1199	up	condition_DMSO_LPS_vs_DMSO
GO:0050727	regulation of inflammatory response	0.00191	362	49	12.27	0.135	2.719	ENSMUSG00000000982;ENSMUSG00000001123;ENSMUSG00000004296;ENSMUSG00000015533;ENSMUSG00000015947;ENSMUSG00000016529;ENSMUSG00000019850;ENSMUSG00000020178;ENSMUSG00000020826;ENSMUSG00000020889;ENSMUSG00000020893;ENSMUSG00000021322;ENSMUSG00000022508;ENSMUSG00000024402;ENSMUSG00000024670;ENSMUSG00000024789;ENSMUSG00000024810;ENSMUSG00000025746;ENSMUSG00000026573;ENSMUSG00000027398;ENSMUSG00000028599;…	Ccl3;Lgals9;Il12b;Itga2;Fcgr1;Il10;Tnfaip3;Adora2a;Nos2;Nr1d1;Per1;Aoah;Bcl6;Lta;Cd6;Jak2;Il33;Il6;Xcl1;Il1b;Tnfrsf1b;Hgf;Bst1;Usp18;Nupr1;Slc7a2;Ptgs2;Casp4;Ccl5;Nfkbiz;Lrrk2;Serpine1;Dusp10;Clcf1;Zc3h12a;Zfp36;Ticam1;Hamp;Gpr17;Fpr2;Socs3;Tarm1;Tnfaip6;Cd47;S100a8;Osm;Calcrl;Fabp4;Gbp5	1199	up	condition_DMSO_LPS_vs_DMSO
GO:0061518	microglial cell proliferation	0.00191	8	3	0.27	0.375	2.719	ENSMUSG00000014599;ENSMUSG00000022037;ENSMUSG00000024810	Csf1;Clu;Il33	1199	up	condition_DMSO_LPS_vs_DMSO
GO:0035234	ectopic germ cell programmed cell death	0.00191	8	3	0.27	0.375	2.719	ENSMUSG00000027398;ENSMUSG00000027399;ENSMUSG00000033538	Il1b;Il1a;Casp4	1199	up	condition_DMSO_LPS_vs_DMSO
GO:0031622	positive regulation of fever generation	0.00191	8	3	0.27	0.375	2.719	ENSMUSG00000027398;ENSMUSG00000032487;ENSMUSG00000035042	Il1b;Ptgs2;Ccl5	1199	up	condition_DMSO_LPS_vs_DMSO
GO:0045648	positive regulation of erythrocyte differentiation	0.00192	27	5	0.92	0.185	2.717	ENSMUSG00000015053;ENSMUSG00000020644;ENSMUSG00000026104;ENSMUSG00000035692;ENSMUSG00000041324	Gata2;Id2;Stat1;Isg15;Inhba	1199	up	condition_DMSO_LPS_vs_DMSO
GO:1900745	positive regulation of p38MAPK cascade	0.00192	27	5	0.92	0.185	2.717	ENSMUSG00000015312;ENSMUSG00000021453;ENSMUSG00000027398;ENSMUSG00000036390;ENSMUSG00000042677	Gadd45b;Gadd45g;Il1b;Gadd45a;Zc3h12a	1199	up	condition_DMSO_LPS_vs_DMSO
GO:0043066	negative regulation of apoptotic process	0.00194	981	82	33.25	0.084	2.712	ENSMUSG00000000184;ENSMUSG00000000555;ENSMUSG00000001131;ENSMUSG00000002602;ENSMUSG00000004951;ENSMUSG00000005413;ENSMUSG00000005514;ENSMUSG00000006818;ENSMUSG00000007659;ENSMUSG00000014773;ENSMUSG00000015053;ENSMUSG00000016524;ENSMUSG00000016529;ENSMUSG00000017737;ENSMUSG00000018916;ENSMUSG00000019850;ENSMUSG00000020178;ENSMUSG00000020184;ENSMUSG00000020300;ENSMUSG00000021125;ENSMUSG00000021367;…	Ccnd2;Itga5;Timp1;Axl;Hspb1;Hmox1;Por;Sod2;Bcl2l1;Dll1;Gata2;Il19;Il10;Mmp9;Csf2;Tnfaip3;Adora2a;Mdm2;Cpeb4;Arg2;Edn1;Plk2;Clu;Gdnf;Myc;Bcl6;Nr4a1;Pim1;Dusp1;Fas;Jak2;Prdx5;Il6;Cflar;Pdcd1;Ifi202b;Optn;Hspa5;Notch1;Il1rn;Itga6;Il1b;Src;Ntrk1;Nr4a3;Pdpn;Plk3;Hgf;Cd38;Spp1;Foxp1;Nupr1;Cttn;Pim2;Ptgs2;Atp7a;Chst11;Ccl5;Ccl12;Lrrk2;Serpine1;Tnfrsf23;Il18;Thbs1;Clcf1;Stk40;Zc3h12a;Id1;Plaur;Prokr1;Scg…	1199	up	condition_DMSO_LPS_vs_DMSO
GO:1901215	negative regulation of neuron death	0.00203	244	24	8.27	0.098	2.693	ENSMUSG00000002602;ENSMUSG00000005413;ENSMUSG00000006818;ENSMUSG00000007659;ENSMUSG00000014599;ENSMUSG00000016529;ENSMUSG00000020178;ENSMUSG00000020275;ENSMUSG00000020300;ENSMUSG00000022144;ENSMUSG00000024789;ENSMUSG00000025746;ENSMUSG00000026672;ENSMUSG00000028072;ENSMUSG00000028341;ENSMUSG00000028599;ENSMUSG00000033792;ENSMUSG00000035042;ENSMUSG00000035352;ENSMUSG00000036273;ENSMUSG00000038067;…	Axl;Hmox1;Sod2;Bcl2l1;Csf1;Il10;Adora2a;Rel;Cpeb4;Gdnf;Jak2;Il6;Optn;Ntrk1;Nr4a3;Tnfrsf1b;Atp7a;Ccl5;Ccl12;Lrrk2;Csf3;Clcf1;Fpr2;Hipk2	1199	up	condition_DMSO_LPS_vs_DMSO
GO:0043388	positive regulation of DNA binding	0.00213	66	7	2.24	0.106	2.672	ENSMUSG00000001123;ENSMUSG00000015533;ENSMUSG00000017737;ENSMUSG00000022346;ENSMUSG00000024789;ENSMUSG00000046223;ENSMUSG00000061436	Lgals9;Itga2;Mmp9;Myc;Jak2;Plaur;Hipk2	1199	up	condition_DMSO_LPS_vs_DMSO
GO:0032695	negative regulation of interleukin-12 production	0.00219	17	4	0.58	0.235	2.66	ENSMUSG00000016529;ENSMUSG00000020227;ENSMUSG00000028965;ENSMUSG00000040152	Il10;Irak3;Tnfrsf9;Thbs1	1199	up	condition_DMSO_LPS_vs_DMSO
GO:0050710	negative regulation of cytokine secretion	0.0022	66	11	2.24	0.167	2.658	ENSMUSG00000001123;ENSMUSG00000005681;ENSMUSG00000016529;ENSMUSG00000019850;ENSMUSG00000020077;ENSMUSG00000021125;ENSMUSG00000025746;ENSMUSG00000028965;ENSMUSG00000042677;ENSMUSG00000050199;ENSMUSG00000090958	Lgals9;Apoa2;Il10;Tnfaip3;Srgn;Arg2;Il6;Tnfrsf9;Zc3h12a;Lgr4;Lrrc32	1199	up	condition_DMSO_LPS_vs_DMSO
GO:0061098	positive regulation of protein tyrosine kinase activity	0.00221	54	7	1.83	0.13	2.656	ENSMUSG00000015947;ENSMUSG00000035042;ENSMUSG00000038453;ENSMUSG00000041936;ENSMUSG00000044716;ENSMUSG00000045875;ENSMUSG00000079037	Fcgr1;Ccl5;Srcin1;Agrn;Dok7;Adra1a;Prnp	1199	up	condition_DMSO_LPS_vs_DMSO
GO:0036120	cellular response to platelet-derived growth factor stimulus	0.00227	28	5	0.95	0.179	2.644	ENSMUSG00000003665;ENSMUSG00000022346;ENSMUSG00000027646;ENSMUSG00000033792;ENSMUSG00000035385	Has1;Myc;Src;Atp7a;Ccl2	1199	up	condition_DMSO_LPS_vs_DMSO
GO:0048535	lymph node development	0.00227	28	5	0.95	0.179	2.644	ENSMUSG00000020644;ENSMUSG00000024402;ENSMUSG00000025225;ENSMUSG00000028583;ENSMUSG00000031712	Id2;Lta;Nfkb2;Pdpn;Il15	1199	up	condition_DMSO_LPS_vs_DMSO
GO:0070301	cellular response to hydrogen peroxide	0.00236	109	15	3.69	0.138	2.627	ENSMUSG00000002602;ENSMUSG00000009376;ENSMUSG00000016529;ENSMUSG00000018476;ENSMUSG00000019850;ENSMUSG00000020184;ENSMUSG00000021591;ENSMUSG00000025746;ENSMUSG00000026822;ENSMUSG00000027646;ENSMUSG00000028341;ENSMUSG00000028864;ENSMUSG00000030067;ENSMUSG00000036273;ENSMUSG00000070427	Axl;Met;Il10;Kdm6b;Tnfaip3;Mdm2;Glrx;Il6;Lcn2;Src;Nr4a3;Hgf;Foxp1;Lrrk2;Il18bp	1199	up	condition_DMSO_LPS_vs_DMSO
GO:0071392	cellular response to estradiol stimulus	0.00243	41	6	1.39	0.146	2.614	ENSMUSG00000015533;ENSMUSG00000016529;ENSMUSG00000021591;ENSMUSG00000025746;ENSMUSG00000026031;ENSMUSG00000035385	Itga2;Il10;Glrx;Il6;Cflar;Ccl2	1199	up	condition_DMSO_LPS_vs_DMSO
GO:0051591	response to cAMP	0.00244	107	10	3.63	0.093	2.613	ENSMUSG00000006724;ENSMUSG00000020893;ENSMUSG00000024190;ENSMUSG00000024912;ENSMUSG00000026204;ENSMUSG00000026864;ENSMUSG00000032204;ENSMUSG00000037428;ENSMUSG00000041193;ENSMUSG00000076441	Cyp27b1;Per1;Dusp1;Fosl1;Ptprn;Hspa5;Aqp9;Vgf;Pla2g5;Ass1	1199	up	condition_DMSO_LPS_vs_DMSO
GO:0014823	response to activity	0.00244	80	9	2.71	0.113	2.613	ENSMUSG00000006818;ENSMUSG00000015533;ENSMUSG00000016529;ENSMUSG00000018476;ENSMUSG00000021367;ENSMUSG00000028072;ENSMUSG00000031503;ENSMUSG00000035385;ENSMUSG00000078486	Sod2;Itga2;Il10;Kdm6b;Edn1;Ntrk1;Col4a2;Ccl2;Perm1	1199	up	condition_DMSO_LPS_vs_DMSO
GO:0019221	cytokine-mediated signaling pathway	0.00256	409	50	13.86	0.122	2.592	ENSMUSG00000000982;ENSMUSG00000002602;ENSMUSG00000003206;ENSMUSG00000004296;ENSMUSG00000014599;ENSMUSG00000018927;ENSMUSG00000018930;ENSMUSG00000019122;ENSMUSG00000020227;ENSMUSG00000022146;ENSMUSG00000023206;ENSMUSG00000024778;ENSMUSG00000024789;ENSMUSG00000025491;ENSMUSG00000025498;ENSMUSG00000025746;ENSMUSG00000026104;ENSMUSG00000026204;ENSMUSG00000026573;ENSMUSG00000026875;ENSMUSG00000026981;…	Ccl3;Axl;Ebi3;Il12b;Csf1;Ccl6;Ccl4;Ccl9;Irak3;Osmr;Il15ra;Fas;Jak2;Ifitm1;Irf7;Il6;Stat1;Ptprn;Xcl1;Traf1;Il1rn;Il1f6;Il1b;Il1a;Zbp1;Tnfrsf1b;Cxcl3;Il4ra;Il13ra2;Il15;Ccl22;Casp4;Cxcl10;Ccl5;Ccl12;Ccl7;Ccl2;Socs1;Il18;Stat2;Il17rd;Ccrl2;Cxcr6;Iigp1;Lepr;Cxcl2;Osm;Cxcl11;Ifitm7;Gm45717	1199	up	condition_DMSO_LPS_vs_DMSO
GO:0010332	response to gamma radiation	0.00263	60	8	2.03	0.133	2.58	ENSMUSG00000006818;ENSMUSG00000007659;ENSMUSG00000020184;ENSMUSG00000022346;ENSMUSG00000026864;ENSMUSG00000035373;ENSMUSG00000035385;ENSMUSG00000058427	Sod2;Bcl2l1;Mdm2;Myc;Hspa5;Ccl7;Ccl2;Cxcl2	1199	up	condition_DMSO_LPS_vs_DMSO
GO:2000352	negative regulation of endothelial cell apoptotic process	0.00266	29	5	0.98	0.172	2.575	ENSMUSG00000015053;ENSMUSG00000016529;ENSMUSG00000019850;ENSMUSG00000037411;ENSMUSG00000050711	Gata2;Il10;Tnfaip3;Serpine1;Scg2	1199	up	condition_DMSO_LPS_vs_DMSO
GO:0051770	positive regulation of nitric-oxide synthase biosynthetic process	0.00274	18	4	0.61	0.222	2.562	ENSMUSG00000024789;ENSMUSG00000035385;ENSMUSG00000036273;ENSMUSG00000038587	Jak2;Ccl2;Lrrk2;Akap12	1199	up	condition_DMSO_LPS_vs_DMSO
GO:0030335	positive regulation of cell migration	0.00278	555	64	18.81	0.115	2.556	ENSMUSG00000000555;ENSMUSG00000000957;ENSMUSG00000000982;ENSMUSG00000001123;ENSMUSG00000004791;ENSMUSG00000004951;ENSMUSG00000005413;ENSMUSG00000006818;ENSMUSG00000009376;ENSMUSG00000012705;ENSMUSG00000014599;ENSMUSG00000015053;ENSMUSG00000015533;ENSMUSG00000016496;ENSMUSG00000017652;ENSMUSG00000017737;ENSMUSG00000018930;ENSMUSG00000020184;ENSMUSG00000020717;ENSMUSG00000021367;ENSMUSG00000021701;…	Itga5;Mmp14;Ccl3;Lgals9;Pgf;Hspb1;Hmox1;Sod2;Met;Retn;Csf1;Gata2;Itga2;Cd274;Cd40;Mmp9;Ccl4;Mdm2;Pecam1;Edn1;Plk2;Myc;Adamts1;Hbegf;Jak2;Il23a;Ptp4a1;Xcl1;Hspa5;Notch1;Itga6;Il1b;Il1a;Src;Nr4a3;Glipr2;Pdpn;Hgf;Flt1;Foxp1;Furin;Adgra2;Vegfc;Ptgs2;Atp7a;Itga2b;Cxcl10;Ccl5;Ccl12;Ccl7;Ccl2;Acta2;Dock4;Serpine1;Akap12;Lpar1;Il18;Thbs1;Zc3h12a;Ccbe1;Synpo2;Fpr2;Tnfaip6;Sema3e	1199	up	condition_DMSO_LPS_vs_DMSO
GO:0010042	response to manganese ion	0.00278	23	5	0.78	0.217	2.556	ENSMUSG00000006818;ENSMUSG00000026864;ENSMUSG00000032487;ENSMUSG00000033792;ENSMUSG00000036273	Sod2;Hspa5;Ptgs2;Atp7a;Lrrk2	1199	up	condition_DMSO_LPS_vs_DMSO
GO:0002315	marginal zone B cell differentiation	0.00279	9	3	0.31	0.333	2.554	ENSMUSG00000014773;ENSMUSG00000019850;ENSMUSG00000053175	Dll1;Tnfaip3;Bcl3	1199	up	condition_DMSO_LPS_vs_DMSO
GO:0060040	retinal bipolar neuron differentiation	0.00279	9	3	0.31	0.333	2.554	ENSMUSG00000024842;ENSMUSG00000028977;ENSMUSG00000071757	Cabp4;Casz1;Zhx2	1199	up	condition_DMSO_LPS_vs_DMSO
GO:2000172	regulation of branching morphogenesis of a nerve	0.00279	9	3	0.31	0.333	2.554	ENSMUSG00000027398;ENSMUSG00000027833;ENSMUSG00000036273	Il1b;Shox2;Lrrk2	1199	up	condition_DMSO_LPS_vs_DMSO
GO:2000300	regulation of synaptic vesicle exocytosis	0.00292	103	11	3.49	0.107	2.535	ENSMUSG00000007659;ENSMUSG00000020178;ENSMUSG00000024743;ENSMUSG00000024897;ENSMUSG00000027438;ENSMUSG00000032482;ENSMUSG00000036273;ENSMUSG00000039579;ENSMUSG00000044359;ENSMUSG00000045875;ENSMUSG00000072214	Bcl2l1;Adora2a;Syt7;Apba1;Napb;Cspg5;Lrrk2;Grin3a;P2ry4;Adra1a;Septin5	1199	up	condition_DMSO_LPS_vs_DMSO
GO:0042330	taxis	0.00294	601	68	20.37	0.113	2.532	ENSMUSG00000000247;ENSMUSG00000000982;ENSMUSG00000001123;ENSMUSG00000004791;ENSMUSG00000004951;ENSMUSG00000009376;ENSMUSG00000014599;ENSMUSG00000015533;ENSMUSG00000017724;ENSMUSG00000018927;ENSMUSG00000018930;ENSMUSG00000019122;ENSMUSG00000019194;ENSMUSG00000020644;ENSMUSG00000021367;ENSMUSG00000022144;ENSMUSG00000023034;ENSMUSG00000023473;ENSMUSG00000024190;ENSMUSG00000024486;ENSMUSG00000024529;…	Lhx2;Ccl3;Lgals9;Pgf;Hspb1;Met;Csf1;Itga2;Etv4;Ccl6;Ccl4;Ccl9;Scn1b;Id2;Edn1;Gdnf;Nr4a1;Celsr3;Dusp1;Hbegf;Lox;Il23a;Xcl1;Notch1;Il1b;Ntrk1;Nr4a3;Hgf;Bst1;Spp1;Cxcl3;Flt1;Foxp1;Klrk1;Adgra2;Vegfc;Ccl22;Cxcl10;Ccl5;Ccl12;Ccl7;Ccl2;Dock4;Serpine1;Trpm4;Lpar1;Saa3;Thbs1;Nbl1;Agrn;Trem1;Rtn4r;Ccrl2;Flrt2;Cxcr6;Lgr4;Ch25h;Scg2;Flrt3;Nlgn2;Fpr2;S100a8;Palld;Cxcl2;Cxcl11;Sema3e;Gbx1;Saa1	1199	up	condition_DMSO_LPS_vs_DMSO
GO:0032733	positive regulation of interleukin-10 production	0.00308	37	7	1.25	0.189	2.511	ENSMUSG00000001123;ENSMUSG00000004296;ENSMUSG00000016496;ENSMUSG00000025383;ENSMUSG00000026573;ENSMUSG00000028864;ENSMUSG00000053175	Lgals9;Il12b;Cd274;Il23a;Xcl1;Hgf;Bcl3	1199	up	condition_DMSO_LPS_vs_DMSO
GO:0071549	cellular response to dexamethasone stimulus	0.00311	43	6	1.46	0.14	2.507	ENSMUSG00000020108;ENSMUSG00000022144;ENSMUSG00000025746;ENSMUSG00000026031;ENSMUSG00000035385;ENSMUSG00000076441	Ddit4;Gdnf;Il6;Cflar;Ccl2;Ass1	1199	up	condition_DMSO_LPS_vs_DMSO
GO:0051968	positive regulation of synaptic transmission, glutamatergic	0.00311	30	5	1.02	0.167	2.507	ENSMUSG00000020178;ENSMUSG00000028072;ENSMUSG00000032487;ENSMUSG00000035385;ENSMUSG00000051790	Adora2a;Ntrk1;Ptgs2;Ccl2;Nlgn2	1199	up	condition_DMSO_LPS_vs_DMSO
GO:0050731	positive regulation of peptidyl-tyrosine phosphorylation	0.00324	198	27	6.71	0.136	2.489	ENSMUSG00000000555;ENSMUSG00000002944;ENSMUSG00000004296;ENSMUSG00000004371;ENSMUSG00000015947;ENSMUSG00000017652;ENSMUSG00000018916;ENSMUSG00000020717;ENSMUSG00000022144;ENSMUSG00000024486;ENSMUSG00000025383;ENSMUSG00000025746;ENSMUSG00000027646;ENSMUSG00000028864;ENSMUSG00000031712;ENSMUSG00000034394;ENSMUSG00000035042;ENSMUSG00000038067;ENSMUSG00000038453;ENSMUSG00000039217;ENSMUSG00000040663;…	Itga5;Cd36;Il12b;Il11;Fcgr1;Cd40;Csf2;Pecam1;Gdnf;Hbegf;Il23a;Il6;Src;Hgf;Il15;Lif;Ccl5;Csf3;Srcin1;Il18;Clcf1;Agrn;Dok7;Adra1a;Osm;Cd80;Prnp	1199	up	condition_DMSO_LPS_vs_DMSO
GO:0007260	tyrosine phosphorylation of STAT protein	0.00326	74	16	2.51	0.216	2.487	ENSMUSG00000004296;ENSMUSG00000017652;ENSMUSG00000018916;ENSMUSG00000020717;ENSMUSG00000024789;ENSMUSG00000025383;ENSMUSG00000025746;ENSMUSG00000031712;ENSMUSG00000034394;ENSMUSG00000035042;ENSMUSG00000038037;ENSMUSG00000038751;ENSMUSG00000039217;ENSMUSG00000040663;ENSMUSG00000053113;ENSMUSG00000058755	Il12b;Cd40;Csf2;Pecam1;Jak2;Il23a;Il6;Il15;Lif;Ccl5;Socs1;Ptk6;Il18;Clcf1;Socs3;Osm	1199	up	condition_DMSO_LPS_vs_DMSO
GO:0002724	regulation of T cell cytokine production	0.00331	31	9	1.05	0.29	2.48	ENSMUSG00000020641;ENSMUSG00000025746;ENSMUSG00000026573;ENSMUSG00000027398;ENSMUSG00000028599;ENSMUSG00000032688;ENSMUSG00000038260;ENSMUSG00000039217;ENSMUSG00000045005	Rsad2;Il6;Xcl1;Il1b;Tnfrsf1b;Malt1;Trpm4;Il18;Fzd5	1199	up	condition_DMSO_LPS_vs_DMSO
GO:0001660	fever generation	0.00334	12	5	0.41	0.417	2.476	ENSMUSG00000026981;ENSMUSG00000027398;ENSMUSG00000027399;ENSMUSG00000032487;ENSMUSG00000035042	Il1rn;Il1b;Il1a;Ptgs2;Ccl5	1199	up	condition_DMSO_LPS_vs_DMSO
GO:0050966	detection of mechanical stimulus involved in sensory perception of pain	0.00338	19	4	0.64	0.211	2.471	ENSMUSG00000003352;ENSMUSG00000015533;ENSMUSG00000028072;ENSMUSG00000039217	Cacnb3;Itga2;Ntrk1;Il18	1199	up	condition_DMSO_LPS_vs_DMSO
GO:0008630	intrinsic apoptotic signaling pathway in response to DNA damage	0.00338	108	13	3.66	0.12	2.471	ENSMUSG00000005413;ENSMUSG00000006818;ENSMUSG00000007659;ENSMUSG00000020108;ENSMUSG00000022037;ENSMUSG00000022346;ENSMUSG00000028599;ENSMUSG00000030717;ENSMUSG00000053175;ENSMUSG00000061436;ENSMUSG00000073489;ENSMUSG00000100838;ENSMUSG00000102037	Hmox1;Sod2;Bcl2l1;Ddit4;Clu;Myc;Tnfrsf1b;Nupr1;Bcl3;Hipk2;Ifi204;Gm29094;Bcl2a1a	1199	up	condition_DMSO_LPS_vs_DMSO
GO:0034446	substrate adhesion-dependent cell spreading	0.00349	98	8	3.32	0.082	2.457	ENSMUSG00000002602;ENSMUSG00000026478;ENSMUSG00000027646;ENSMUSG00000028583;ENSMUSG00000032482;ENSMUSG00000036718;ENSMUSG00000037712;ENSMUSG00000038453	Axl;Lamc1;Src;Pdpn;Cspg5;Micall2;Fermt2;Srcin1	1199	up	condition_DMSO_LPS_vs_DMSO
GO:0030574	collagen catabolic process	0.00361	31	5	1.05	0.161	2.442	ENSMUSG00000000392;ENSMUSG00000000957;ENSMUSG00000017737;ENSMUSG00000023903;ENSMUSG00000050578	Fap;Mmp14;Mmp9;Mmp25;Mmp13	1199	up	condition_DMSO_LPS_vs_DMSO
GO:0016064	immunoglobulin mediated immune response	0.00383	240	15	8.13	0.062	2.417	ENSMUSG00000003549;ENSMUSG00000015947;ENSMUSG00000017652;ENSMUSG00000022508;ENSMUSG00000024402;ENSMUSG00000025498;ENSMUSG00000026573;ENSMUSG00000030748;ENSMUSG00000031289;ENSMUSG00000034227;ENSMUSG00000034266;ENSMUSG00000040663;ENSMUSG00000053175;ENSMUSG00000062300;ENSMUSG00000094509	Ercc1;Fcgr1;Cd40;Bcl6;Lta;Irf7;Xcl1;Il4ra;Il13ra2;Foxj1;Batf;Clcf1;Bcl3;Nectin2;Ighv14-1	1199	up	condition_DMSO_LPS_vs_DMSO
GO:0030728	ovulation	0.00386	27	6	0.92	0.222	2.413	ENSMUSG00000022346;ENSMUSG00000022893;ENSMUSG00000032487;ENSMUSG00000032623;ENSMUSG00000041324;ENSMUSG00000053475	Myc;Adamts1;Ptgs2;Oas1d;Inhba;Tnfaip6	1199	up	condition_DMSO_LPS_vs_DMSO
GO:0002891	positive regulation of immunoglobulin mediated immune response	0.00387	47	6	1.59	0.128	2.412	ENSMUSG00000015947;ENSMUSG00000017652;ENSMUSG00000024402;ENSMUSG00000026573;ENSMUSG00000040663;ENSMUSG00000062300	Fcgr1;Cd40;Lta;Xcl1;Clcf1;Nectin2	1199	up	condition_DMSO_LPS_vs_DMSO
GO:0034138	toll-like receptor 3 signaling pathway	0.00388	18	4	0.61	0.222	2.411	ENSMUSG00000001123;ENSMUSG00000019850;ENSMUSG00000022901;ENSMUSG00000057135	Lgals9;Tnfaip3;Cd86;Scimp	1199	up	condition_DMSO_LPS_vs_DMSO
GO:1900747	negative regulation of vascular endothelial growth factor signaling pathway	0.00389	10	3	0.34	0.3	2.41	ENSMUSG00000004296;ENSMUSG00000019929;ENSMUSG00000031486	Il12b;Dcn;Adgra2	1199	up	condition_DMSO_LPS_vs_DMSO
GO:0002645	positive regulation of tolerance induction	0.00389	10	3	0.34	0.3	2.41	ENSMUSG00000016496;ENSMUSG00000020227;ENSMUSG00000034227	Cd274;Irak3;Foxj1	1199	up	condition_DMSO_LPS_vs_DMSO
GO:0032233	positive regulation of actin filament bundle assembly	0.00389	67	5	2.27	0.075	2.41	ENSMUSG00000020120;ENSMUSG00000038668;ENSMUSG00000042745;ENSMUSG00000050315;ENSMUSG00000055447	Plek;Lpar1;Id1;Synpo2;Cd47	1199	up	condition_DMSO_LPS_vs_DMSO
GO:0072530	purine-containing compound transmembrane transport	0.00389	10	3	0.34	0.3	2.41	ENSMUSG00000027219;ENSMUSG00000032204;ENSMUSG00000079071	Slc28a2;Aqp9;Slc28a2b	1199	up	condition_DMSO_LPS_vs_DMSO
GO:0120163	negative regulation of cold-induced thermogenesis	0.00392	45	6	1.53	0.133	2.407	ENSMUSG00000020889;ENSMUSG00000026923;ENSMUSG00000031712;ENSMUSG00000038349;ENSMUSG00000042745;ENSMUSG00000050199	Nr1d1;Notch1;Il15;Plcl1;Id1;Lgr4	1199	up	condition_DMSO_LPS_vs_DMSO
GO:0032355	response to estradiol	0.00401	151	16	5.12	0.106	2.397	ENSMUSG00000013584;ENSMUSG00000015533;ENSMUSG00000016529;ENSMUSG00000020027;ENSMUSG00000021591;ENSMUSG00000022346;ENSMUSG00000024190;ENSMUSG00000025746;ENSMUSG00000026031;ENSMUSG00000029084;ENSMUSG00000029135;ENSMUSG00000032487;ENSMUSG00000035385;ENSMUSG00000050953;ENSMUSG00000058427;ENSMUSG00000076441	Aldh1a2;Itga2;Il10;Socs2;Glrx;Myc;Dusp1;Il6;Cflar;Cd38;Fosl2;Ptgs2;Ccl2;Gja1;Cxcl2;Ass1	1199	up	condition_DMSO_LPS_vs_DMSO
GO:0001953	negative regulation of cell-matrix adhesion	0.00408	36	6	1.22	0.167	2.389	ENSMUSG00000000957;ENSMUSG00000022508;ENSMUSG00000027646;ENSMUSG00000037411;ENSMUSG00000040152;ENSMUSG00000063531	Mmp14;Bcl6;Src;Serpine1;Thbs1;Sema3e	1199	up	condition_DMSO_LPS_vs_DMSO
GO:0035634	response to stilbenoid	0.00411	20	4	0.68	0.2	2.386	ENSMUSG00000002944;ENSMUSG00000030107;ENSMUSG00000040026;ENSMUSG00000074896	Cd36;Usp18;Saa3;Ifit3	1199	up	condition_DMSO_LPS_vs_DMSO
GO:0032715	negative regulation of interleukin-6 production	0.00413	54	7	1.83	0.13	2.384	ENSMUSG00000016529;ENSMUSG00000019850;ENSMUSG00000020227;ENSMUSG00000028864;ENSMUSG00000030921;ENSMUSG00000034227;ENSMUSG00000042677	Il10;Tnfaip3;Irak3;Hgf;Trim30a;Foxj1;Zc3h12a	1199	up	condition_DMSO_LPS_vs_DMSO
GO:0071260	cellular response to mechanical stimulus	0.00415	76	8	2.58	0.105	2.382	ENSMUSG00000015533;ENSMUSG00000017652;ENSMUSG00000027398;ENSMUSG00000028645;ENSMUSG00000032487;ENSMUSG00000036390;ENSMUSG00000038235;ENSMUSG00000050953	Itga2;Cd40;Il1b;Slc2a1;Ptgs2;Gadd45a;F11r;Gja1	1199	up	condition_DMSO_LPS_vs_DMSO
GO:0045672	positive regulation of osteoclast differentiation	0.00416	32	5	1.08	0.156	2.381	ENSMUSG00000000982;ENSMUSG00000004296;ENSMUSG00000014599;ENSMUSG00000025383;ENSMUSG00000035042	Ccl3;Il12b;Csf1;Il23a;Ccl5	1199	up	condition_DMSO_LPS_vs_DMSO
GO:0016477	cell migration	0.0042	1452	128	49.21	0.088	2.377	ENSMUSG00000000392;ENSMUSG00000000555;ENSMUSG00000000957;ENSMUSG00000000982;ENSMUSG00000001123;ENSMUSG00000001131;ENSMUSG00000002602;ENSMUSG00000003665;ENSMUSG00000004296;ENSMUSG00000004791;ENSMUSG00000004951;ENSMUSG00000005413;ENSMUSG00000006818;ENSMUSG00000009376;ENSMUSG00000012705;ENSMUSG00000014599;ENSMUSG00000015053;ENSMUSG00000015533;ENSMUSG00000016496;ENSMUSG00000017652;ENSMUSG00000017737;…	Fap;Itga5;Mmp14;Ccl3;Lgals9;Timp1;Axl;Has1;Il12b;Pgf;Hspb1;Hmox1;Sod2;Met;Retn;Csf1;Gata2;Itga2;Cd274;Cd40;Mmp9;Ccl6;Ccl4;Ccl9;Tnfaip3;Dcn;Rhobtb1;Ddit4;Mdm2;Pecam1;Edn1;Plk2;Gdnf;Myc;Arc;Adamts1;Nr4a1;Celsr3;Dusp1;Hbegf;Lox;Ldlrad4;Fas;Jak2;Il33;Itgb8;Il23a;Ifitm1;Ptp4a1;Lamc1;Xcl1;Hspa5;Notch1;Il1rn;Nckap1;Itga6;Il1b;Il1a;Src;Nr4a3;Glipr2;Pdpn;Hgf;Bst1;Cckar;Spp1;Cxcl3;Fscn1;Flt1;Foxp1;Klrk1;Fu…	1199	up	condition_DMSO_LPS_vs_DMSO
GO:0071456	cellular response to hypoxia	0.0042	141	12	4.78	0.085	2.377	ENSMUSG00000005413;ENSMUSG00000020184;ENSMUSG00000021367;ENSMUSG00000022346;ENSMUSG00000026031;ENSMUSG00000026923;ENSMUSG00000027646;ENSMUSG00000028435;ENSMUSG00000028680;ENSMUSG00000032487;ENSMUSG00000033792;ENSMUSG00000043421	Hmox1;Mdm2;Edn1;Myc;Cflar;Notch1;Src;Aqp3;Plk3;Ptgs2;Atp7a;Hilpda	1199	up	condition_DMSO_LPS_vs_DMSO
GO:0032024	positive regulation of insulin secretion	0.00436	85	8	2.88	0.094	2.361	ENSMUSG00000021591;ENSMUSG00000024789;ENSMUSG00000029084;ENSMUSG00000030406;ENSMUSG00000038260;ENSMUSG00000050953;ENSMUSG00000051790;ENSMUSG00000057722	Glrx;Jak2;Cd38;Gipr;Trpm4;Gja1;Nlgn2;Lepr	1199	up	condition_DMSO_LPS_vs_DMSO
GO:0001822	kidney development	0.00442	299	27	10.13	0.09	2.355	ENSMUSG00000004791;ENSMUSG00000007872;ENSMUSG00000011179;ENSMUSG00000013584;ENSMUSG00000014773;ENSMUSG00000017737;ENSMUSG00000019929;ENSMUSG00000020644;ENSMUSG00000020717;ENSMUSG00000021125;ENSMUSG00000022144;ENSMUSG00000022346;ENSMUSG00000022893;ENSMUSG00000024987;ENSMUSG00000025151;ENSMUSG00000026031;ENSMUSG00000026923;ENSMUSG00000033227;ENSMUSG00000034227;ENSMUSG00000034394;ENSMUSG00000034640;…	Pgf;Id3;Odc1;Aldh1a2;Dll1;Mmp9;Dcn;Id2;Pecam1;Arg2;Gdnf;Myc;Adamts1;Cyp26a1;Maged1;Cflar;Notch1;Wnt6;Foxj1;Lif;Tiparp;Acta2;Lrrk2;Tet2;Basp1;Lgr4;Ass1	1199	up	condition_DMSO_LPS_vs_DMSO
GO:0032922	circadian regulation of gene expression	0.00445	61	7	2.07	0.115	2.352	ENSMUSG00000007872;ENSMUSG00000020644;ENSMUSG00000020889;ENSMUSG00000020893;ENSMUSG00000025151;ENSMUSG00000042745;ENSMUSG00000050199	Id3;Id2;Nr1d1;Per1;Maged1;Id1;Lgr4	1199	up	condition_DMSO_LPS_vs_DMSO
GO:0043525	positive regulation of neuron apoptotic process	0.0045	77	8	2.61	0.104	2.347	ENSMUSG00000000982;ENSMUSG00000024778;ENSMUSG00000026672;ENSMUSG00000027398;ENSMUSG00000030717;ENSMUSG00000039217;ENSMUSG00000041936;ENSMUSG00000079037	Ccl3;Fas;Optn;Il1b;Nupr1;Il18;Agrn;Prnp	1199	up	condition_DMSO_LPS_vs_DMSO
GO:0046597	negative regulation of viral entry into host cell	0.00494	21	4	0.71	0.19	2.306	ENSMUSG00000000275;ENSMUSG00000025491;ENSMUSG00000065968;ENSMUSG00000110104	Trim25;Ifitm1;Ifitm7;Gm45717	1199	up	condition_DMSO_LPS_vs_DMSO
GO:1990869	cellular response to chemokine	0.00496	97	19	3.29	0.196	2.305	ENSMUSG00000000982;ENSMUSG00000018927;ENSMUSG00000018930;ENSMUSG00000019122;ENSMUSG00000024190;ENSMUSG00000024529;ENSMUSG00000026573;ENSMUSG00000029379;ENSMUSG00000031779;ENSMUSG00000034855;ENSMUSG00000035042;ENSMUSG00000035352;ENSMUSG00000035373;ENSMUSG00000035385;ENSMUSG00000042677;ENSMUSG00000043953;ENSMUSG00000048521;ENSMUSG00000058427;ENSMUSG00000060183	Ccl3;Ccl6;Ccl4;Ccl9;Dusp1;Lox;Xcl1;Cxcl3;Ccl22;Cxcl10;Ccl5;Ccl12;Ccl7;Ccl2;Zc3h12a;Ccrl2;Cxcr6;Cxcl2;Cxcl11	1199	up	condition_DMSO_LPS_vs_DMSO
GO:0050691	regulation of defense response to virus by host	0.0051	42	10	1.42	0.238	2.292	ENSMUSG00000004296;ENSMUSG00000025383;ENSMUSG00000026104;ENSMUSG00000027398;ENSMUSG00000031712;ENSMUSG00000035042;ENSMUSG00000040296;ENSMUSG00000040987;ENSMUSG00000042677;ENSMUSG00000044701	Il12b;Il23a;Stat1;Il1b;Il15;Ccl5;Ddx58;Mill2;Zc3h12a;Il27	1199	up	condition_DMSO_LPS_vs_DMSO
GO:0002639	positive regulation of immunoglobulin production	0.00516	50	7	1.69	0.14	2.287	ENSMUSG00000017652;ENSMUSG00000024810;ENSMUSG00000025746;ENSMUSG00000026573;ENSMUSG00000030067;ENSMUSG00000030748;ENSMUSG00000040663	Cd40;Il33;Il6;Xcl1;Foxp1;Il4ra;Clcf1	1199	up	condition_DMSO_LPS_vs_DMSO
GO:2001237	negative regulation of extrinsic apoptotic signaling pathway	0.00519	95	15	3.22	0.158	2.285	ENSMUSG00000005413;ENSMUSG00000007659;ENSMUSG00000016524;ENSMUSG00000018916;ENSMUSG00000019850;ENSMUSG00000022144;ENSMUSG00000026031;ENSMUSG00000027111;ENSMUSG00000027398;ENSMUSG00000027646;ENSMUSG00000028864;ENSMUSG00000031078;ENSMUSG00000037411;ENSMUSG00000037613;ENSMUSG00000050711	Hmox1;Bcl2l1;Il19;Csf2;Tnfaip3;Gdnf;Cflar;Itga6;Il1b;Src;Hgf;Cttn;Serpine1;Tnfrsf23;Scg2	1199	up	condition_DMSO_LPS_vs_DMSO
GO:0006885	regulation of pH	0.00521	89	6	3.02	0.067	2.283	ENSMUSG00000000805;ENSMUSG00000021367;ENSMUSG00000031504;ENSMUSG00000036273;ENSMUSG00000038526;ENSMUSG00000074796	Car4;Edn1;Rab20;Lrrk2;Car14;Slc4a11	1199	up	condition_DMSO_LPS_vs_DMSO
GO:0010893	positive regulation of steroid biosynthetic process	0.00521	25	4	0.85	0.16	2.283	ENSMUSG00000005514;ENSMUSG00000020889;ENSMUSG00000027398;ENSMUSG00000027399	Por;Nr1d1;Il1b;Il1a	1199	up	condition_DMSO_LPS_vs_DMSO
GO:0009437	carnitine metabolic process	0.00522	11	3	0.37	0.273	2.282	ENSMUSG00000005514;ENSMUSG00000020334;ENSMUSG00000078937	Por;Slc22a4;Cpt1b	1199	up	condition_DMSO_LPS_vs_DMSO
GO:0006527	arginine catabolic process	0.00522	11	3	0.37	0.273	2.282	ENSMUSG00000007039;ENSMUSG00000020826;ENSMUSG00000021125	Ddah2;Nos2;Arg2	1199	up	condition_DMSO_LPS_vs_DMSO
GO:0032308	positive regulation of prostaglandin secretion	0.00522	11	3	0.37	0.273	2.282	ENSMUSG00000021367;ENSMUSG00000027398;ENSMUSG00000027399	Edn1;Il1b;Il1a	1199	up	condition_DMSO_LPS_vs_DMSO
GO:0032755	positive regulation of interleukin-6 production	0.00531	97	11	3.29	0.113	2.275	ENSMUSG00000001123;ENSMUSG00000002944;ENSMUSG00000024810;ENSMUSG00000025746;ENSMUSG00000026896;ENSMUSG00000026984;ENSMUSG00000027398;ENSMUSG00000027399;ENSMUSG00000040296;ENSMUSG00000047123;ENSMUSG00000057135	Lgals9;Cd36;Il33;Il6;Ifih1;Il1f6;Il1b;Il1a;Ddx58;Ticam1;Scimp	1199	up	condition_DMSO_LPS_vs_DMSO
GO:0043123	positive regulation of I-kappaB kinase/NF-kappaB signaling	0.00533	132	11	4.47	0.083	2.273	ENSMUSG00000000275;ENSMUSG00000002944;ENSMUSG00000017652;ENSMUSG00000020275;ENSMUSG00000026031;ENSMUSG00000026984;ENSMUSG00000027398;ENSMUSG00000027399;ENSMUSG00000038668;ENSMUSG00000039304;ENSMUSG00000047123	Trim25;Cd36;Cd40;Rel;Cflar;Il1f6;Il1b;Il1a;Lpar1;Tnfsf10;Ticam1	1199	up	condition_DMSO_LPS_vs_DMSO
GO:0006518	peptide metabolic process	0.00534	799	24	27.08	0.03	2.272	ENSMUSG00000001663;ENSMUSG00000006818;ENSMUSG00000009093;ENSMUSG00000015533;ENSMUSG00000020183;ENSMUSG00000020300;ENSMUSG00000020473;ENSMUSG00000020841;ENSMUSG00000020893;ENSMUSG00000022037;ENSMUSG00000025746;ENSMUSG00000030530;ENSMUSG00000033581;ENSMUSG00000040152;ENSMUSG00000042677;ENSMUSG00000044786;ENSMUSG00000050578;ENSMUSG00000050737;ENSMUSG00000053175;ENSMUSG00000058216;ENSMUSG00000069117;…	Gstt1;Sod2;Gstt4;Itga2;Cpm;Cpeb4;Aebp1;Cpd;Per1;Clu;Il6;Furin;Igf2bp2;Thbs1;Zc3h12a;Zfp36;Mmp13;Ptges;Bcl3;Gstp3;Rps18-ps6;Prnp;Gm49368;Gm49333	1199	up	condition_DMSO_LPS_vs_DMSO
GO:0008284	positive regulation of cell population proliferation	0.00536	1035	83	35.08	0.08	2.271	ENSMUSG00000000184;ENSMUSG00000000247;ENSMUSG00000001131;ENSMUSG00000004296;ENSMUSG00000004371;ENSMUSG00000004508;ENSMUSG00000004791;ENSMUSG00000005413;ENSMUSG00000007659;ENSMUSG00000011179;ENSMUSG00000012705;ENSMUSG00000013584;ENSMUSG00000014599;ENSMUSG00000014773;ENSMUSG00000015053;ENSMUSG00000015533;ENSMUSG00000016496;ENSMUSG00000016529;ENSMUSG00000017652;ENSMUSG00000017737;ENSMUSG00000018916;…	Ccnd2;Lhx2;Timp1;Il12b;Il11;Gab2;Pgf;Hmox1;Bcl2l1;Odc1;Retn;Aldh1a2;Csf1;Dll1;Gata2;Itga2;Cd274;Il10;Cd40;Mmp9;Csf2;Tnfaip3;Mdm2;Id2;Edn1;Clu;Gdnf;Osmr;Tgm1;Myc;Bcl6;Adamts1;Cd86;Nr4a1;Pim1;Lta;Hbegf;Cd6;Jak2;Il23a;Il6;Cflar;Ptprn;Xcl1;Atf3;Optn;Notch1;Il1b;Shox2;Nr4a3;Tnc;Bst1;Cd38;Fosl2;Foxp1;Vegfc;Il15;Ptgs2;Atp7a;Lif;Cxcl10;Ccl5;Ccl2;Csf3;Trpm4;Il18;Thbs1;Clcf1;Id1;Hilpda;Atxn1;Ticam1;Scg2;Gj…	1199	up	condition_DMSO_LPS_vs_DMSO
GO:0007528	neuromuscular junction development	0.00542	55	6	1.86	0.109	2.266	ENSMUSG00000003352;ENSMUSG00000028364;ENSMUSG00000036273;ENSMUSG00000036528;ENSMUSG00000041936;ENSMUSG00000044716	Cacnb3;Tnc;Lrrk2;Ppfibp2;Agrn;Dok7	1199	up	condition_DMSO_LPS_vs_DMSO
GO:0045987	positive regulation of smooth muscle contraction	0.00543	34	5	1.15	0.147	2.265	ENSMUSG00000015533;ENSMUSG00000021367;ENSMUSG00000031078;ENSMUSG00000032487;ENSMUSG00000045875	Itga2;Edn1;Cttn;Ptgs2;Adra1a	1199	up	condition_DMSO_LPS_vs_DMSO
GO:0043124	negative regulation of I-kappaB kinase/NF-kappaB signaling	0.00543	48	6	1.63	0.125	2.265	ENSMUSG00000019850;ENSMUSG00000020889;ENSMUSG00000020893;ENSMUSG00000026104;ENSMUSG00000026672;ENSMUSG00000042677	Tnfaip3;Nr1d1;Per1;Stat1;Optn;Zc3h12a	1199	up	condition_DMSO_LPS_vs_DMSO
GO:0051928	positive regulation of calcium ion transport	0.00585	133	9	4.51	0.068	2.233	ENSMUSG00000000982;ENSMUSG00000003352;ENSMUSG00000018930;ENSMUSG00000026573;ENSMUSG00000034855;ENSMUSG00000035042;ENSMUSG00000035352;ENSMUSG00000036832;ENSMUSG00000060183	Ccl3;Cacnb3;Ccl4;Xcl1;Cxcl10;Ccl5;Ccl12;Lpar3;Cxcl11	1199	up	condition_DMSO_LPS_vs_DMSO
GO:0090050	positive regulation of cell migration involved in sprouting angiogenesis	0.00588	22	4	0.75	0.182	2.231	ENSMUSG00000005413;ENSMUSG00000015053;ENSMUSG00000021701;ENSMUSG00000032487	Hmox1;Gata2;Plk2;Ptgs2	1199	up	condition_DMSO_LPS_vs_DMSO
GO:1900017	positive regulation of cytokine production involved in inflammatory response	0.00588	22	4	0.75	0.182	2.231	ENSMUSG00000024670;ENSMUSG00000047123;ENSMUSG00000053338;ENSMUSG00000105504	Cd6;Ticam1;Tarm1;Gbp5	1199	up	condition_DMSO_LPS_vs_DMSO
GO:2000778	positive regulation of interleukin-6 secretion	0.00617	35	5	1.19	0.143	2.21	ENSMUSG00000001123;ENSMUSG00000026896;ENSMUSG00000027398;ENSMUSG00000027399;ENSMUSG00000040296	Lgals9;Ifih1;Il1b;Il1a;Ddx58	1199	up	condition_DMSO_LPS_vs_DMSO
GO:0002819	regulation of adaptive immune response	0.00618	199	31	6.74	0.156	2.209	ENSMUSG00000004296;ENSMUSG00000015947;ENSMUSG00000016283;ENSMUSG00000016496;ENSMUSG00000017652;ENSMUSG00000019850;ENSMUSG00000020641;ENSMUSG00000022508;ENSMUSG00000024402;ENSMUSG00000024810;ENSMUSG00000025383;ENSMUSG00000025498;ENSMUSG00000025746;ENSMUSG00000026573;ENSMUSG00000027398;ENSMUSG00000028042;ENSMUSG00000028599;ENSMUSG00000030748;ENSMUSG00000032688;ENSMUSG00000034227;ENSMUSG00000035356;…	Il12b;Fcgr1;H2-M2;Cd274;Cd40;Tnfaip3;Rsad2;Bcl6;Lta;Il33;Il23a;Irf7;Il6;Xcl1;Il1b;Zbtb7b;Tnfrsf1b;Il4ra;Malt1;Foxj1;Nfkbiz;Trpm4;Il18;Dusp10;Clcf1;Mill2;Zc3h12a;Il27;Fzd5;H2-T22;Nectin2	1199	up	condition_DMSO_LPS_vs_DMSO
GO:0031668	cellular response to extracellular stimulus	0.00645	272	26	9.22	0.096	2.19	ENSMUSG00000002602;ENSMUSG00000003352;ENSMUSG00000005413;ENSMUSG00000006724;ENSMUSG00000017737;ENSMUSG00000020184;ENSMUSG00000020300;ENSMUSG00000020407;ENSMUSG00000024014;ENSMUSG00000024778;ENSMUSG00000024912;ENSMUSG00000025746;ENSMUSG00000026628;ENSMUSG00000026822;ENSMUSG00000026864;ENSMUSG00000027111;ENSMUSG00000028364;ENSMUSG00000028435;ENSMUSG00000028645;ENSMUSG00000031712;ENSMUSG00000032487;…	Axl;Cacnb3;Hmox1;Cyp27b1;Mmp9;Mdm2;Cpeb4;Upp1;Pim1;Fas;Fosl1;Il6;Atf3;Lcn2;Hspa5;Itga6;Tnc;Aqp3;Slc2a1;Il15;Ptgs2;Ccl2;Lrrk2;Trpm4;Zc3h12a;Hamp	1199	up	condition_DMSO_LPS_vs_DMSO
GO:0002719	negative regulation of cytokine production involved in immune response	0.00652	23	6	0.78	0.261	2.186	ENSMUSG00000005413;ENSMUSG00000005681;ENSMUSG00000016529;ENSMUSG00000020227;ENSMUSG00000022508;ENSMUSG00000026573	Hmox1;Apoa2;Il10;Irak3;Bcl6;Xcl1	1199	up	condition_DMSO_LPS_vs_DMSO
GO:0045064	T-helper 2 cell differentiation	0.00651	17	6	0.58	0.353	2.186	ENSMUSG00000022508;ENSMUSG00000025746;ENSMUSG00000030748;ENSMUSG00000034266;ENSMUSG00000039217;ENSMUSG00000053175	Bcl6;Il6;Il4ra;Batf;Il18;Bcl3	1199	up	condition_DMSO_LPS_vs_DMSO
GO:0038084	vascular endothelial growth factor signaling pathway	0.00665	38	9	1.29	0.237	2.177	ENSMUSG00000004296;ENSMUSG00000004791;ENSMUSG00000004951;ENSMUSG00000014773;ENSMUSG00000019929;ENSMUSG00000029648;ENSMUSG00000031486;ENSMUSG00000031520;ENSMUSG00000046318	Il12b;Pgf;Hspb1;Dll1;Dcn;Flt1;Adgra2;Vegfc;Ccbe1	1199	up	condition_DMSO_LPS_vs_DMSO
GO:0042476	odontogenesis	0.00675	125	13	4.24	0.104	2.171	ENSMUSG00000007872;ENSMUSG00000014599;ENSMUSG00000014773;ENSMUSG00000021367;ENSMUSG00000021765;ENSMUSG00000026167;ENSMUSG00000027111;ENSMUSG00000027646;ENSMUSG00000028364;ENSMUSG00000028435;ENSMUSG00000033227;ENSMUSG00000037411;ENSMUSG00000041324	Id3;Csf1;Dll1;Edn1;Fst;Wnt10a;Itga6;Src;Tnc;Aqp3;Wnt6;Serpine1;Inhba	1199	up	condition_DMSO_LPS_vs_DMSO
GO:0071498	cellular response to fluid shear stress	0.00676	19	4	0.64	0.211	2.17	ENSMUSG00000027646;ENSMUSG00000029304;ENSMUSG00000032487;ENSMUSG00000076441	Src;Spp1;Ptgs2;Ass1	1199	up	condition_DMSO_LPS_vs_DMSO
GO:1903054	negative regulation of extracellular matrix organization	0.00678	12	3	0.41	0.25	2.169	ENSMUSG00000000392;ENSMUSG00000026923;ENSMUSG00000028599	Fap;Notch1;Tnfrsf1b	1199	up	condition_DMSO_LPS_vs_DMSO
GO:0010269	response to selenium ion	0.00678	12	3	0.41	0.25	2.169	ENSMUSG00000001663;ENSMUSG00000006818;ENSMUSG00000041571	Gstt1;Sod2;Selenow	1199	up	condition_DMSO_LPS_vs_DMSO
GO:0032825	positive regulation of natural killer cell differentiation	0.00678	12	3	0.41	0.25	2.169	ENSMUSG00000002602;ENSMUSG00000023206;ENSMUSG00000031712	Axl;Il15ra;Il15	1199	up	condition_DMSO_LPS_vs_DMSO
GO:0001886	endothelial cell morphogenesis	0.00678	12	3	0.41	0.25	2.169	ENSMUSG00000009376;ENSMUSG00000020717;ENSMUSG00000042745	Met;Pecam1;Id1	1199	up	condition_DMSO_LPS_vs_DMSO
GO:0070234	positive regulation of T cell apoptotic process	0.00678	12	3	0.41	0.25	2.169	ENSMUSG00000016496;ENSMUSG00000026285;ENSMUSG00000035042	Cd274;Pdcd1;Ccl5	1199	up	condition_DMSO_LPS_vs_DMSO
GO:0034115	negative regulation of heterotypic cell-cell adhesion	0.00678	12	3	0.41	0.25	2.169	ENSMUSG00000016529;ENSMUSG00000019850;ENSMUSG00000026981	Il10;Tnfaip3;Il1rn	1199	up	condition_DMSO_LPS_vs_DMSO
GO:0060670	branching involved in labyrinthine layer morphogenesis	0.00678	12	3	0.41	0.25	2.169	ENSMUSG00000016529;ENSMUSG00000045005;ENSMUSG00000053113	Il10;Fzd5;Socs3	1199	up	condition_DMSO_LPS_vs_DMSO
GO:0072216	positive regulation of metanephros development	0.00678	12	3	0.41	0.25	2.169	ENSMUSG00000022144;ENSMUSG00000022346;ENSMUSG00000034394	Gdnf;Myc;Lif	1199	up	condition_DMSO_LPS_vs_DMSO
GO:0003334	keratinocyte development	0.00678	12	3	0.41	0.25	2.169	ENSMUSG00000025278;ENSMUSG00000029135;ENSMUSG00000058056	Flnb;Fosl2;Palld	1199	up	condition_DMSO_LPS_vs_DMSO
GO:0072540	T-helper 17 cell lineage commitment	0.00678	12	3	0.41	0.25	2.169	ENSMUSG00000025383;ENSMUSG00000025746;ENSMUSG00000034266	Il23a;Il6;Batf	1199	up	condition_DMSO_LPS_vs_DMSO
GO:0090091	positive regulation of extracellular matrix disassembly	0.00678	12	3	0.41	0.25	2.169	ENSMUSG00000025746;ENSMUSG00000028583;ENSMUSG00000029581	Il6;Pdpn;Fscn1	1199	up	condition_DMSO_LPS_vs_DMSO
GO:0072683	T cell extravasation	0.00678	12	3	0.41	0.25	2.169	ENSMUSG00000035042;ENSMUSG00000035385;ENSMUSG00000038235	Ccl5;Ccl2;F11r	1199	up	condition_DMSO_LPS_vs_DMSO
GO:0035914	skeletal muscle cell differentiation	0.00684	76	8	2.58	0.105	2.165	ENSMUSG00000014030;ENSMUSG00000022346;ENSMUSG00000023034;ENSMUSG00000026628;ENSMUSG00000026923;ENSMUSG00000027470;ENSMUSG00000028634;ENSMUSG00000030717	Pax5;Myc;Nr4a1;Atf3;Notch1;Mylk2;Hivep3;Nupr1	1199	up	condition_DMSO_LPS_vs_DMSO
GO:0010954	positive regulation of protein processing	0.00693	23	4	0.78	0.174	2.159	ENSMUSG00000000957;ENSMUSG00000027646;ENSMUSG00000046318;ENSMUSG00000050468	Mmp14;Src;Ccbe1;Astl	1199	up	condition_DMSO_LPS_vs_DMSO
GO:0042149	cellular response to glucose starvation	0.00696	36	5	1.22	0.139	2.157	ENSMUSG00000020300;ENSMUSG00000020407;ENSMUSG00000026864;ENSMUSG00000028645;ENSMUSG00000042677	Cpeb4;Upp1;Hspa5;Slc2a1;Zc3h12a	1199	up	condition_DMSO_LPS_vs_DMSO
GO:0033209	tumor necrosis factor-mediated signaling pathway	0.00697	68	6	2.3	0.088	2.157	ENSMUSG00000024778;ENSMUSG00000024789;ENSMUSG00000026104;ENSMUSG00000026875;ENSMUSG00000028599;ENSMUSG00000033538	Fas;Jak2;Stat1;Traf1;Tnfrsf1b;Casp4	1199	up	condition_DMSO_LPS_vs_DMSO
GO:0032570	response to progesterone	0.00696	36	5	1.22	0.139	2.157	ENSMUSG00000024912;ENSMUSG00000027646;ENSMUSG00000029084;ENSMUSG00000035385;ENSMUSG00000037759	Fosl1;Src;Cd38;Ccl2;Ptger2	1199	up	condition_DMSO_LPS_vs_DMSO
GO:0051897	positive regulation of protein kinase B signaling	0.00728	119	10	4.03	0.084	2.138	ENSMUSG00000002602;ENSMUSG00000024486;ENSMUSG00000025746;ENSMUSG00000027646;ENSMUSG00000038067;ENSMUSG00000038508;ENSMUSG00000039217;ENSMUSG00000040152;ENSMUSG00000052270;ENSMUSG00000058755	Axl;Hbegf;Il6;Src;Csf3;Gdf15;Il18;Thbs1;Fpr2;Osm	1199	up	condition_DMSO_LPS_vs_DMSO
GO:0032436	positive regulation of proteasomal ubiquitin-dependent protein catabolic process	0.00759	84	8	2.85	0.095	2.12	ENSMUSG00000020184;ENSMUSG00000021701;ENSMUSG00000022037;ENSMUSG00000024810;ENSMUSG00000028680;ENSMUSG00000036273;ENSMUSG00000090877;ENSMUSG00000091971	Mdm2;Plk2;Clu;Il33;Plk3;Lrrk2;Hspa1b;Hspa1a	1199	up	condition_DMSO_LPS_vs_DMSO
GO:0044344	cellular response to fibroblast growth factor stimulus	0.00808	96	7	3.25	0.073	2.093	ENSMUSG00000022346;ENSMUSG00000023034;ENSMUSG00000035042;ENSMUSG00000040152;ENSMUSG00000044786;ENSMUSG00000047414;ENSMUSG00000051379	Myc;Nr4a1;Ccl5;Thbs1;Zfp36;Flrt2;Flrt3	1199	up	condition_DMSO_LPS_vs_DMSO
GO:0042157	lipoprotein metabolic process	0.0081	140	8	4.75	0.057	2.092	ENSMUSG00000005681;ENSMUSG00000020447;ENSMUSG00000030747;ENSMUSG00000039470;ENSMUSG00000042988;ENSMUSG00000053846;ENSMUSG00000057346;ENSMUSG00000068246	Apoa2;Npc1l1;Dgat2;Zdhhc2;Notum;Lipg;Apol9a;Apol9b	1199	up	condition_DMSO_LPS_vs_DMSO
GO:0001666	response to hypoxia	0.00822	322	25	10.91	0.078	2.085	ENSMUSG00000000957;ENSMUSG00000004791;ENSMUSG00000005413;ENSMUSG00000006818;ENSMUSG00000015533;ENSMUSG00000020108;ENSMUSG00000020184;ENSMUSG00000020826;ENSMUSG00000021367;ENSMUSG00000022346;ENSMUSG00000024402;ENSMUSG00000026031;ENSMUSG00000026923;ENSMUSG00000027646;ENSMUSG00000028435;ENSMUSG00000028645;ENSMUSG00000028680;ENSMUSG00000029084;ENSMUSG00000029135;ENSMUSG00000031520;ENSMUSG00000032487;…	Mmp14;Pgf;Hmox1;Sod2;Itga2;Ddit4;Mdm2;Nos2;Edn1;Myc;Lta;Cflar;Notch1;Src;Aqp3;Slc2a1;Plk3;Cd38;Fosl2;Vegfc;Ptgs2;Atp7a;Ccl2;Il18;Hilpda	1199	up	condition_DMSO_LPS_vs_DMSO
GO:0033280	response to vitamin D	0.00849	33	7	1.12	0.212	2.071	ENSMUSG00000000275;ENSMUSG00000006724;ENSMUSG00000024014;ENSMUSG00000028364;ENSMUSG00000029304;ENSMUSG00000031712;ENSMUSG00000032487	Trim25;Cyp27b1;Pim1;Tnc;Spp1;Il15;Ptgs2	1199	up	condition_DMSO_LPS_vs_DMSO
GO:0046688	response to copper ion	0.00853	34	6	1.15	0.176	2.069	ENSMUSG00000003617;ENSMUSG00000006724;ENSMUSG00000027399;ENSMUSG00000031762;ENSMUSG00000033792;ENSMUSG00000079037	Cp;Cyp27b1;Il1a;Mt2;Atp7a;Prnp	1199	up	condition_DMSO_LPS_vs_DMSO
GO:0006833	water transport	0.00858	22	4	0.75	0.182	2.067	ENSMUSG00000027470;ENSMUSG00000028435;ENSMUSG00000028583;ENSMUSG00000032204	Mylk2;Aqp3;Pdpn;Aqp9	1199	up	condition_DMSO_LPS_vs_DMSO
GO:0002862	negative regulation of inflammatory response to antigenic stimulus	0.0086	13	3	0.44	0.231	2.066	ENSMUSG00000004296;ENSMUSG00000016529;ENSMUSG00000052229	Il12b;Il10;Gpr17	1199	up	condition_DMSO_LPS_vs_DMSO
GO:0045651	positive regulation of macrophage differentiation	0.0086	13	3	0.44	0.231	2.066	ENSMUSG00000014599;ENSMUSG00000020644;ENSMUSG00000034394	Csf1;Id2;Lif	1199	up	condition_DMSO_LPS_vs_DMSO
GO:2000347	positive regulation of hepatocyte proliferation	0.0086	13	3	0.44	0.231	2.066	ENSMUSG00000019850;ENSMUSG00000026031;ENSMUSG00000039217	Tnfaip3;Cflar;Il18	1199	up	condition_DMSO_LPS_vs_DMSO
GO:0045746	negative regulation of Notch signaling pathway	0.00877	38	5	1.29	0.132	2.057	ENSMUSG00000000957;ENSMUSG00000014773;ENSMUSG00000015053;ENSMUSG00000022508;ENSMUSG00000028073	Mmp14;Dll1;Gata2;Bcl6;Pear1	1199	up	condition_DMSO_LPS_vs_DMSO
GO:0045668	negative regulation of osteoblast differentiation	0.00881	53	6	1.8	0.113	2.055	ENSMUSG00000007872;ENSMUSG00000020644;ENSMUSG00000026923;ENSMUSG00000031520;ENSMUSG00000038260;ENSMUSG00000042745	Id3;Id2;Notch1;Vegfc;Trpm4;Id1	1199	up	condition_DMSO_LPS_vs_DMSO
GO:0009725	response to hormone	0.009	1031	70	34.95	0.068	2.046	ENSMUSG00000000957;ENSMUSG00000001131;ENSMUSG00000001663;ENSMUSG00000004791;ENSMUSG00000005514;ENSMUSG00000006724;ENSMUSG00000012705;ENSMUSG00000013584;ENSMUSG00000015533;ENSMUSG00000016529;ENSMUSG00000020027;ENSMUSG00000020108;ENSMUSG00000020184;ENSMUSG00000020826;ENSMUSG00000020889;ENSMUSG00000020893;ENSMUSG00000021367;ENSMUSG00000021591;ENSMUSG00000022144;ENSMUSG00000022346;ENSMUSG00000023034;…	Mmp14;Timp1;Gstt1;Pgf;Por;Cyp27b1;Retn;Aldh1a2;Itga2;Il10;Socs2;Ddit4;Mdm2;Nos2;Nr1d1;Per1;Edn1;Glrx;Gdnf;Myc;Nr4a1;Dusp1;Lox;Fas;Jak2;Fosl1;Il6;Cflar;Ptprn;Notch1;Il1rn;Il1b;Src;Zbtb7b;Nr4a3;Tnc;Slc2a1;Cd38;Fosl2;Cckar;Spp1;Foxp1;Acsbg1;Ptgs2;Ccl2;Vgf;Ptger2;Socs1;Gdf15;Il18;Tnfsf10;Thbs1;Inhba;Agrn;Rgs8;Trim72;P2ry4;Zfp36;Adra1a;Prokr1;Glp2r;Mmp13;Gja1;Socs3;Lepr;Cxcl2;Thra;Serpina3f;Ass1;Cfb	1199	up	condition_DMSO_LPS_vs_DMSO
GO:0043551	regulation of phosphatidylinositol 3-kinase activity	0.00931	59	7	2	0.119	2.031	ENSMUSG00000020027;ENSMUSG00000027646;ENSMUSG00000029648;ENSMUSG00000032578;ENSMUSG00000038037;ENSMUSG00000052270;ENSMUSG00000053113	Socs2;Src;Flt1;Cish;Socs1;Fpr2;Socs3	1199	up	condition_DMSO_LPS_vs_DMSO
GO:0050766	positive regulation of phagocytosis	0.00936	73	11	2.47	0.151	2.029	ENSMUSG00000002944;ENSMUSG00000005681;ENSMUSG00000015053;ENSMUSG00000015533;ENSMUSG00000015947;ENSMUSG00000023206;ENSMUSG00000027398;ENSMUSG00000031712;ENSMUSG00000035385;ENSMUSG00000052270;ENSMUSG00000055447	Cd36;Apoa2;Gata2;Itga2;Fcgr1;Il15ra;Il1b;Il15;Ccl2;Fpr2;Cd47	1199	up	condition_DMSO_LPS_vs_DMSO
GO:0034122	negative regulation of toll-like receptor signaling pathway	0.00936	32	5	1.08	0.156	2.029	ENSMUSG00000019850;ENSMUSG00000020227;ENSMUSG00000020889;ENSMUSG00000030921;ENSMUSG00000050199	Tnfaip3;Irak3;Nr1d1;Trim30a;Lgr4	1199	up	condition_DMSO_LPS_vs_DMSO
GO:0042104	positive regulation of activated T cell proliferation	0.00939	25	4	0.85	0.16	2.027	ENSMUSG00000004296;ENSMUSG00000022901;ENSMUSG00000025383;ENSMUSG00000039217	Il12b;Cd86;Il23a;Il18	1199	up	condition_DMSO_LPS_vs_DMSO
GO:0043068	positive regulation of programmed cell death	0.00954	658	65	22.3	0.099	2.02	ENSMUSG00000000392;ENSMUSG00000000982;ENSMUSG00000004296;ENSMUSG00000005413;ENSMUSG00000006818;ENSMUSG00000007659;ENSMUSG00000007872;ENSMUSG00000013584;ENSMUSG00000015312;ENSMUSG00000016496;ENSMUSG00000016524;ENSMUSG00000016529;ENSMUSG00000017652;ENSMUSG00000017737;ENSMUSG00000020178;ENSMUSG00000020205;ENSMUSG00000021453;ENSMUSG00000022037;ENSMUSG00000022346;ENSMUSG00000022508;ENSMUSG00000023034;…	Fap;Ccl3;Il12b;Hmox1;Sod2;Bcl2l1;Id3;Aldh1a2;Gadd45b;Cd274;Il19;Il10;Cd40;Mmp9;Adora2a;Phlda1;Gadd45g;Clu;Myc;Bcl6;Nr4a1;Dusp1;Lta;Fas;Jak2;Fosl1;Maged1;Il6;Cflar;Pdcd1;Atf3;Optn;Notch1;Itga6;Il1b;Src;Ntrk1;Nr4a3;Tnfrsf1b;Klrk1;Nupr1;Ptgs2;Malt1;Casp4;Ccl5;Ccl12;Lrrk2;Gadd45a;Akap12;Lpar1;Il18;Tnfsf10;Thbs1;Inhba;Agrn;Zc3h12a;Hcar2;Ifit2;Plaur;Tnfsf15;S100a8;Scimp;Osm;Rybp;Prnp	1199	up	condition_DMSO_LPS_vs_DMSO
GO:0033574	response to testosterone	0.00971	56	7	1.9	0.125	2.013	ENSMUSG00000021367;ENSMUSG00000022346;ENSMUSG00000024190;ENSMUSG00000026031;ENSMUSG00000029304;ENSMUSG00000030067;ENSMUSG00000040152	Edn1;Myc;Dusp1;Cflar;Spp1;Foxp1;Thbs1	1199	up	condition_DMSO_LPS_vs_DMSO
GO:0009968	negative regulation of signal transduction	0.00976	1194	92	40.47	0.077	2.011	ENSMUSG00000000957;ENSMUSG00000001036;ENSMUSG00000004296;ENSMUSG00000004951;ENSMUSG00000005413;ENSMUSG00000006818;ENSMUSG00000007659;ENSMUSG00000009376;ENSMUSG00000014773;ENSMUSG00000015053;ENSMUSG00000016524;ENSMUSG00000016529;ENSMUSG00000017737;ENSMUSG00000018648;ENSMUSG00000018916;ENSMUSG00000019850;ENSMUSG00000019929;ENSMUSG00000020027;ENSMUSG00000020108;ENSMUSG00000020120;ENSMUSG00000020184;…	Mmp14;Epn2;Il12b;Hspb1;Hmox1;Sod2;Bcl2l1;Met;Dll1;Gata2;Il19;Il10;Mmp9;Dusp14;Csf2;Tnfaip3;Dcn;Socs2;Ddit4;Plek;Mdm2;Irak3;Nr1d1;Per1;Glrx;Fst;Clu;Acod1;Gdnf;Bcl6;Dusp1;Ldlrad4;Il6;Cflar;Stat1;Rgs1;Rgs16;Atf3;Optn;Hspa5;Notch1;Il1rn;Itga6;Dusp2;Il1b;Src;Pear1;Hgf;Uchl1;Foxp1;Dusp16;Gipr;Trim30a;Cttn;Adgra2;Dusp4;Ptgs2;Cish;Prr5l;Alpk2;Lif;Chst11;Dusp5;Ccl5;Lrrk2;Serpine1;Tnfrsf23;Dusp8;Wnk2;Socs1…	1199	up	condition_DMSO_LPS_vs_DMSO
GO:0097009	energy homeostasis	0.00979	39	5	1.32	0.128	2.009	ENSMUSG00000002944;ENSMUSG00000014773;ENSMUSG00000028341;ENSMUSG00000050473;ENSMUSG00000057722	Cd36;Dll1;Nr4a3;Slc35d3;Lepr	1199	up	condition_DMSO_LPS_vs_DMSO
GO:0007623	circadian rhythm	0.01017	231	17	7.83	0.074	1.993	ENSMUSG00000007872;ENSMUSG00000018916;ENSMUSG00000020178;ENSMUSG00000020644;ENSMUSG00000020826;ENSMUSG00000020889;ENSMUSG00000020893;ENSMUSG00000024778;ENSMUSG00000025151;ENSMUSG00000025746;ENSMUSG00000028072;ENSMUSG00000042745;ENSMUSG00000049409;ENSMUSG00000050199;ENSMUSG00000057722;ENSMUSG00000070368;ENSMUSG00000076441	Id3;Csf2;Adora2a;Id2;Nos2;Nr1d1;Per1;Fas;Maged1;Il6;Ntrk1;Id1;Prokr1;Lgr4;Lepr;Prok1;Ass1	1199	up	condition_DMSO_LPS_vs_DMSO
GO:0007165	signal transduction	0.01021	6696	326	226.96	0.049	1.991	ENSMUSG00000000275;ENSMUSG00000000555;ENSMUSG00000000957;ENSMUSG00000000982;ENSMUSG00000001036;ENSMUSG00000001123;ENSMUSG00000001131;ENSMUSG00000002602;ENSMUSG00000002944;ENSMUSG00000003206;ENSMUSG00000003352;ENSMUSG00000004296;ENSMUSG00000004371;ENSMUSG00000004508;ENSMUSG00000004730;ENSMUSG00000004791;ENSMUSG00000004947;ENSMUSG00000004951;ENSMUSG00000005413;ENSMUSG00000005514;ENSMUSG00000006724;…	Trim25;Itga5;Mmp14;Ccl3;Epn2;Lgals9;Timp1;Axl;Cd36;Ebi3;Cacnb3;Il12b;Il11;Gab2;Adgre1;Pgf;Dtx2;Hspb1;Hmox1;Por;Cyp27b1;Sod2;Bcl2l1;Met;Mlkl;Retn;Aldh1a2;Csf1;Dll1;Gata2;Gadd45b;Itga2;Fcgr1;Cd274;Il19;Il10;Cd40;Mmp9;Ksr1;Dusp14;Csf2;Ccl6;Ccl4;Ccl9;Tnfaip3;Nts;Dcn;Rhobtb1;Socs2;Srgn;Ddit4;Plek;Adora2a;Mdm2;Irak3;Rel;Cpeb4;Rsad2;Adap2;Pecam1;Nos2;Nr1d1;Per1;Plcd3;Edn1;Gadd45g;Glrx;Plk2;Fst;Clu;Acod1…	1199	up	condition_DMSO_LPS_vs_DMSO
GO:0032649	regulation of interferon-gamma production	0.0103	102	20	3.46	0.196	1.987	ENSMUSG00000001123;ENSMUSG00000002602;ENSMUSG00000004296;ENSMUSG00000016496;ENSMUSG00000016529;ENSMUSG00000024402;ENSMUSG00000024810;ENSMUSG00000025383;ENSMUSG00000026573;ENSMUSG00000027398;ENSMUSG00000030149;ENSMUSG00000032021;ENSMUSG00000035692;ENSMUSG00000039217;ENSMUSG00000042677;ENSMUSG00000044701;ENSMUSG00000045005;ENSMUSG00000053175;ENSMUSG00000055447;ENSMUSG00000079037	Lgals9;Axl;Il12b;Cd274;Il10;Lta;Il33;Il23a;Xcl1;Il1b;Klrk1;Crtam;Isg15;Il18;Zc3h12a;Il27;Fzd5;Bcl3;Cd47;Prnp	1199	up	condition_DMSO_LPS_vs_DMSO
GO:0048247	lymphocyte chemotaxis	0.01037	65	14	2.2	0.215	1.984	ENSMUSG00000000982;ENSMUSG00000018927;ENSMUSG00000018930;ENSMUSG00000019122;ENSMUSG00000026573;ENSMUSG00000030149;ENSMUSG00000031779;ENSMUSG00000034855;ENSMUSG00000035042;ENSMUSG00000035352;ENSMUSG00000035373;ENSMUSG00000035385;ENSMUSG00000050370;ENSMUSG00000060183	Ccl3;Ccl6;Ccl4;Ccl9;Xcl1;Klrk1;Ccl22;Cxcl10;Ccl5;Ccl12;Ccl7;Ccl2;Ch25h;Cxcl11	1199	up	condition_DMSO_LPS_vs_DMSO
GO:0045926	negative regulation of growth	0.0104	255	18	8.64	0.071	1.983	ENSMUSG00000006724;ENSMUSG00000020027;ENSMUSG00000022508;ENSMUSG00000022838;ENSMUSG00000026923;ENSMUSG00000030067;ENSMUSG00000031762;ENSMUSG00000035107;ENSMUSG00000038508;ENSMUSG00000038751;ENSMUSG00000039384;ENSMUSG00000041324;ENSMUSG00000043811;ENSMUSG00000050953;ENSMUSG00000053137;ENSMUSG00000063531;ENSMUSG00000090272;ENSMUSG00000091971	Cyp27b1;Socs2;Bcl6;Eaf2;Notch1;Foxp1;Mt2;Dcbld2;Gdf15;Ptk6;Dusp10;Inhba;Rtn4r;Gja1;Mapk11;Sema3e;Mndal;Hspa1a	1199	up	condition_DMSO_LPS_vs_DMSO
GO:0071375	cellular response to peptide hormone stimulus	0.01046	308	21	10.44	0.068	1.98	ENSMUSG00000005514;ENSMUSG00000020027;ENSMUSG00000020184;ENSMUSG00000021367;ENSMUSG00000022346;ENSMUSG00000023034;ENSMUSG00000024789;ENSMUSG00000025746;ENSMUSG00000026031;ENSMUSG00000027398;ENSMUSG00000027646;ENSMUSG00000028042;ENSMUSG00000028341;ENSMUSG00000035385;ENSMUSG00000038037;ENSMUSG00000038508;ENSMUSG00000039217;ENSMUSG00000042828;ENSMUSG00000049928;ENSMUSG00000053113;ENSMUSG00000076441	Por;Socs2;Mdm2;Edn1;Myc;Nr4a1;Jak2;Il6;Cflar;Il1b;Src;Zbtb7b;Nr4a3;Ccl2;Socs1;Gdf15;Il18;Trim72;Glp2r;Socs3;Ass1	1199	up	condition_DMSO_LPS_vs_DMSO
GO:0042088	T-helper 1 type immune response	0.01053	47	10	1.59	0.213	1.978	ENSMUSG00000004296;ENSMUSG00000024810;ENSMUSG00000025383;ENSMUSG00000026573;ENSMUSG00000027398;ENSMUSG00000030748;ENSMUSG00000039217;ENSMUSG00000044701;ENSMUSG00000053175;ENSMUSG00000070427	Il12b;Il33;Il23a;Xcl1;Il1b;Il4ra;Il18;Il27;Bcl3;Il18bp	1199	up	condition_DMSO_LPS_vs_DMSO
GO:0051384	response to glucocorticoid	0.01052	180	16	6.1	0.089	1.978	ENSMUSG00000016529;ENSMUSG00000020108;ENSMUSG00000021367;ENSMUSG00000022144;ENSMUSG00000024190;ENSMUSG00000024778;ENSMUSG00000024912;ENSMUSG00000025746;ENSMUSG00000026031;ENSMUSG00000026981;ENSMUSG00000032281;ENSMUSG00000032487;ENSMUSG00000035385;ENSMUSG00000044786;ENSMUSG00000058427;ENSMUSG00000076441	Il10;Ddit4;Edn1;Gdnf;Dusp1;Fas;Fosl1;Il6;Cflar;Il1rn;Acsbg1;Ptgs2;Ccl2;Zfp36;Cxcl2;Ass1	1199	up	condition_DMSO_LPS_vs_DMSO
GO:0034340	response to type I interferon	0.01053	50	10	1.69	0.2	1.978	ENSMUSG00000023341;ENSMUSG00000025491;ENSMUSG00000025498;ENSMUSG00000026104;ENSMUSG00000027514;ENSMUSG00000035692;ENSMUSG00000040033;ENSMUSG00000065968;ENSMUSG00000067297;ENSMUSG00000110104	Mx2;Ifitm1;Irf7;Stat1;Zbp1;Isg15;Stat2;Ifitm7;Ifit1bl2;Gm45717	1199	up	condition_DMSO_LPS_vs_DMSO
GO:0035335	peptidyl-tyrosine dephosphorylation	0.01057	97	9	3.29	0.093	1.976	ENSMUSG00000018648;ENSMUSG00000024190;ENSMUSG00000026064;ENSMUSG00000027368;ENSMUSG00000030203;ENSMUSG00000031530;ENSMUSG00000034765;ENSMUSG00000037887;ENSMUSG00000039384	Dusp14;Dusp1;Ptp4a1;Dusp2;Dusp16;Dusp4;Dusp5;Dusp8;Dusp10	1199	up	condition_DMSO_LPS_vs_DMSO
GO:0071850	mitotic cell cycle arrest	0.01067	14	3	0.47	0.214	1.972	ENSMUSG00000000392;ENSMUSG00000024190;ENSMUSG00000036390	Fap;Dusp1;Gadd45a	1199	up	condition_DMSO_LPS_vs_DMSO
GO:0043922	negative regulation by host of viral transcription	0.01067	14	3	0.47	0.214	1.972	ENSMUSG00000000982;ENSMUSG00000018930;ENSMUSG00000035042	Ccl3;Ccl4;Ccl5	1199	up	condition_DMSO_LPS_vs_DMSO
GO:0071372	cellular response to follicle-stimulating hormone stimulus	0.01067	14	3	0.47	0.214	1.972	ENSMUSG00000005514;ENSMUSG00000026923;ENSMUSG00000041324	Por;Notch1;Inhba	1199	up	condition_DMSO_LPS_vs_DMSO
GO:0034112	positive regulation of homotypic cell-cell adhesion	0.01066	10	4	0.34	0.4	1.972	ENSMUSG00000028583;ENSMUSG00000035042;ENSMUSG00000038235;ENSMUSG00000046223	Pdpn;Ccl5;F11r;Plaur	1199	up	condition_DMSO_LPS_vs_DMSO
GO:0030299	intestinal cholesterol absorption	0.0107	13	3	0.44	0.231	1.971	ENSMUSG00000002944;ENSMUSG00000005681;ENSMUSG00000020447	Cd36;Apoa2;Npc1l1	1199	up	condition_DMSO_LPS_vs_DMSO
GO:0044321	response to leptin	0.01068	23	4	0.78	0.174	1.971	ENSMUSG00000020889;ENSMUSG00000021367;ENSMUSG00000028341;ENSMUSG00000057722	Nr1d1;Edn1;Nr4a3;Lepr	1199	up	condition_DMSO_LPS_vs_DMSO
GO:1902714	negative regulation of interferon-gamma secretion	0.01072	5	2	0.17	0.4	1.97	ENSMUSG00000001123;ENSMUSG00000042677	Lgals9;Zc3h12a	1199	up	condition_DMSO_LPS_vs_DMSO
GO:0002740	negative regulation of cytokine secretion involved in immune response	0.01072	5	2	0.17	0.4	1.97	ENSMUSG00000005681;ENSMUSG00000016529	Apoa2;Il10	1199	up	condition_DMSO_LPS_vs_DMSO
GO:0046898	response to cycloheximide	0.01072	5	2	0.17	0.4	1.97	ENSMUSG00000007659;ENSMUSG00000022346	Bcl2l1;Myc	1199	up	condition_DMSO_LPS_vs_DMSO
GO:2000196	positive regulation of female gonad development	0.01072	5	2	0.17	0.4	1.97	ENSMUSG00000012705;ENSMUSG00000027646	Retn;Src	1199	up	condition_DMSO_LPS_vs_DMSO
GO:0060842	arterial endothelial cell differentiation	0.01072	5	2	0.17	0.4	1.97	ENSMUSG00000014773;ENSMUSG00000026923	Dll1;Notch1	1199	up	condition_DMSO_LPS_vs_DMSO
GO:0002904	positive regulation of B cell apoptotic process	0.01072	5	2	0.17	0.4	1.97	ENSMUSG00000016529;ENSMUSG00000022346	Il10;Myc	1199	up	condition_DMSO_LPS_vs_DMSO
GO:0002439	chronic inflammatory response to antigenic stimulus	0.01072	5	2	0.17	0.4	1.97	ENSMUSG00000016529;ENSMUSG00000024402	Il10;Lta	1199	up	condition_DMSO_LPS_vs_DMSO
GO:0019087	transformation of host cell by virus	0.01072	5	2	0.17	0.4	1.97	ENSMUSG00000017737;ENSMUSG00000022346	Mmp9;Myc	1199	up	condition_DMSO_LPS_vs_DMSO
GO:0086029	Purkinje myocyte to ventricular cardiac muscle cell signaling	0.01072	5	2	0.17	0.4	1.97	ENSMUSG00000019194;ENSMUSG00000038260	Scn1b;Trpm4	1199	up	condition_DMSO_LPS_vs_DMSO
GO:0003229	ventricular cardiac muscle tissue development	0.01071	59	4	2	0.068	1.97	ENSMUSG00000020644;ENSMUSG00000022371;ENSMUSG00000026923;ENSMUSG00000040734	Id2;Col14a1;Notch1;Ppp1r13l	1199	up	condition_DMSO_LPS_vs_DMSO
GO:1900425	negative regulation of defense response to bacterium	0.01072	5	2	0.17	0.4	1.97	ENSMUSG00000021125;ENSMUSG00000055561	Arg2;Spink5	1199	up	condition_DMSO_LPS_vs_DMSO
GO:1990637	response to prolactin	0.01072	5	2	0.17	0.4	1.97	ENSMUSG00000022346;ENSMUSG00000025746	Myc;Il6	1199	up	condition_DMSO_LPS_vs_DMSO
GO:0051599	response to hydrostatic pressure	0.01072	5	2	0.17	0.4	1.97	ENSMUSG00000022346;ENSMUSG00000028072	Myc;Ntrk1	1199	up	condition_DMSO_LPS_vs_DMSO
GO:0043380	regulation of memory T cell differentiation	0.01072	5	2	0.17	0.4	1.97	ENSMUSG00000022508;ENSMUSG00000025383	Bcl6;Il23a	1199	up	condition_DMSO_LPS_vs_DMSO
GO:0071376	cellular response to corticotropin-releasing hormone stimulus	0.01072	5	2	0.17	0.4	1.97	ENSMUSG00000023034;ENSMUSG00000028341	Nr4a1;Nr4a3	1199	up	condition_DMSO_LPS_vs_DMSO
GO:0090027	negative regulation of monocyte chemotaxis	0.01072	5	2	0.17	0.4	1.97	ENSMUSG00000024190;ENSMUSG00000041120	Dusp1;Nbl1	1199	up	condition_DMSO_LPS_vs_DMSO
GO:0010991	negative regulation of SMAD protein complex assembly	0.01072	5	2	0.17	0.4	1.97	ENSMUSG00000024544;ENSMUSG00000038400	Ldlrad4;Pmepa1	1199	up	condition_DMSO_LPS_vs_DMSO
GO:0002826	negative regulation of T-helper 1 type immune response	0.01072	5	2	0.17	0.4	1.97	ENSMUSG00000024810;ENSMUSG00000030748	Il33;Il4ra	1199	up	condition_DMSO_LPS_vs_DMSO
GO:0035549	positive regulation of interferon-beta secretion	0.01072	5	2	0.17	0.4	1.97	ENSMUSG00000026896;ENSMUSG00000040296	Ifih1;Ddx58	1199	up	condition_DMSO_LPS_vs_DMSO
GO:0072008	glomerular mesangial cell differentiation	0.01072	5	2	0.17	0.4	1.97	ENSMUSG00000026923;ENSMUSG00000035783	Notch1;Acta2	1199	up	condition_DMSO_LPS_vs_DMSO
GO:0043376	regulation of CD8-positive, alpha-beta T cell differentiation	0.01072	5	2	0.17	0.4	1.97	ENSMUSG00000028042;ENSMUSG00000038037	Zbtb7b;Socs1	1199	up	condition_DMSO_LPS_vs_DMSO
GO:1901731	positive regulation of platelet aggregation	0.01072	5	2	0.17	0.4	1.97	ENSMUSG00000028583;ENSMUSG00000038235	Pdpn;F11r	1199	up	condition_DMSO_LPS_vs_DMSO
GO:0097638	L-arginine import across plasma membrane	0.01072	5	2	0.17	0.4	1.97	ENSMUSG00000031297;ENSMUSG00000031596	Slc7a3;Slc7a2	1199	up	condition_DMSO_LPS_vs_DMSO
GO:0034760	negative regulation of iron ion transmembrane transport	0.01072	5	2	0.17	0.4	1.97	ENSMUSG00000033792;ENSMUSG00000050440	Atp7a;Hamp	1199	up	condition_DMSO_LPS_vs_DMSO
GO:1904960	positive regulation of cytochrome-c oxidase activity	0.01072	5	2	0.17	0.4	1.97	ENSMUSG00000033792;ENSMUSG00000095464	Atp7a;Gm21987	1199	up	condition_DMSO_LPS_vs_DMSO
GO:0060708	spongiotrophoblast differentiation	0.01072	5	2	0.17	0.4	1.97	ENSMUSG00000034394;ENSMUSG00000053113	Lif;Socs3	1199	up	condition_DMSO_LPS_vs_DMSO
GO:1904646	cellular response to amyloid-beta	0.01088	40	5	1.36	0.125	1.963	ENSMUSG00000002944;ENSMUSG00000033538;ENSMUSG00000050953;ENSMUSG00000052270;ENSMUSG00000079037	Cd36;Casp4;Gja1;Fpr2;Prnp	1199	up	condition_DMSO_LPS_vs_DMSO
GO:0048873	homeostasis of number of cells within a tissue	0.01088	40	5	1.36	0.125	1.963	ENSMUSG00000014599;ENSMUSG00000015053;ENSMUSG00000022371;ENSMUSG00000024953;ENSMUSG00000026923	Csf1;Gata2;Col14a1;Prdx5;Notch1	1199	up	condition_DMSO_LPS_vs_DMSO
GO:0071236	cellular response to antibiotic	0.01116	169	23	5.73	0.136	1.952	ENSMUSG00000002602;ENSMUSG00000006818;ENSMUSG00000007872;ENSMUSG00000009376;ENSMUSG00000016529;ENSMUSG00000018476;ENSMUSG00000019850;ENSMUSG00000020184;ENSMUSG00000021591;ENSMUSG00000022037;ENSMUSG00000022346;ENSMUSG00000025746;ENSMUSG00000026822;ENSMUSG00000026864;ENSMUSG00000027646;ENSMUSG00000028341;ENSMUSG00000028864;ENSMUSG00000030067;ENSMUSG00000033792;ENSMUSG00000035373;ENSMUSG00000036273;…	Axl;Sod2;Id3;Met;Il10;Kdm6b;Tnfaip3;Mdm2;Glrx;Clu;Myc;Il6;Lcn2;Hspa5;Src;Nr4a3;Hgf;Foxp1;Atp7a;Ccl7;Lrrk2;Zc3h12a;Il18bp	1199	up	condition_DMSO_LPS_vs_DMSO
GO:0051602	response to electrical stimulus	0.01144	56	6	1.9	0.107	1.942	ENSMUSG00000006818;ENSMUSG00000023034;ENSMUSG00000025746;ENSMUSG00000027646;ENSMUSG00000028072;ENSMUSG00000038587	Sod2;Nr4a1;Il6;Src;Ntrk1;Akap12	1199	up	condition_DMSO_LPS_vs_DMSO
GO:0040008	regulation of growth	0.01166	686	37	23.25	0.054	1.933	ENSMUSG00000000957;ENSMUSG00000005514;ENSMUSG00000006724;ENSMUSG00000007659;ENSMUSG00000014599;ENSMUSG00000014773;ENSMUSG00000020027;ENSMUSG00000021367;ENSMUSG00000022371;ENSMUSG00000022508;ENSMUSG00000022838;ENSMUSG00000024014;ENSMUSG00000024486;ENSMUSG00000026380;ENSMUSG00000026923;ENSMUSG00000029084;ENSMUSG00000030067;ENSMUSG00000031078;ENSMUSG00000031762;ENSMUSG00000032482;ENSMUSG00000032578;…	Mmp14;Por;Cyp27b1;Bcl2l1;Csf1;Dll1;Socs2;Edn1;Col14a1;Bcl6;Eaf2;Pim1;Hbegf;Tfcp2l1;Notch1;Cd38;Foxp1;Cttn;Mt2;Cspg5;Cish;Dcbld2;Lpar3;Socs1;Gdf15;Ptk6;Dusp10;Inhba;Agrn;Rtn4r;Gja1;Socs3;Mapk11;Osm;Sema3e;Mndal;Hspa1a	1199	up	condition_DMSO_LPS_vs_DMSO
GO:0050715	positive regulation of cytokine secretion	0.01167	150	19	5.08	0.127	1.933	ENSMUSG00000000982;ENSMUSG00000001123;ENSMUSG00000002944;ENSMUSG00000016496;ENSMUSG00000016529;ENSMUSG00000024810;ENSMUSG00000026896;ENSMUSG00000027398;ENSMUSG00000027399;ENSMUSG00000027646;ENSMUSG00000030748;ENSMUSG00000032021;ENSMUSG00000033538;ENSMUSG00000036273;ENSMUSG00000038587;ENSMUSG00000040296;ENSMUSG00000045005;ENSMUSG00000053137;ENSMUSG00000058755	Ccl3;Lgals9;Cd36;Cd274;Il10;Il33;Ifih1;Il1b;Il1a;Src;Il4ra;Crtam;Casp4;Lrrk2;Akap12;Ddx58;Fzd5;Mapk11;Osm	1199	up	condition_DMSO_LPS_vs_DMSO
GO:0001525	angiogenesis	0.0119	535	54	18.13	0.101	1.924	ENSMUSG00000000392;ENSMUSG00000000555;ENSMUSG00000000957;ENSMUSG00000001036;ENSMUSG00000002944;ENSMUSG00000004296;ENSMUSG00000004791;ENSMUSG00000004951;ENSMUSG00000005413;ENSMUSG00000014773;ENSMUSG00000015053;ENSMUSG00000016529;ENSMUSG00000017652;ENSMUSG00000017737;ENSMUSG00000019929;ENSMUSG00000020717;ENSMUSG00000020937;ENSMUSG00000021367;ENSMUSG00000021701;ENSMUSG00000022893;ENSMUSG00000023034;…	Fap;Itga5;Mmp14;Epn2;Cd36;Il12b;Pgf;Hspb1;Hmox1;Dll1;Gata2;Il10;Cd40;Mmp9;Dcn;Pecam1;Plcd3;Edn1;Plk2;Adamts1;Nr4a1;Hbegf;Itgb8;Stat1;Notch1;Il1b;Il1a;Ntrk1;Hgf;Flt1;Adgra2;Col4a2;Vegfc;Ptgs2;Lif;Cxcl10;Ccl5;Ccl12;Ccl2;Gadd45a;Serpine1;Il18;Thbs1;Zc3h12a;Id1;Fzd5;Ccbe1;Scg2;Lepr;Calcrl;Hipk2;Sema3e;Rnf213;Prok1	1199	up	condition_DMSO_LPS_vs_DMSO
GO:0042771	intrinsic apoptotic signaling pathway in response to DNA damage by p53 class mediator	0.01206	41	5	1.39	0.122	1.919	ENSMUSG00000020108;ENSMUSG00000030717;ENSMUSG00000053175;ENSMUSG00000061436;ENSMUSG00000073489	Ddit4;Nupr1;Bcl3;Hipk2;Ifi204	1199	up	condition_DMSO_LPS_vs_DMSO
GO:0007205	protein kinase C-activating G protein-coupled receptor signaling pathway	0.01235	27	4	0.92	0.148	1.908	ENSMUSG00000020178;ENSMUSG00000021367;ENSMUSG00000032578;ENSMUSG00000034731	Adora2a;Edn1;Cish;Dgkh	1199	up	condition_DMSO_LPS_vs_DMSO
GO:0061001	regulation of dendritic spine morphogenesis	0.01235	56	5	1.9	0.089	1.908	ENSMUSG00000022602;ENSMUSG00000031078;ENSMUSG00000036273;ENSMUSG00000038453;ENSMUSG00000042700	Arc;Cttn;Lrrk2;Srcin1;Sipa1l1	1199	up	condition_DMSO_LPS_vs_DMSO
GO:0035455	response to interferon-alpha	0.0127	30	10	1.02	0.333	1.896	ENSMUSG00000002602;ENSMUSG00000022346;ENSMUSG00000025491;ENSMUSG00000034459;ENSMUSG00000045932;ENSMUSG00000062488;ENSMUSG00000065968;ENSMUSG00000073489;ENSMUSG00000074896;ENSMUSG00000110104	Axl;Myc;Ifitm1;Ifit1;Ifit2;Ifit3b;Ifitm7;Ifi204;Ifit3;Gm45717	1199	up	condition_DMSO_LPS_vs_DMSO
GO:0001836	release of cytochrome c from mitochondria	0.01285	63	8	2.14	0.127	1.891	ENSMUSG00000006818;ENSMUSG00000007659;ENSMUSG00000017737;ENSMUSG00000024778;ENSMUSG00000028864;ENSMUSG00000033792;ENSMUSG00000039304;ENSMUSG00000046223	Sod2;Bcl2l1;Mmp9;Fas;Hgf;Atp7a;Tnfsf10;Plaur	1199	up	condition_DMSO_LPS_vs_DMSO
GO:0030212	hyaluronan metabolic process	0.01294	29	5	0.98	0.172	1.888	ENSMUSG00000003665;ENSMUSG00000024014;ENSMUSG00000027398;ENSMUSG00000028864;ENSMUSG00000031712	Has1;Pim1;Il1b;Hgf;Il15	1199	up	condition_DMSO_LPS_vs_DMSO
GO:0007263	nitric oxide mediated signal transduction	0.01298	26	4	0.88	0.154	1.887	ENSMUSG00000002944;ENSMUSG00000020826;ENSMUSG00000031762;ENSMUSG00000040152	Cd36;Nos2;Mt2;Thbs1	1199	up	condition_DMSO_LPS_vs_DMSO
GO:0050930	induction of positive chemotaxis	0.01301	15	3	0.51	0.2	1.886	ENSMUSG00000004791;ENSMUSG00000031520;ENSMUSG00000050711	Pgf;Vegfc;Scg2	1199	up	condition_DMSO_LPS_vs_DMSO
GO:0002684	positive regulation of immune system process	0.01304	986	99	33.42	0.1	1.885	ENSMUSG00000000957;ENSMUSG00000000982;ENSMUSG00000001123;ENSMUSG00000002602;ENSMUSG00000002944;ENSMUSG00000003352;ENSMUSG00000004296;ENSMUSG00000004791;ENSMUSG00000005413;ENSMUSG00000014599;ENSMUSG00000015053;ENSMUSG00000015533;ENSMUSG00000015947;ENSMUSG00000016283;ENSMUSG00000016496;ENSMUSG00000016529;ENSMUSG00000017652;ENSMUSG00000017737;ENSMUSG00000018930;ENSMUSG00000020227;ENSMUSG00000020641;…	Mmp14;Ccl3;Lgals9;Axl;Cd36;Cacnb3;Il12b;Pgf;Hmox1;Csf1;Gata2;Itga2;Fcgr1;H2-M2;Cd274;Il10;Cd40;Mmp9;Ccl4;Irak3;Rsad2;Id2;Pecam1;Edn1;Acod1;Bcl6;Cd86;Il15ra;Lta;Cd6;Il33;Il23a;Irf7;Il6;Stat1;Ifi202b;Ifi211;Xcl1;Il1b;Il1a;Zbp1;Zbtb7b;Nr4a3;Aqp3;Cd38;Foxp1;Klrk1;Il4ra;Il13ra2;Vegfc;Il15;Crtam;Malt1;Foxj1;Lif;Itga2b;Cxcl10;Ccl5;Ccl12;Nfkbiz;Ccl7;Ccl2;Isg15;Lrrk2;Serpine1;Ifi206;Ddx60;Socs1;Csf3;Il18;…	1199	up	condition_DMSO_LPS_vs_DMSO
GO:0030890	positive regulation of B cell proliferation	0.01331	42	5	1.42	0.119	1.876	ENSMUSG00000017652;ENSMUSG00000022508;ENSMUSG00000029084;ENSMUSG00000040663;ENSMUSG00000047123	Cd40;Bcl6;Cd38;Clcf1;Ticam1	1199	up	condition_DMSO_LPS_vs_DMSO
GO:0090200	positive regulation of release of cytochrome c from mitochondria	0.01403	28	4	0.95	0.143	1.853	ENSMUSG00000017737;ENSMUSG00000024778;ENSMUSG00000039304;ENSMUSG00000046223	Mmp9;Fas;Tnfsf10;Plaur	1199	up	condition_DMSO_LPS_vs_DMSO
GO:0045907	positive regulation of vasoconstriction	0.01466	43	5	1.46	0.116	1.834	ENSMUSG00000029084;ENSMUSG00000032487;ENSMUSG00000038260;ENSMUSG00000045875;ENSMUSG00000050953	Cd38;Ptgs2;Trpm4;Adra1a;Gja1	1199	up	condition_DMSO_LPS_vs_DMSO
GO:0007259	receptor signaling pathway via JAK-STAT	0.01474	184	24	6.24	0.13	1.832	ENSMUSG00000004296;ENSMUSG00000016529;ENSMUSG00000017652;ENSMUSG00000018916;ENSMUSG00000020027;ENSMUSG00000020717;ENSMUSG00000023206;ENSMUSG00000024789;ENSMUSG00000025383;ENSMUSG00000025746;ENSMUSG00000026104;ENSMUSG00000026923;ENSMUSG00000031712;ENSMUSG00000034394;ENSMUSG00000035042;ENSMUSG00000036390;ENSMUSG00000038037;ENSMUSG00000038751;ENSMUSG00000039217;ENSMUSG00000040663;ENSMUSG00000050440;…	Il12b;Il10;Cd40;Csf2;Socs2;Pecam1;Il15ra;Jak2;Il23a;Il6;Stat1;Notch1;Il15;Lif;Ccl5;Gadd45a;Socs1;Ptk6;Il18;Clcf1;Hamp;Socs3;Bcl3;Osm	1199	up	condition_DMSO_LPS_vs_DMSO
GO:0048545	response to steroid hormone	0.01478	387	30	13.12	0.078	1.83	ENSMUSG00000016529;ENSMUSG00000020108;ENSMUSG00000020184;ENSMUSG00000020889;ENSMUSG00000020893;ENSMUSG00000021367;ENSMUSG00000022144;ENSMUSG00000023034;ENSMUSG00000024190;ENSMUSG00000024529;ENSMUSG00000024778;ENSMUSG00000024789;ENSMUSG00000024912;ENSMUSG00000025746;ENSMUSG00000026031;ENSMUSG00000026923;ENSMUSG00000026981;ENSMUSG00000027646;ENSMUSG00000028341;ENSMUSG00000029084;ENSMUSG00000029304;…	Il10;Ddit4;Mdm2;Nr1d1;Per1;Edn1;Gdnf;Nr4a1;Dusp1;Lox;Fas;Jak2;Fosl1;Il6;Cflar;Notch1;Il1rn;Src;Nr4a3;Cd38;Spp1;Foxp1;Acsbg1;Ptgs2;Ccl2;Ptger2;Zfp36;Cxcl2;Thra;Ass1	1199	up	condition_DMSO_LPS_vs_DMSO
GO:0019233	sensory perception of pain	0.01516	142	15	4.81	0.106	1.819	ENSMUSG00000000982;ENSMUSG00000003352;ENSMUSG00000004296;ENSMUSG00000015533;ENSMUSG00000016529;ENSMUSG00000021367;ENSMUSG00000026981;ENSMUSG00000027399;ENSMUSG00000028072;ENSMUSG00000029223;ENSMUSG00000032487;ENSMUSG00000032561;ENSMUSG00000035385;ENSMUSG00000039217;ENSMUSG00000051790	Ccl3;Cacnb3;Il12b;Itga2;Il10;Edn1;Il1rn;Il1a;Ntrk1;Uchl1;Ptgs2;Acpp;Ccl2;Il18;Nlgn2	1199	up	condition_DMSO_LPS_vs_DMSO
GO:0030073	insulin secretion	0.0153	221	18	7.49	0.081	1.815	ENSMUSG00000020826;ENSMUSG00000020889;ENSMUSG00000021591;ENSMUSG00000022938;ENSMUSG00000024743;ENSMUSG00000024789;ENSMUSG00000026204;ENSMUSG00000026981;ENSMUSG00000027398;ENSMUSG00000029084;ENSMUSG00000029193;ENSMUSG00000030406;ENSMUSG00000035042;ENSMUSG00000037428;ENSMUSG00000038260;ENSMUSG00000050953;ENSMUSG00000051790;ENSMUSG00000057722	Nos2;Nr1d1;Glrx;Fam3b;Syt7;Jak2;Ptprn;Il1rn;Il1b;Cd38;Cckar;Gipr;Ccl5;Vgf;Trpm4;Gja1;Nlgn2;Lepr	1199	up	condition_DMSO_LPS_vs_DMSO
GO:1900744	regulation of p38MAPK cascade	0.01547	39	9	1.32	0.231	1.811	ENSMUSG00000015312;ENSMUSG00000020893;ENSMUSG00000021453;ENSMUSG00000024190;ENSMUSG00000027398;ENSMUSG00000028864;ENSMUSG00000036390;ENSMUSG00000039384;ENSMUSG00000042677	Gadd45b;Per1;Gadd45g;Dusp1;Il1b;Hgf;Gadd45a;Dusp10;Zc3h12a	1199	up	condition_DMSO_LPS_vs_DMSO
GO:0050702	interleukin-1 beta secretion	0.01553	51	8	1.73	0.157	1.809	ENSMUSG00000000982;ENSMUSG00000002944;ENSMUSG00000019850;ENSMUSG00000021125;ENSMUSG00000033538;ENSMUSG00000042677;ENSMUSG00000045005;ENSMUSG00000105504	Ccl3;Cd36;Tnfaip3;Arg2;Casp4;Zc3h12a;Fzd5;Gbp5	1199	up	condition_DMSO_LPS_vs_DMSO
GO:0002507	tolerance induction	0.01554	27	7	0.92	0.259	1.809	ENSMUSG00000016496;ENSMUSG00000019850;ENSMUSG00000020227;ENSMUSG00000022126;ENSMUSG00000022901;ENSMUSG00000026285;ENSMUSG00000034227	Cd274;Tnfaip3;Irak3;Acod1;Cd86;Pdcd1;Foxj1	1199	up	condition_DMSO_LPS_vs_DMSO
GO:0002830	positive regulation of type 2 immune response	0.01552	17	7	0.58	0.412	1.809	ENSMUSG00000020641;ENSMUSG00000024810;ENSMUSG00000025746;ENSMUSG00000026573;ENSMUSG00000030748;ENSMUSG00000039217;ENSMUSG00000040663	Rsad2;Il33;Il6;Xcl1;Il4ra;Il18;Clcf1	1199	up	condition_DMSO_LPS_vs_DMSO
GO:0034121	regulation of toll-like receptor signaling pathway	0.01555	62	8	2.1	0.129	1.808	ENSMUSG00000002944;ENSMUSG00000019850;ENSMUSG00000020227;ENSMUSG00000020641;ENSMUSG00000020889;ENSMUSG00000025498;ENSMUSG00000030921;ENSMUSG00000050199	Cd36;Tnfaip3;Irak3;Rsad2;Nr1d1;Irf7;Trim30a;Lgr4	1199	up	condition_DMSO_LPS_vs_DMSO
GO:0060402	calcium ion transport into cytosol	0.01563	180	10	6.1	0.056	1.806	ENSMUSG00000000982;ENSMUSG00000003352;ENSMUSG00000020937;ENSMUSG00000026573;ENSMUSG00000034855;ENSMUSG00000038239;ENSMUSG00000038349;ENSMUSG00000045875;ENSMUSG00000060183;ENSMUSG00000079037	Ccl3;Cacnb3;Plcd3;Xcl1;Cxcl10;Hrc;Plcl1;Adra1a;Cxcl11;Prnp	1199	up	condition_DMSO_LPS_vs_DMSO
GO:0032230	positive regulation of synaptic transmission, GABAergic	0.01562	16	3	0.54	0.188	1.806	ENSMUSG00000020178;ENSMUSG00000045875;ENSMUSG00000051790	Adora2a;Adra1a;Nlgn2	1199	up	condition_DMSO_LPS_vs_DMSO
GO:0071285	cellular response to lithium ion	0.01562	16	3	0.54	0.188	1.806	ENSMUSG00000020644;ENSMUSG00000024778;ENSMUSG00000062515	Id2;Fas;Fabp4	1199	up	condition_DMSO_LPS_vs_DMSO
GO:0048715	negative regulation of oligodendrocyte differentiation	0.01562	16	3	0.54	0.188	1.806	ENSMUSG00000020644;ENSMUSG00000026923;ENSMUSG00000039384	Id2;Notch1;Dusp10	1199	up	condition_DMSO_LPS_vs_DMSO
GO:0071318	cellular response to ATP	0.01562	16	3	0.54	0.188	1.806	ENSMUSG00000032487;ENSMUSG00000035385;ENSMUSG00000038260	Ptgs2;Ccl2;Trpm4	1199	up	condition_DMSO_LPS_vs_DMSO
GO:0023035	CD40 signaling pathway	0.01568	13	3	0.44	0.231	1.805	ENSMUSG00000000555;ENSMUSG00000017652;ENSMUSG00000019850	Itga5;Cd40;Tnfaip3	1199	up	condition_DMSO_LPS_vs_DMSO
GO:2001026	regulation of endothelial cell chemotaxis	0.01566	22	4	0.75	0.182	1.805	ENSMUSG00000004951;ENSMUSG00000009376;ENSMUSG00000026923;ENSMUSG00000040152	Hspb1;Met;Notch1;Thbs1	1199	up	condition_DMSO_LPS_vs_DMSO
GO:0042482	positive regulation of odontogenesis	0.01568	11	3	0.37	0.273	1.805	ENSMUSG00000014599;ENSMUSG00000021367;ENSMUSG00000033227	Csf1;Edn1;Wnt6	1199	up	condition_DMSO_LPS_vs_DMSO
GO:0033005	positive regulation of mast cell activation	0.01566	26	4	0.88	0.154	1.805	ENSMUSG00000015053;ENSMUSG00000028341;ENSMUSG00000030748;ENSMUSG00000062300	Gata2;Nr4a3;Il4ra;Nectin2	1199	up	condition_DMSO_LPS_vs_DMSO
GO:0060718	chorionic trophoblast cell differentiation	0.01572	6	2	0.2	0.333	1.804	ENSMUSG00000000730;ENSMUSG00000045005	Dnmt3l;Fzd5	1199	up	condition_DMSO_LPS_vs_DMSO
GO:0043408	regulation of MAPK cascade	0.0157	736	69	24.95	0.094	1.804	ENSMUSG00000000982;ENSMUSG00000002944;ENSMUSG00000004371;ENSMUSG00000015312;ENSMUSG00000017652;ENSMUSG00000018334;ENSMUSG00000018648;ENSMUSG00000018927;ENSMUSG00000018930;ENSMUSG00000019122;ENSMUSG00000020227;ENSMUSG00000020893;ENSMUSG00000021367;ENSMUSG00000021453;ENSMUSG00000024190;ENSMUSG00000024778;ENSMUSG00000024789;ENSMUSG00000025151;ENSMUSG00000025746;ENSMUSG00000026031;ENSMUSG00000026573;…	Ccl3;Cd36;Il11;Gadd45b;Cd40;Ksr1;Dusp14;Ccl6;Ccl4;Ccl9;Irak3;Per1;Edn1;Gadd45g;Dusp1;Fas;Jak2;Maged1;Il6;Cflar;Xcl1;Atf3;Traf1;Notch1;Il1rn;Dusp2;Il1b;Il1a;Mylk2;Src;Ntrk1;Glipr2;Hgf;Uchl1;Flt1;Dusp16;Dusp4;Ccl22;Lif;Dusp5;Ccl5;Ccl12;Ccl7;Ccl2;Acta2;Lrrk2;Gadd45a;Lpar3;Dusp8;Wnk2;Gdf15;Akap12;Lpar1;Dusp10;Thbs1;Clcf1;Pla2g5;Nek10;Stk40;Zc3h12a;Id1;Fzd5;Adra1a;Fpr2;Scimp;Lepr;Osm;Hipk2;Prok1	1199	up	condition_DMSO_LPS_vs_DMSO
GO:0051045	negative regulation of membrane protein ectodomain proteolysis	0.01572	6	2	0.2	0.333	1.804	ENSMUSG00000001131;ENSMUSG00000016529	Timp1;Il10	1199	up	condition_DMSO_LPS_vs_DMSO
GO:0002248	connective tissue replacement involved in inflammatory response wound healing	0.01572	6	2	0.2	0.333	1.804	ENSMUSG00000001131;ENSMUSG00000027399	Timp1;Il1a	1199	up	condition_DMSO_LPS_vs_DMSO
GO:1901164	negative regulation of trophoblast cell migration	0.01572	6	2	0.2	0.333	1.804	ENSMUSG00000001131;ENSMUSG00000050953	Timp1;Gja1	1199	up	condition_DMSO_LPS_vs_DMSO
GO:1903588	negative regulation of blood vessel endothelial cell proliferation involved in sprouting angiogenesis	0.01572	6	2	0.2	0.333	1.804	ENSMUSG00000004296;ENSMUSG00000040152	Il12b;Thbs1	1199	up	condition_DMSO_LPS_vs_DMSO
GO:0043305	negative regulation of mast cell degranulation	0.01572	6	2	0.2	0.333	1.804	ENSMUSG00000005413;ENSMUSG00000031289	Hmox1;Il13ra2	1199	up	condition_DMSO_LPS_vs_DMSO
GO:0002677	negative regulation of chronic inflammatory response	0.01572	6	2	0.2	0.333	1.804	ENSMUSG00000016529;ENSMUSG00000019850	Il10;Tnfaip3	1199	up	condition_DMSO_LPS_vs_DMSO
GO:2001268	negative regulation of cysteine-type endopeptidase activity involved in apoptotic signaling pathway	0.01572	6	2	0.2	0.333	1.804	ENSMUSG00000017737;ENSMUSG00000046223	Mmp9;Plaur	1199	up	condition_DMSO_LPS_vs_DMSO
GO:1905076	regulation of interleukin-17 secretion	0.01572	6	2	0.2	0.333	1.804	ENSMUSG00000021125;ENSMUSG00000058755	Arg2;Osm	1199	up	condition_DMSO_LPS_vs_DMSO
GO:0023041	neuronal signal transduction	0.01572	6	2	0.2	0.333	1.804	ENSMUSG00000022037;ENSMUSG00000043811	Clu;Rtn4r	1199	up	condition_DMSO_LPS_vs_DMSO
GO:0010829	negative regulation of glucose transmembrane transport	0.0157	27	3	0.92	0.111	1.804	ENSMUSG00000022346;ENSMUSG00000027398;ENSMUSG00000040715	Myc;Il1b;Rsc1a1	1199	up	condition_DMSO_LPS_vs_DMSO
GO:0035723	interleukin-15-mediated signaling pathway	0.01572	6	2	0.2	0.333	1.804	ENSMUSG00000023206;ENSMUSG00000031712	Il15ra;Il15	1199	up	condition_DMSO_LPS_vs_DMSO
GO:1903753	negative regulation of p38MAPK cascade	0.01572	6	2	0.2	0.333	1.804	ENSMUSG00000024190;ENSMUSG00000039384	Dusp1;Dusp10	1199	up	condition_DMSO_LPS_vs_DMSO
GO:0060333	interferon-gamma-mediated signaling pathway	0.0157	23	3	0.78	0.13	1.804	ENSMUSG00000024789;ENSMUSG00000026104;ENSMUSG00000038037	Jak2;Stat1;Socs1	1199	up	condition_DMSO_LPS_vs_DMSO
GO:0071349	cellular response to interleukin-12	0.01572	6	2	0.2	0.333	1.804	ENSMUSG00000024789;ENSMUSG00000055447	Jak2;Cd47	1199	up	condition_DMSO_LPS_vs_DMSO
GO:2000659	regulation of interleukin-1-mediated signaling pathway	0.01572	6	2	0.2	0.333	1.804	ENSMUSG00000025746;ENSMUSG00000026981	Il6;Il1rn	1199	up	condition_DMSO_LPS_vs_DMSO
GO:0031581	hemidesmosome assembly	0.01572	6	2	0.2	0.333	1.804	ENSMUSG00000026131;ENSMUSG00000026478	Dst;Lamc1	1199	up	condition_DMSO_LPS_vs_DMSO
GO:0010046	response to mycotoxin	0.01572	6	2	0.2	0.333	1.804	ENSMUSG00000026822;ENSMUSG00000076441	Lcn2;Ass1	1199	up	condition_DMSO_LPS_vs_DMSO
GO:0071918	urea transmembrane transport	0.01572	6	2	0.2	0.333	1.804	ENSMUSG00000028435;ENSMUSG00000032204	Aqp3;Aqp9	1199	up	condition_DMSO_LPS_vs_DMSO
GO:0002023	reduction of food intake in response to dietary excess	0.01572	6	2	0.2	0.333	1.804	ENSMUSG00000029193;ENSMUSG00000038508	Cckar;Gdf15	1199	up	condition_DMSO_LPS_vs_DMSO
GO:1905563	negative regulation of vascular endothelial cell proliferation	0.01572	6	2	0.2	0.333	1.804	ENSMUSG00000029648;ENSMUSG00000035352	Flt1;Ccl12	1199	up	condition_DMSO_LPS_vs_DMSO
GO:1904637	cellular response to ionomycin	0.01572	6	2	0.2	0.333	1.804	ENSMUSG00000030067;ENSMUSG00000042677	Foxp1;Zc3h12a	1199	up	condition_DMSO_LPS_vs_DMSO
GO:0034201	response to oleic acid	0.01572	6	2	0.2	0.333	1.804	ENSMUSG00000030747;ENSMUSG00000076441	Dgat2;Ass1	1199	up	condition_DMSO_LPS_vs_DMSO
GO:0010273	detoxification of copper ion	0.01572	6	2	0.2	0.333	1.804	ENSMUSG00000031762;ENSMUSG00000033792	Mt2;Atp7a	1199	up	condition_DMSO_LPS_vs_DMSO
GO:0051918	negative regulation of fibrinolysis	0.01572	6	2	0.2	0.333	1.804	ENSMUSG00000037411;ENSMUSG00000040152	Serpine1;Thbs1	1199	up	condition_DMSO_LPS_vs_DMSO
GO:0002735	positive regulation of myeloid dendritic cell cytokine production	0.01572	6	2	0.2	0.333	1.804	ENSMUSG00000040296;ENSMUSG00000047123	Ddx58;Ticam1	1199	up	condition_DMSO_LPS_vs_DMSO
GO:0090063	positive regulation of microtubule nucleation	0.01572	6	2	0.2	0.333	1.804	ENSMUSG00000090877;ENSMUSG00000091971	Hspa1b;Hspa1a	1199	up	condition_DMSO_LPS_vs_DMSO
GO:0032770	positive regulation of monooxygenase activity	0.01585	29	4	0.98	0.138	1.8	ENSMUSG00000005514;ENSMUSG00000006724;ENSMUSG00000022144;ENSMUSG00000027398	Por;Cyp27b1;Gdnf;Il1b	1199	up	condition_DMSO_LPS_vs_DMSO
GO:0090023	positive regulation of neutrophil chemotaxis	0.01585	29	4	0.98	0.138	1.8	ENSMUSG00000021367;ENSMUSG00000025383;ENSMUSG00000026573;ENSMUSG00000027398	Edn1;Il23a;Xcl1;Il1b	1199	up	condition_DMSO_LPS_vs_DMSO
GO:0010460	positive regulation of heart rate	0.01585	29	4	0.98	0.138	1.8	ENSMUSG00000021367;ENSMUSG00000038239;ENSMUSG00000038260;ENSMUSG00000045875	Edn1;Hrc;Trpm4;Adra1a	1199	up	condition_DMSO_LPS_vs_DMSO
GO:0042493	response to drug	0.01599	1172	80	39.72	0.068	1.796	ENSMUSG00000000805;ENSMUSG00000000982;ENSMUSG00000001663;ENSMUSG00000002602;ENSMUSG00000004791;ENSMUSG00000005413;ENSMUSG00000005514;ENSMUSG00000006724;ENSMUSG00000006818;ENSMUSG00000007659;ENSMUSG00000009376;ENSMUSG00000012705;ENSMUSG00000015533;ENSMUSG00000016529;ENSMUSG00000017652;ENSMUSG00000017737;ENSMUSG00000018476;ENSMUSG00000018930;ENSMUSG00000019850;ENSMUSG00000020108;ENSMUSG00000020178;…	Car4;Ccl3;Gstt1;Axl;Pgf;Hmox1;Por;Cyp27b1;Sod2;Bcl2l1;Met;Retn;Itga2;Il10;Cd40;Mmp9;Kdm6b;Ccl4;Tnfaip3;Ddit4;Adora2a;Mdm2;Npc1l1;Nos2;Arg2;Slc25a29;Edn1;Glrx;Gdnf;Myc;Dusp1;Lta;Lox;Syt7;Fosl1;Gk;Il6;Cflar;Lcn2;Hspa5;Notch1;Il1b;Src;Ntrk1;Nr4a3;Tnc;Pdpn;Hgf;Cd38;Uchl1;Foxp1;Cd69;Slc7a3;Vegfc;Slc7a2;Ptgs2;Ccl7;Ccl2;Lrrk2;Slc18a1;Ptger2;Trpm4;Car14;Grin3a;Thbs1;Chrnb1;Inhba;Agrn;Rgs8;Zc3h12a;Id1;Adr…	1199	up	condition_DMSO_LPS_vs_DMSO
GO:0051091	positive regulation of DNA-binding transcription factor activity	0.01619	239	21	8.1	0.088	1.791	ENSMUSG00000000275;ENSMUSG00000002944;ENSMUSG00000016529;ENSMUSG00000017652;ENSMUSG00000020227;ENSMUSG00000021367;ENSMUSG00000022037;ENSMUSG00000022661;ENSMUSG00000024789;ENSMUSG00000024912;ENSMUSG00000025746;ENSMUSG00000026031;ENSMUSG00000026875;ENSMUSG00000027398;ENSMUSG00000028072;ENSMUSG00000032688;ENSMUSG00000038067;ENSMUSG00000039217;ENSMUSG00000040296;ENSMUSG00000047123;ENSMUSG00000061436	Trim25;Cd36;Il10;Cd40;Irak3;Edn1;Clu;Cd200;Jak2;Fosl1;Il6;Cflar;Traf1;Il1b;Ntrk1;Malt1;Csf3;Il18;Ddx58;Ticam1;Hipk2	1199	up	condition_DMSO_LPS_vs_DMSO
GO:0043406	positive regulation of MAP kinase activity	0.01669	228	21	7.73	0.092	1.778	ENSMUSG00000015312;ENSMUSG00000017652;ENSMUSG00000018334;ENSMUSG00000021367;ENSMUSG00000021453;ENSMUSG00000024789;ENSMUSG00000025151;ENSMUSG00000026981;ENSMUSG00000027398;ENSMUSG00000027646;ENSMUSG00000028864;ENSMUSG00000029648;ENSMUSG00000036273;ENSMUSG00000036390;ENSMUSG00000036832;ENSMUSG00000038508;ENSMUSG00000038668;ENSMUSG00000040152;ENSMUSG00000042567;ENSMUSG00000045005;ENSMUSG00000070368	Gadd45b;Cd40;Ksr1;Edn1;Gadd45g;Jak2;Maged1;Il1rn;Il1b;Src;Hgf;Flt1;Lrrk2;Gadd45a;Lpar3;Gdf15;Lpar1;Thbs1;Nek10;Fzd5;Prok1	1199	up	condition_DMSO_LPS_vs_DMSO
GO:2001243	negative regulation of intrinsic apoptotic signaling pathway	0.0175	93	10	3.15	0.108	1.757	ENSMUSG00000004951;ENSMUSG00000006818;ENSMUSG00000007659;ENSMUSG00000017737;ENSMUSG00000020184;ENSMUSG00000022037;ENSMUSG00000027646;ENSMUSG00000032487;ENSMUSG00000036273;ENSMUSG00000046223	Hspb1;Sod2;Bcl2l1;Mmp9;Mdm2;Clu;Src;Ptgs2;Lrrk2;Plaur	1199	up	condition_DMSO_LPS_vs_DMSO
GO:0035987	endodermal cell differentiation	0.01761	45	5	1.53	0.111	1.754	ENSMUSG00000000555;ENSMUSG00000000957;ENSMUSG00000017737;ENSMUSG00000031503;ENSMUSG00000041324	Itga5;Mmp14;Mmp9;Col4a2;Inhba	1199	up	condition_DMSO_LPS_vs_DMSO
GO:0048771	tissue remodeling	0.01783	200	19	6.78	0.095	1.749	ENSMUSG00000000957;ENSMUSG00000001131;ENSMUSG00000002602;ENSMUSG00000017737;ENSMUSG00000020184;ENSMUSG00000024743;ENSMUSG00000025383;ENSMUSG00000025746;ENSMUSG00000027399;ENSMUSG00000027646;ENSMUSG00000029084;ENSMUSG00000029304;ENSMUSG00000033792;ENSMUSG00000034394;ENSMUSG00000039217;ENSMUSG00000050199;ENSMUSG00000050440;ENSMUSG00000050953;ENSMUSG00000057722	Mmp14;Timp1;Axl;Mmp9;Mdm2;Syt7;Il23a;Il6;Il1a;Src;Cd38;Spp1;Atp7a;Lif;Il18;Lgr4;Hamp;Gja1;Lepr	1199	up	condition_DMSO_LPS_vs_DMSO
GO:0071276	cellular response to cadmium ion	0.01781	30	4	1.02	0.133	1.749	ENSMUSG00000005413;ENSMUSG00000017737;ENSMUSG00000031762;ENSMUSG00000033792	Hmox1;Mmp9;Mt2;Atp7a	1199	up	condition_DMSO_LPS_vs_DMSO
GO:0046697	decidualization	0.01781	30	4	1.02	0.133	1.749	ENSMUSG00000006724;ENSMUSG00000032487;ENSMUSG00000034394;ENSMUSG00000050953	Cyp27b1;Ptgs2;Lif;Gja1	1199	up	condition_DMSO_LPS_vs_DMSO
GO:0032967	positive regulation of collagen biosynthetic process	0.01781	30	4	1.02	0.133	1.749	ENSMUSG00000015533;ENSMUSG00000024953;ENSMUSG00000035385;ENSMUSG00000039217	Itga2;Prdx5;Ccl2;Il18	1199	up	condition_DMSO_LPS_vs_DMSO
GO:0031069	hair follicle morphogenesis	0.01781	30	4	1.02	0.133	1.749	ENSMUSG00000021765;ENSMUSG00000026167;ENSMUSG00000026923;ENSMUSG00000033792	Fst;Wnt10a;Notch1;Atp7a	1199	up	condition_DMSO_LPS_vs_DMSO
GO:0009611	response to wounding	0.01811	554	48	18.78	0.087	1.742	ENSMUSG00000000555;ENSMUSG00000001131;ENSMUSG00000002602;ENSMUSG00000002944;ENSMUSG00000005413;ENSMUSG00000006818;ENSMUSG00000007872;ENSMUSG00000015533;ENSMUSG00000016529;ENSMUSG00000019850;ENSMUSG00000019929;ENSMUSG00000020120;ENSMUSG00000020717;ENSMUSG00000022144;ENSMUSG00000022346;ENSMUSG00000022766;ENSMUSG00000024486;ENSMUSG00000024529;ENSMUSG00000024743;ENSMUSG00000024789;ENSMUSG00000024899;…	Itga5;Timp1;Axl;Cd36;Hmox1;Sod2;Id3;Itga2;Il10;Tnfaip3;Dcn;Plek;Pecam1;Gdnf;Myc;Serpind1;Hbegf;Lox;Syt7;Jak2;Papss2;Il6;Cflar;Dst;Notch1;Il1a;Procr;Ntrk1;Pear1;Tnc;Pdpn;Gipr;Atp7a;Itga2b;Dcbld2;Ccl2;Acta2;Serpine1;F11r;Dusp10;Thbs1;Trim72;Rtn4r;Zfp36;Gja1;Flrt3;Cxcl2;Serpinb2	1199	up	condition_DMSO_LPS_vs_DMSO
GO:1903672	positive regulation of sprouting angiogenesis	0.01828	43	7	1.46	0.163	1.738	ENSMUSG00000000555;ENSMUSG00000005413;ENSMUSG00000014773;ENSMUSG00000015053;ENSMUSG00000016529;ENSMUSG00000021701;ENSMUSG00000032487	Itga5;Hmox1;Dll1;Gata2;Il10;Plk2;Ptgs2	1199	up	condition_DMSO_LPS_vs_DMSO
GO:0048143	astrocyte activation	0.01844	23	4	0.78	0.174	1.734	ENSMUSG00000020178;ENSMUSG00000020889;ENSMUSG00000027398;ENSMUSG00000052270	Adora2a;Nr1d1;Il1b;Fpr2	1199	up	condition_DMSO_LPS_vs_DMSO
GO:0032700	negative regulation of interleukin-17 production	0.01849	17	3	0.58	0.176	1.733	ENSMUSG00000004296;ENSMUSG00000021125;ENSMUSG00000079037	Il12b;Arg2;Prnp	1199	up	condition_DMSO_LPS_vs_DMSO
GO:0097284	hepatocyte apoptotic process	0.01849	17	3	0.58	0.176	1.733	ENSMUSG00000007659;ENSMUSG00000024778;ENSMUSG00000026031	Bcl2l1;Fas;Cflar	1199	up	condition_DMSO_LPS_vs_DMSO
GO:0030950	establishment or maintenance of actin cytoskeleton polarity	0.01849	17	3	0.58	0.176	1.733	ENSMUSG00000019944;ENSMUSG00000027002;ENSMUSG00000054855	Rhobtb1;Nckap1;Rnd1	1199	up	condition_DMSO_LPS_vs_DMSO
GO:0045779	negative regulation of bone resorption	0.01849	17	3	0.58	0.176	1.733	ENSMUSG00000025746;ENSMUSG00000029084;ENSMUSG00000050440	Il6;Cd38;Hamp	1199	up	condition_DMSO_LPS_vs_DMSO
GO:0034620	cellular response to unfolded protein	0.01851	84	5	2.85	0.06	1.733	ENSMUSG00000026628;ENSMUSG00000026672;ENSMUSG00000026864;ENSMUSG00000090877;ENSMUSG00000091971	Atf3;Optn;Hspa5;Hspa1b;Hspa1a	1199	up	condition_DMSO_LPS_vs_DMSO
GO:0045653	negative regulation of megakaryocyte differentiation	0.01849	17	3	0.58	0.176	1.733	ENSMUSG00000069305;ENSMUSG00000069306;ENSMUSG00000091405	Hist1h4n;Hist1h4m;H4c14	1199	up	condition_DMSO_LPS_vs_DMSO
GO:0007566	embryo implantation	0.01907	60	7	2.03	0.117	1.72	ENSMUSG00000001131;ENSMUSG00000017737;ENSMUSG00000031493;ENSMUSG00000032487;ENSMUSG00000034394;ENSMUSG00000040148;ENSMUSG00000050953	Timp1;Mmp9;Ggn;Ptgs2;Lif;Hmx3;Gja1	1199	up	condition_DMSO_LPS_vs_DMSO
GO:0001649	osteoblast differentiation	0.02053	198	15	6.71	0.076	1.688	ENSMUSG00000000982;ENSMUSG00000007872;ENSMUSG00000020644;ENSMUSG00000024529;ENSMUSG00000025491;ENSMUSG00000025746;ENSMUSG00000026923;ENSMUSG00000027833;ENSMUSG00000029304;ENSMUSG00000031520;ENSMUSG00000038260;ENSMUSG00000042745;ENSMUSG00000050199;ENSMUSG00000050953;ENSMUSG00000073489	Ccl3;Id3;Id2;Lox;Ifitm1;Il6;Notch1;Shox2;Spp1;Vegfc;Trpm4;Id1;Lgr4;Gja1;Ifi204	1199	up	condition_DMSO_LPS_vs_DMSO
GO:0045089	positive regulation of innate immune response	0.02085	109	20	3.69	0.183	1.681	ENSMUSG00000001123;ENSMUSG00000004296;ENSMUSG00000025498;ENSMUSG00000026535;ENSMUSG00000026536;ENSMUSG00000026573;ENSMUSG00000027514;ENSMUSG00000030149;ENSMUSG00000032021;ENSMUSG00000037849;ENSMUSG00000039997;ENSMUSG00000043263;ENSMUSG00000052270;ENSMUSG00000054203;ENSMUSG00000062300;ENSMUSG00000066677;ENSMUSG00000070501;ENSMUSG00000073489;ENSMUSG00000090272;ENSMUSG00000105504	Lgals9;Il12b;Irf7;Ifi202b;Ifi211;Xcl1;Zbp1;Klrk1;Crtam;Ifi206;Ifi203;Ifi209;Fpr2;Ifi205;Nectin2;Ifi208;Ifi214;Ifi204;Mndal;Gbp5	1199	up	condition_DMSO_LPS_vs_DMSO
GO:0006809	nitric oxide biosynthetic process	0.02085	74	16	2.51	0.216	1.681	ENSMUSG00000002944;ENSMUSG00000006818;ENSMUSG00000007039;ENSMUSG00000016529;ENSMUSG00000020826;ENSMUSG00000022037;ENSMUSG00000024789;ENSMUSG00000025746;ENSMUSG00000027398;ENSMUSG00000030149;ENSMUSG00000031596;ENSMUSG00000032487;ENSMUSG00000042677;ENSMUSG00000047123;ENSMUSG00000055447;ENSMUSG00000076441	Cd36;Sod2;Ddah2;Il10;Nos2;Clu;Jak2;Il6;Il1b;Klrk1;Slc7a2;Ptgs2;Zc3h12a;Ticam1;Cd47;Ass1	1199	up	condition_DMSO_LPS_vs_DMSO
GO:0046330	positive regulation of JNK cascade	0.02089	135	10	4.58	0.074	1.68	ENSMUSG00000015312;ENSMUSG00000021367;ENSMUSG00000021453;ENSMUSG00000026875;ENSMUSG00000026981;ENSMUSG00000027398;ENSMUSG00000027399;ENSMUSG00000036390;ENSMUSG00000045005;ENSMUSG00000061436	Gadd45b;Edn1;Gadd45g;Traf1;Il1rn;Il1b;Il1a;Gadd45a;Fzd5;Hipk2	1199	up	condition_DMSO_LPS_vs_DMSO
GO:0042116	macrophage activation	0.02096	99	15	3.36	0.152	1.679	ENSMUSG00000001123;ENSMUSG00000016529;ENSMUSG00000018916;ENSMUSG00000020889;ENSMUSG00000022037;ENSMUSG00000022661;ENSMUSG00000024810;ENSMUSG00000030067;ENSMUSG00000030748;ENSMUSG00000031596;ENSMUSG00000036273;ENSMUSG00000040152;ENSMUSG00000047123;ENSMUSG00000050440;ENSMUSG00000052270	Lgals9;Il10;Csf2;Nr1d1;Clu;Cd200;Il33;Foxp1;Il4ra;Slc7a2;Lrrk2;Thbs1;Ticam1;Hamp;Fpr2	1199	up	condition_DMSO_LPS_vs_DMSO
GO:0050919	negative chemotaxis	0.02093	47	5	1.59	0.106	1.679	ENSMUSG00000043811;ENSMUSG00000047414;ENSMUSG00000050199;ENSMUSG00000051379;ENSMUSG00000063531	Rtn4r;Flrt2;Lgr4;Flrt3;Sema3e	1199	up	condition_DMSO_LPS_vs_DMSO
GO:0001541	ovarian follicle development	0.021	72	7	2.44	0.097	1.678	ENSMUSG00000000957;ENSMUSG00000007659;ENSMUSG00000022346;ENSMUSG00000027646;ENSMUSG00000032623;ENSMUSG00000037428;ENSMUSG00000041324	Mmp14;Bcl2l1;Myc;Src;Oas1d;Vgf;Inhba	1199	up	condition_DMSO_LPS_vs_DMSO
GO:0033135	regulation of peptidyl-serine phosphorylation	0.0213	161	11	5.46	0.068	1.672	ENSMUSG00000004371;ENSMUSG00000020108;ENSMUSG00000025746;ENSMUSG00000028864;ENSMUSG00000032487;ENSMUSG00000034394;ENSMUSG00000036390;ENSMUSG00000038067;ENSMUSG00000038239;ENSMUSG00000038349;ENSMUSG00000058755	Il11;Ddit4;Il6;Hgf;Ptgs2;Lif;Gadd45a;Csf3;Hrc;Plcl1;Osm	1199	up	condition_DMSO_LPS_vs_DMSO
GO:0060760	positive regulation of response to cytokine stimulus	0.02132	56	7	1.9	0.125	1.671	ENSMUSG00000002602;ENSMUSG00000014599;ENSMUSG00000025498;ENSMUSG00000026896;ENSMUSG00000027514;ENSMUSG00000033538;ENSMUSG00000040296	Axl;Csf1;Irf7;Ifih1;Zbp1;Casp4;Ddx58	1199	up	condition_DMSO_LPS_vs_DMSO
GO:0010818	T cell chemotaxis	0.02138	27	5	0.92	0.185	1.67	ENSMUSG00000000982;ENSMUSG00000026573;ENSMUSG00000034855;ENSMUSG00000035042;ENSMUSG00000060183	Ccl3;Xcl1;Cxcl10;Ccl5;Cxcl11	1199	up	condition_DMSO_LPS_vs_DMSO
GO:0007189	adenylate cyclase-activating G protein-coupled receptor signaling pathway	0.02145	131	9	4.44	0.069	1.669	ENSMUSG00000004730;ENSMUSG00000020178;ENSMUSG00000034855;ENSMUSG00000037759;ENSMUSG00000039116;ENSMUSG00000043017;ENSMUSG00000045875;ENSMUSG00000059588;ENSMUSG00000060183	Adgre1;Adora2a;Cxcl10;Ptger2;Adgrg6;Ptgir;Adra1a;Calcrl;Cxcl11	1199	up	condition_DMSO_LPS_vs_DMSO
GO:0030182	neuron differentiation	0.02146	1449	81	49.11	0.056	1.668	ENSMUSG00000000247;ENSMUSG00000004951;ENSMUSG00000006818;ENSMUSG00000007872;ENSMUSG00000013584;ENSMUSG00000014030;ENSMUSG00000014773;ENSMUSG00000015053;ENSMUSG00000017724;ENSMUSG00000019194;ENSMUSG00000020027;ENSMUSG00000020108;ENSMUSG00000020178;ENSMUSG00000020184;ENSMUSG00000020644;ENSMUSG00000021701;ENSMUSG00000022037;ENSMUSG00000022144;ENSMUSG00000022508;ENSMUSG00000022602;ENSMUSG00000022893;…	Lhx2;Hspb1;Sod2;Id3;Aldh1a2;Pax5;Dll1;Gata2;Etv4;Scn1b;Socs2;Ddit4;Adora2a;Mdm2;Id2;Plk2;Clu;Gdnf;Bcl6;Arc;Adamts1;Il15ra;Celsr3;Fas;Jak2;Cabp4;Il6;Cflar;Dst;Wnt10a;Hspa5;Notch1;Nckap1;Itga6;Il1b;Shox2;Ntrk1;Nr4a3;Tnc;Hgf;Casz1;Cd38;Cckar;Uchl1;Foxp1;Tbx6;Cttn;Cdh11;Wnt6;Atp7a;Lif;Ccl5;Ntng2;Lrrk2;Lgi4;Micall2;Lpar3;Psd;Syn1;Srcin1;Lpar1;Ptk6;Grin3a;Nbl1;Inhba;Agrn;Sipa1l1;Id1;Rtn4r;Nyap1;Flrt2;L…	1199	up	condition_DMSO_LPS_vs_DMSO
GO:0002638	negative regulation of immunoglobulin production	0.02147	12	3	0.41	0.25	1.668	ENSMUSG00000022508;ENSMUSG00000024810;ENSMUSG00000031289	Bcl6;Il33;Il13ra2	1199	up	condition_DMSO_LPS_vs_DMSO
GO:1903115	regulation of actin filament-based movement	0.02149	54	4	1.83	0.074	1.668	ENSMUSG00000027470;ENSMUSG00000028583;ENSMUSG00000035783;ENSMUSG00000038260	Mylk2;Pdpn;Acta2;Trpm4	1199	up	condition_DMSO_LPS_vs_DMSO
GO:0015670	carbon dioxide transport	0.02151	7	2	0.24	0.286	1.667	ENSMUSG00000000805;ENSMUSG00000038526	Car4;Car14	1199	up	condition_DMSO_LPS_vs_DMSO
GO:2001181	positive regulation of interleukin-10 secretion	0.02151	7	2	0.24	0.286	1.667	ENSMUSG00000001123;ENSMUSG00000016496	Lgals9;Cd274	1199	up	condition_DMSO_LPS_vs_DMSO
GO:0009744	response to sucrose	0.02151	7	2	0.24	0.286	1.667	ENSMUSG00000003549;ENSMUSG00000059588	Ercc1;Calcrl	1199	up	condition_DMSO_LPS_vs_DMSO
GO:0060558	regulation of calcidiol 1-monooxygenase activity	0.02151	7	2	0.24	0.286	1.667	ENSMUSG00000006724;ENSMUSG00000027398	Cyp27b1;Il1b	1199	up	condition_DMSO_LPS_vs_DMSO
GO:0033591	response to L-ascorbic acid	0.02151	7	2	0.24	0.286	1.667	ENSMUSG00000006818;ENSMUSG00000015533	Sod2;Itga2	1199	up	condition_DMSO_LPS_vs_DMSO
GO:0000052	citrulline metabolic process	0.02151	7	2	0.24	0.286	1.667	ENSMUSG00000007039;ENSMUSG00000076441	Ddah2;Ass1	1199	up	condition_DMSO_LPS_vs_DMSO
GO:2000809	positive regulation of synaptic vesicle clustering	0.02151	7	2	0.24	0.286	1.667	ENSMUSG00000007659;ENSMUSG00000051790	Bcl2l1;Nlgn2	1199	up	condition_DMSO_LPS_vs_DMSO
GO:0042904	9-cis-retinoic acid biosynthetic process	0.02151	7	2	0.24	0.286	1.667	ENSMUSG00000013584;ENSMUSG00000037542	Aldh1a2;Aldh8a1	1199	up	condition_DMSO_LPS_vs_DMSO
GO:0060839	endothelial cell fate commitment	0.02151	7	2	0.24	0.286	1.667	ENSMUSG00000014773;ENSMUSG00000028583	Dll1;Pdpn	1199	up	condition_DMSO_LPS_vs_DMSO
GO:1903208	negative regulation of hydrogen peroxide-induced neuron death	0.02151	7	2	0.24	0.286	1.667	ENSMUSG00000016529;ENSMUSG00000028341	Il10;Nr4a3	1199	up	condition_DMSO_LPS_vs_DMSO
GO:0030885	regulation of myeloid dendritic cell activation	0.02151	7	2	0.24	0.286	1.667	ENSMUSG00000016529;ENSMUSG00000030149	Il10;Klrk1	1199	up	condition_DMSO_LPS_vs_DMSO
GO:0042536	negative regulation of tumor necrosis factor biosynthetic process	0.02151	7	2	0.24	0.286	1.667	ENSMUSG00000016529;ENSMUSG00000053175	Il10;Bcl3	1199	up	condition_DMSO_LPS_vs_DMSO
GO:0071557	histone H3-K27 demethylation	0.02151	7	2	0.24	0.286	1.667	ENSMUSG00000018476;ENSMUSG00000042599	Kdm6b;Kdm7a	1199	up	condition_DMSO_LPS_vs_DMSO
GO:0042045	epithelial fluid transport	0.02151	7	2	0.24	0.286	1.667	ENSMUSG00000018916;ENSMUSG00000021367	Csf2;Edn1	1199	up	condition_DMSO_LPS_vs_DMSO
GO:0021957	corticospinal tract morphogenesis	0.02151	7	2	0.24	0.286	1.667	ENSMUSG00000019194;ENSMUSG00000031673	Scn1b;Cdh11	1199	up	condition_DMSO_LPS_vs_DMSO
GO:0031665	negative regulation of lipopolysaccharide-mediated signaling pathway	0.02151	7	2	0.24	0.286	1.667	ENSMUSG00000019850;ENSMUSG00000022126	Tnfaip3;Acod1	1199	up	condition_DMSO_LPS_vs_DMSO
GO:0050904	diapedesis	0.02151	7	2	0.24	0.286	1.667	ENSMUSG00000020717;ENSMUSG00000035042	Pecam1;Ccl5	1199	up	condition_DMSO_LPS_vs_DMSO
GO:0003339	regulation of mesenchymal to epithelial transition involved in metanephros morphogenesis	0.02151	7	2	0.24	0.286	1.667	ENSMUSG00000022144;ENSMUSG00000034394	Gdnf;Lif	1199	up	condition_DMSO_LPS_vs_DMSO
GO:0014732	skeletal muscle atrophy	0.02151	7	2	0.24	0.286	1.667	ENSMUSG00000026031;ENSMUSG00000031712	Cflar;Il15	1199	up	condition_DMSO_LPS_vs_DMSO
GO:0035754	B cell chemotaxis	0.02151	7	2	0.24	0.286	1.667	ENSMUSG00000026573;ENSMUSG00000050370	Xcl1;Ch25h	1199	up	condition_DMSO_LPS_vs_DMSO
GO:0003330	regulation of extracellular matrix constituent secretion	0.02151	7	2	0.24	0.286	1.667	ENSMUSG00000026923;ENSMUSG00000028599	Notch1;Tnfrsf1b	1199	up	condition_DMSO_LPS_vs_DMSO
GO:2001182	regulation of interleukin-12 secretion	0.02151	7	2	0.24	0.286	1.667	ENSMUSG00000028965;ENSMUSG00000053137	Tnfrsf9;Mapk11	1199	up	condition_DMSO_LPS_vs_DMSO
GO:1901490	regulation of lymphangiogenesis	0.02151	7	2	0.24	0.286	1.667	ENSMUSG00000031520;ENSMUSG00000046318	Vegfc;Ccbe1	1199	up	condition_DMSO_LPS_vs_DMSO
GO:0090336	positive regulation of brown fat cell differentiation	0.02164	18	3	0.61	0.167	1.665	ENSMUSG00000024014;ENSMUSG00000028042;ENSMUSG00000032487	Pim1;Zbtb7b;Ptgs2	1199	up	condition_DMSO_LPS_vs_DMSO
GO:0045986	negative regulation of smooth muscle contraction	0.02164	18	3	0.61	0.167	1.665	ENSMUSG00000032487;ENSMUSG00000035954;ENSMUSG00000059588	Ptgs2;Dock4;Calcrl	1199	up	condition_DMSO_LPS_vs_DMSO
GO:0006914	autophagy	0.02171	405	24	13.73	0.059	1.663	ENSMUSG00000001248;ENSMUSG00000005413;ENSMUSG00000016529;ENSMUSG00000019850;ENSMUSG00000019929;ENSMUSG00000021701;ENSMUSG00000026672;ENSMUSG00000028680;ENSMUSG00000030717;ENSMUSG00000030921;ENSMUSG00000031078;ENSMUSG00000036273;ENSMUSG00000042677;ENSMUSG00000045875;ENSMUSG00000047123;ENSMUSG00000047786;ENSMUSG00000048489;ENSMUSG00000050315;ENSMUSG00000052749;ENSMUSG00000054072;ENSMUSG00000056054;…	Gramd1a;Hmox1;Il10;Tnfaip3;Dcn;Plk2;Optn;Plk3;Nupr1;Trim30a;Cttn;Lrrk2;Zc3h12a;Adra1a;Ticam1;Lix1;Depp1;Synpo2;Trim30b;Iigp1;S100a8;Trim30d;Lepr;Trim30c	1199	up	condition_DMSO_LPS_vs_DMSO
GO:0006953	acute-phase response	0.02171	44	9	1.49	0.205	1.663	ENSMUSG00000025746;ENSMUSG00000026981;ENSMUSG00000027398;ENSMUSG00000027399;ENSMUSG00000032487;ENSMUSG00000035042;ENSMUSG00000040026;ENSMUSG00000074115;ENSMUSG00000076441	Il6;Il1rn;Il1b;Il1a;Ptgs2;Ccl5;Saa3;Saa1;Ass1	1199	up	condition_DMSO_LPS_vs_DMSO
GO:0048008	platelet-derived growth factor receptor signaling pathway	0.02187	61	8	2.07	0.131	1.66	ENSMUSG00000021591;ENSMUSG00000024529;ENSMUSG00000024789;ENSMUSG00000027646;ENSMUSG00000028341;ENSMUSG00000032515;ENSMUSG00000034640;ENSMUSG00000043017	Glrx;Lox;Jak2;Src;Nr4a3;Csrnp1;Tiparp;Ptgir	1199	up	condition_DMSO_LPS_vs_DMSO
GO:0045765	regulation of angiogenesis	0.0227	326	40	11.05	0.123	1.644	ENSMUSG00000000555;ENSMUSG00000001036;ENSMUSG00000002944;ENSMUSG00000004296;ENSMUSG00000004791;ENSMUSG00000004951;ENSMUSG00000005413;ENSMUSG00000014773;ENSMUSG00000015053;ENSMUSG00000016529;ENSMUSG00000017652;ENSMUSG00000017737;ENSMUSG00000019929;ENSMUSG00000021701;ENSMUSG00000022893;ENSMUSG00000025321;ENSMUSG00000026104;ENSMUSG00000026923;ENSMUSG00000027398;ENSMUSG00000027399;ENSMUSG00000028072;…	Itga5;Epn2;Cd36;Il12b;Pgf;Hspb1;Hmox1;Dll1;Gata2;Il10;Cd40;Mmp9;Dcn;Plk2;Adamts1;Itgb8;Stat1;Notch1;Il1b;Il1a;Ntrk1;Hgf;Flt1;Adgra2;Col4a2;Vegfc;Ptgs2;Lif;Cxcl10;Ccl5;Ccl2;Gadd45a;Serpine1;Thbs1;Zc3h12a;Id1;Ccbe1;Hipk2;Sema3e;Prok1	1199	up	condition_DMSO_LPS_vs_DMSO
GO:0001933	negative regulation of protein phosphorylation	0.02289	435	38	14.74	0.087	1.64	ENSMUSG00000004951;ENSMUSG00000015312;ENSMUSG00000018648;ENSMUSG00000019850;ENSMUSG00000020108;ENSMUSG00000020178;ENSMUSG00000020227;ENSMUSG00000020717;ENSMUSG00000020893;ENSMUSG00000024190;ENSMUSG00000024544;ENSMUSG00000025746;ENSMUSG00000026628;ENSMUSG00000027368;ENSMUSG00000027398;ENSMUSG00000028864;ENSMUSG00000029223;ENSMUSG00000030203;ENSMUSG00000031530;ENSMUSG00000032841;ENSMUSG00000034394;…	Hspb1;Gadd45b;Dusp14;Tnfaip3;Ddit4;Adora2a;Irak3;Pecam1;Per1;Dusp1;Ldlrad4;Il6;Atf3;Dusp2;Il1b;Hgf;Uchl1;Dusp16;Dusp4;Prr5l;Lif;Dusp5;Lrrk2;Gadd45a;Dusp8;Wnk2;Socs1;Pmepa1;Srcin1;Ptk6;Il18;Dusp10;Zc3h12a;Socs3;Fabp4;Slfn1;Prnp;Gbp4	1199	up	condition_DMSO_LPS_vs_DMSO
GO:0007050	cell cycle arrest	0.02381	140	11	4.75	0.079	1.623	ENSMUSG00000000392;ENSMUSG00000004296;ENSMUSG00000020184;ENSMUSG00000020644;ENSMUSG00000022346;ENSMUSG00000024190;ENSMUSG00000026923;ENSMUSG00000036390;ENSMUSG00000040152;ENSMUSG00000041324;ENSMUSG00000078763	Fap;Il12b;Mdm2;Id2;Myc;Dusp1;Notch1;Gadd45a;Thbs1;Inhba;Slfn1	1199	up	condition_DMSO_LPS_vs_DMSO
GO:0002698	negative regulation of immune effector process	0.02397	131	19	4.44	0.145	1.62	ENSMUSG00000001123;ENSMUSG00000005413;ENSMUSG00000005681;ENSMUSG00000016529;ENSMUSG00000019850;ENSMUSG00000020227;ENSMUSG00000022508;ENSMUSG00000024810;ENSMUSG00000026573;ENSMUSG00000028042;ENSMUSG00000030748;ENSMUSG00000031289;ENSMUSG00000034227;ENSMUSG00000037321;ENSMUSG00000039384;ENSMUSG00000040987;ENSMUSG00000042677;ENSMUSG00000055447;ENSMUSG00000055561	Lgals9;Hmox1;Apoa2;Il10;Tnfaip3;Irak3;Bcl6;Il33;Xcl1;Zbtb7b;Il4ra;Il13ra2;Foxj1;Tap1;Dusp10;Mill2;Zc3h12a;Cd47;Spink5	1199	up	condition_DMSO_LPS_vs_DMSO
GO:0010977	negative regulation of neuron projection development	0.02408	166	10	5.63	0.06	1.618	ENSMUSG00000020184;ENSMUSG00000021701;ENSMUSG00000023206;ENSMUSG00000029084;ENSMUSG00000030699;ENSMUSG00000036273;ENSMUSG00000038668;ENSMUSG00000042745;ENSMUSG00000043811;ENSMUSG00000063531	Mdm2;Plk2;Il15ra;Cd38;Tbx6;Lrrk2;Lpar1;Id1;Rtn4r;Sema3e	1199	up	condition_DMSO_LPS_vs_DMSO
GO:0001775	cell activation	0.02429	1082	89	36.67	0.082	1.615	ENSMUSG00000000957;ENSMUSG00000000982;ENSMUSG00000001123;ENSMUSG00000001131;ENSMUSG00000002602;ENSMUSG00000003206;ENSMUSG00000003549;ENSMUSG00000004296;ENSMUSG00000005413;ENSMUSG00000014773;ENSMUSG00000015053;ENSMUSG00000016496;ENSMUSG00000016529;ENSMUSG00000017652;ENSMUSG00000018916;ENSMUSG00000019850;ENSMUSG00000020120;ENSMUSG00000020178;ENSMUSG00000020474;ENSMUSG00000020641;ENSMUSG00000020644;…	Mmp14;Ccl3;Lgals9;Timp1;Axl;Ebi3;Ercc1;Il12b;Hmox1;Dll1;Gata2;Cd274;Il10;Cd40;Csf2;Tnfaip3;Plek;Adora2a;Polm;Rsad2;Id2;Nr1d1;Arg2;Clu;Bcl6;Cd200;Cd86;Il15ra;Cd6;Fas;Jak2;Il33;Nfkb2;Il23a;Il6;Xcl1;Il1b;Zbtb7b;Ntrk1;Pear1;Nr4a3;Pdpn;Tnfrsf1b;Cd38;Foxp1;Klrk1;Il4ra;Il13ra2;Slc7a2;Il15;Crtam;Malt1;Atp7a;Foxj1;Batf;Itga2b;Cxcl10;Ccl5;Nfkbiz;Ccl2;Acta2;Lrrk2;Socs1;F11r;Akap12;Il18;Dusp10;Thbs1;Milr1;Cl…	1199	up	condition_DMSO_LPS_vs_DMSO
GO:0048678	response to axon injury	0.02445	91	7	3.08	0.077	1.612	ENSMUSG00000006818;ENSMUSG00000024789;ENSMUSG00000028072;ENSMUSG00000028364;ENSMUSG00000030406;ENSMUSG00000043811;ENSMUSG00000051379	Sod2;Jak2;Ntrk1;Tnc;Gipr;Rtn4r;Flrt3	1199	up	condition_DMSO_LPS_vs_DMSO
GO:0002532	production of molecular mediator involved in inflammatory response	0.02453	79	11	2.68	0.139	1.61	ENSMUSG00000020826;ENSMUSG00000020893;ENSMUSG00000024670;ENSMUSG00000030748;ENSMUSG00000031596;ENSMUSG00000037411;ENSMUSG00000039384;ENSMUSG00000042677;ENSMUSG00000047123;ENSMUSG00000053338;ENSMUSG00000105504	Nos2;Per1;Cd6;Il4ra;Slc7a2;Serpine1;Dusp10;Zc3h12a;Ticam1;Tarm1;Gbp5	1199	up	condition_DMSO_LPS_vs_DMSO
GO:0035025	positive regulation of Rho protein signal transduction	0.02457	33	4	1.12	0.121	1.61	ENSMUSG00000038235;ENSMUSG00000038668;ENSMUSG00000043811;ENSMUSG00000052229	F11r;Lpar1;Rtn4r;Gpr17	1199	up	condition_DMSO_LPS_vs_DMSO
GO:1904036	negative regulation of epithelial cell apoptotic process	0.02471	48	8	1.63	0.167	1.607	ENSMUSG00000005413;ENSMUSG00000015053;ENSMUSG00000016529;ENSMUSG00000019850;ENSMUSG00000026031;ENSMUSG00000030717;ENSMUSG00000037411;ENSMUSG00000050711	Hmox1;Gata2;Il10;Tnfaip3;Cflar;Nupr1;Serpine1;Scg2	1199	up	condition_DMSO_LPS_vs_DMSO
GO:1904659	glucose transmembrane transport	0.02474	119	10	4.03	0.084	1.607	ENSMUSG00000021367;ENSMUSG00000022346;ENSMUSG00000027398;ENSMUSG00000028341;ENSMUSG00000028645;ENSMUSG00000030401;ENSMUSG00000036298;ENSMUSG00000038528;ENSMUSG00000040715;ENSMUSG00000059149	Edn1;Myc;Il1b;Nr4a3;Slc2a1;Rtn2;Slc2a13;Mfsd4b5;Rsc1a1;Mfsd4a	1199	up	condition_DMSO_LPS_vs_DMSO
GO:0061077	chaperone-mediated protein folding	0.02481	52	7	1.76	0.135	1.605	ENSMUSG00000004951;ENSMUSG00000018845;ENSMUSG00000022037;ENSMUSG00000026864;ENSMUSG00000042743;ENSMUSG00000090877;ENSMUSG00000091971	Hspb1;Unc45b;Clu;Hspa5;Sgtb;Hspa1b;Hspa1a	1199	up	condition_DMSO_LPS_vs_DMSO
GO:0032703	negative regulation of interleukin-2 production	0.02499	24	4	0.81	0.167	1.602	ENSMUSG00000019850;ENSMUSG00000026573;ENSMUSG00000044786;ENSMUSG00000079037	Tnfaip3;Xcl1;Zfp36;Prnp	1199	up	condition_DMSO_LPS_vs_DMSO
GO:0048041	focal adhesion assembly	0.02506	77	5	2.61	0.065	1.601	ENSMUSG00000000957;ENSMUSG00000015533;ENSMUSG00000027646;ENSMUSG00000031078;ENSMUSG00000037712	Mmp14;Itga2;Src;Cttn;Fermt2	1199	up	condition_DMSO_LPS_vs_DMSO
GO:0042535	positive regulation of tumor necrosis factor biosynthetic process	0.02507	19	3	0.64	0.158	1.601	ENSMUSG00000004951;ENSMUSG00000038587;ENSMUSG00000040152	Hspb1;Akap12;Thbs1	1199	up	condition_DMSO_LPS_vs_DMSO
GO:0035729	cellular response to hepatocyte growth factor stimulus	0.02507	19	3	0.64	0.158	1.601	ENSMUSG00000016529;ENSMUSG00000025746;ENSMUSG00000028864	Il10;Il6;Hgf	1199	up	condition_DMSO_LPS_vs_DMSO
GO:0032012	regulation of ARF protein signal transduction	0.02507	19	3	0.64	0.158	1.601	ENSMUSG00000024347;ENSMUSG00000030465;ENSMUSG00000037126	Psd2;Psd3;Psd	1199	up	condition_DMSO_LPS_vs_DMSO
GO:0071360	cellular response to exogenous dsRNA	0.02507	19	3	0.64	0.158	1.601	ENSMUSG00000026896;ENSMUSG00000040296;ENSMUSG00000067297	Ifih1;Ddx58;Ifit1bl2	1199	up	condition_DMSO_LPS_vs_DMSO
GO:0050900	leukocyte migration	0.0257	349	46	11.83	0.132	1.59	ENSMUSG00000000957;ENSMUSG00000000982;ENSMUSG00000001123;ENSMUSG00000004791;ENSMUSG00000014599;ENSMUSG00000015533;ENSMUSG00000017737;ENSMUSG00000018927;ENSMUSG00000018930;ENSMUSG00000019122;ENSMUSG00000020717;ENSMUSG00000021367;ENSMUSG00000024190;ENSMUSG00000024810;ENSMUSG00000025383;ENSMUSG00000026573;ENSMUSG00000027111;ENSMUSG00000027398;ENSMUSG00000027399;ENSMUSG00000029082;ENSMUSG00000029304;…	Mmp14;Ccl3;Lgals9;Pgf;Csf1;Itga2;Mmp9;Ccl6;Ccl4;Ccl9;Pecam1;Edn1;Dusp1;Il33;Il23a;Xcl1;Itga6;Il1b;Il1a;Bst1;Spp1;Cxcl3;Flt1;Klrk1;Vegfc;Ccl22;Crtam;Foxj1;Itga2b;Cxcl10;Ccl5;Ccl12;Ccl7;Ccl2;Serpine1;F11r;Trpm4;Nbl1;Trem1;Ch25h;Scg2;Fpr2;Cd47;S100a8;Cxcl2;Cxcl11	1199	up	condition_DMSO_LPS_vs_DMSO
GO:0042102	positive regulation of T cell proliferation	0.02588	95	12	3.22	0.126	1.587	ENSMUSG00000004296;ENSMUSG00000016496;ENSMUSG00000022901;ENSMUSG00000024670;ENSMUSG00000025383;ENSMUSG00000025746;ENSMUSG00000026573;ENSMUSG00000027398;ENSMUSG00000031712;ENSMUSG00000035042;ENSMUSG00000039217;ENSMUSG00000075122	Il12b;Cd274;Cd86;Cd6;Il23a;Il6;Xcl1;Il1b;Il15;Ccl5;Il18;Cd80	1199	up	condition_DMSO_LPS_vs_DMSO
GO:0010508	positive regulation of autophagy	0.02656	123	8	4.17	0.065	1.576	ENSMUSG00000005413;ENSMUSG00000019929;ENSMUSG00000021701;ENSMUSG00000026672;ENSMUSG00000028680;ENSMUSG00000036273;ENSMUSG00000042677;ENSMUSG00000047123	Hmox1;Dcn;Plk2;Optn;Plk3;Lrrk2;Zc3h12a;Ticam1	1199	up	condition_DMSO_LPS_vs_DMSO
GO:0046888	negative regulation of hormone secretion	0.02658	95	8	3.22	0.084	1.575	ENSMUSG00000004371;ENSMUSG00000021367;ENSMUSG00000025746;ENSMUSG00000027398;ENSMUSG00000031488;ENSMUSG00000034394;ENSMUSG00000050953;ENSMUSG00000058755	Il11;Edn1;Il6;Il1b;Rab11fip1;Lif;Gja1;Osm	1199	up	condition_DMSO_LPS_vs_DMSO
GO:0031648	protein destabilization	0.02663	50	5	1.69	0.1	1.575	ENSMUSG00000020184;ENSMUSG00000020889;ENSMUSG00000027646;ENSMUSG00000042745;ENSMUSG00000079037	Mdm2;Nr1d1;Src;Id1;Prnp	1199	up	condition_DMSO_LPS_vs_DMSO
GO:0048286	lung alveolus development	0.02663	50	5	1.69	0.1	1.575	ENSMUSG00000028583;ENSMUSG00000033792;ENSMUSG00000034394;ENSMUSG00000042608;ENSMUSG00000046876	Pdpn;Atp7a;Lif;Stk40;Atxn1	1199	up	condition_DMSO_LPS_vs_DMSO
GO:0001701	in utero embryonic development	0.02719	487	25	16.51	0.051	1.566	ENSMUSG00000000730;ENSMUSG00000001036;ENSMUSG00000007659;ENSMUSG00000014773;ENSMUSG00000015053;ENSMUSG00000016529;ENSMUSG00000018916;ENSMUSG00000020937;ENSMUSG00000021367;ENSMUSG00000022346;ENSMUSG00000024486;ENSMUSG00000024897;ENSMUSG00000024912;ENSMUSG00000026923;ENSMUSG00000027002;ENSMUSG00000030067;ENSMUSG00000030530;ENSMUSG00000033792;ENSMUSG00000034394;ENSMUSG00000034612;ENSMUSG00000044468;…	Dnmt3l;Epn2;Bcl2l1;Dll1;Gata2;Il10;Csf2;Plcd3;Edn1;Myc;Hbegf;Apba1;Fosl1;Notch1;Nckap1;Foxp1;Furin;Atp7a;Lif;Chst11;Tent5c;Fzd5;Gja1;Socs3;Syna	1199	up	condition_DMSO_LPS_vs_DMSO
GO:0071560	cellular response to transforming growth factor beta stimulus	0.02748	214	19	7.25	0.089	1.561	ENSMUSG00000021367;ENSMUSG00000022144;ENSMUSG00000024529;ENSMUSG00000024544;ENSMUSG00000026031;ENSMUSG00000026167;ENSMUSG00000026573;ENSMUSG00000026864;ENSMUSG00000027646;ENSMUSG00000030530;ENSMUSG00000031503;ENSMUSG00000034612;ENSMUSG00000035385;ENSMUSG00000037712;ENSMUSG00000038400;ENSMUSG00000040152;ENSMUSG00000042745;ENSMUSG00000061436;ENSMUSG00000090958	Edn1;Gdnf;Lox;Ldlrad4;Cflar;Wnt10a;Xcl1;Hspa5;Src;Furin;Col4a2;Chst11;Ccl2;Fermt2;Pmepa1;Thbs1;Id1;Hipk2;Lrrc32	1199	up	condition_DMSO_LPS_vs_DMSO
GO:0042108	positive regulation of cytokine biosynthetic process	0.02762	70	10	2.37	0.143	1.559	ENSMUSG00000004951;ENSMUSG00000005681;ENSMUSG00000025746;ENSMUSG00000027398;ENSMUSG00000027399;ENSMUSG00000038587;ENSMUSG00000040152;ENSMUSG00000044701;ENSMUSG00000047123;ENSMUSG00000053175	Hspb1;Apoa2;Il6;Il1b;Il1a;Akap12;Thbs1;Il27;Ticam1;Bcl3	1199	up	condition_DMSO_LPS_vs_DMSO
GO:0043372	positive regulation of CD4-positive, alpha-beta T cell differentiation	0.02767	31	8	1.05	0.258	1.558	ENSMUSG00000025383;ENSMUSG00000025746;ENSMUSG00000028042;ENSMUSG00000030748;ENSMUSG00000032688;ENSMUSG00000035356;ENSMUSG00000038037;ENSMUSG00000039217	Il23a;Il6;Zbtb7b;Il4ra;Malt1;Nfkbiz;Socs1;Il18	1199	up	condition_DMSO_LPS_vs_DMSO
GO:0002726	positive regulation of T cell cytokine production	0.02771	20	7	0.68	0.35	1.557	ENSMUSG00000020641;ENSMUSG00000025746;ENSMUSG00000026573;ENSMUSG00000027398;ENSMUSG00000032688;ENSMUSG00000039217;ENSMUSG00000045005	Rsad2;Il6;Xcl1;Il1b;Malt1;Il18;Fzd5	1199	up	condition_DMSO_LPS_vs_DMSO
GO:0002839	positive regulation of immune response to tumor cell	0.02778	16	6	0.54	0.375	1.556	ENSMUSG00000004296;ENSMUSG00000016496;ENSMUSG00000026573;ENSMUSG00000030149;ENSMUSG00000032021;ENSMUSG00000062300	Il12b;Cd274;Xcl1;Klrk1;Crtam;Nectin2	1199	up	condition_DMSO_LPS_vs_DMSO
GO:0014047	glutamate secretion	0.02788	31	5	1.05	0.161	1.555	ENSMUSG00000020178;ENSMUSG00000024897;ENSMUSG00000026981;ENSMUSG00000027398;ENSMUSG00000050953	Adora2a;Apba1;Il1rn;Il1b;Gja1	1199	up	condition_DMSO_LPS_vs_DMSO
GO:0006825	copper ion transport	0.028	17	3	0.58	0.176	1.553	ENSMUSG00000003617;ENSMUSG00000033792;ENSMUSG00000095464	Cp;Atp7a;Gm21987	1199	up	condition_DMSO_LPS_vs_DMSO
GO:1900227	positive regulation of NLRP3 inflammasome complex assembly	0.02805	8	2	0.27	0.25	1.552	ENSMUSG00000002944;ENSMUSG00000105504	Cd36;Gbp5	1199	up	condition_DMSO_LPS_vs_DMSO
GO:0042590	antigen processing and presentation of exogenous peptide antigen via MHC class I	0.02805	8	2	0.27	0.25	1.552	ENSMUSG00000015947;ENSMUSG00000037321	Fcgr1;Tap1	1199	up	condition_DMSO_LPS_vs_DMSO
GO:0002634	regulation of germinal center formation	0.02805	8	2	0.27	0.25	1.552	ENSMUSG00000019850;ENSMUSG00000034227	Tnfaip3;Foxj1	1199	up	condition_DMSO_LPS_vs_DMSO
GO:0035696	monocyte extravasation	0.02805	8	2	0.27	0.25	1.552	ENSMUSG00000020717;ENSMUSG00000055447	Pecam1;Cd47	1199	up	condition_DMSO_LPS_vs_DMSO
GO:0110095	cellular detoxification of aldehyde	0.02805	8	2	0.27	0.25	1.552	ENSMUSG00000021123;ENSMUSG00000021996	Rdh12;Esd	1199	up	condition_DMSO_LPS_vs_DMSO
GO:0000050	urea cycle	0.02805	8	2	0.27	0.25	1.552	ENSMUSG00000021125;ENSMUSG00000076441	Arg2;Ass1	1199	up	condition_DMSO_LPS_vs_DMSO
GO:0090385	phagosome-lysosome fusion	0.02805	8	2	0.27	0.25	1.552	ENSMUSG00000024743;ENSMUSG00000031504	Syt7;Rab20	1199	up	condition_DMSO_LPS_vs_DMSO
GO:0061343	cell adhesion involved in heart morphogenesis	0.02805	8	2	0.27	0.25	1.552	ENSMUSG00000026923;ENSMUSG00000047414	Notch1;Flrt2	1199	up	condition_DMSO_LPS_vs_DMSO
GO:0003344	pericardium morphogenesis	0.02805	8	2	0.27	0.25	1.552	ENSMUSG00000026923;ENSMUSG00000051379	Notch1;Flrt3	1199	up	condition_DMSO_LPS_vs_DMSO
GO:1901642	nucleoside transmembrane transport	0.02805	8	2	0.27	0.25	1.552	ENSMUSG00000027219;ENSMUSG00000079071	Slc28a2;Slc28a2b	1199	up	condition_DMSO_LPS_vs_DMSO
GO:0031394	positive regulation of prostaglandin biosynthetic process	0.02805	8	2	0.27	0.25	1.552	ENSMUSG00000027398;ENSMUSG00000032487	Il1b;Ptgs2	1199	up	condition_DMSO_LPS_vs_DMSO
GO:0060638	mesenchymal-epithelial cell signaling	0.02805	8	2	0.27	0.25	1.552	ENSMUSG00000028364;ENSMUSG00000028864	Tnc;Hgf	1199	up	condition_DMSO_LPS_vs_DMSO
GO:0038203	TORC2 signaling	0.02805	8	2	0.27	0.25	1.552	ENSMUSG00000032841;ENSMUSG00000034135	Prr5l;Sik3	1199	up	condition_DMSO_LPS_vs_DMSO
GO:0060426	lung vasculature development	0.02805	8	2	0.27	0.25	1.552	ENSMUSG00000034394;ENSMUSG00000042745	Lif;Id1	1199	up	condition_DMSO_LPS_vs_DMSO
GO:0033029	regulation of neutrophil apoptotic process	0.02805	8	2	0.27	0.25	1.552	ENSMUSG00000039217;ENSMUSG00000045502	Il18;Hcar2	1199	up	condition_DMSO_LPS_vs_DMSO
GO:0035425	autocrine signaling	0.02805	8	2	0.27	0.25	1.552	ENSMUSG00000043421;ENSMUSG00000056054	Hilpda;S100a8	1199	up	condition_DMSO_LPS_vs_DMSO
GO:0006164	purine nucleotide biosynthetic process	0.0281	179	7	6.07	0.039	1.551	ENSMUSG00000007659;ENSMUSG00000020826;ENSMUSG00000022346;ENSMUSG00000024899;ENSMUSG00000029561;ENSMUSG00000052776;ENSMUSG00000070385	Bcl2l1;Nos2;Myc;Papss2;Oasl2;Oas1a;Ampd1	1199	up	condition_DMSO_LPS_vs_DMSO
GO:0009101	glycoprotein biosynthetic process	0.02813	307	11	10.41	0.036	1.551	ENSMUSG00000013846;ENSMUSG00000020205;ENSMUSG00000024486;ENSMUSG00000026156;ENSMUSG00000026994;ENSMUSG00000028541;ENSMUSG00000031712;ENSMUSG00000033792;ENSMUSG00000034612;ENSMUSG00000040943;ENSMUSG00000074004	St3gal1;Phlda1;Hbegf;B3gat2;Galnt3;B4galt2;Il15;Atp7a;Chst11;Tet2;B3gnt6	1199	up	condition_DMSO_LPS_vs_DMSO
GO:0007411	axon guidance	0.02871	234	16	7.93	0.068	1.542	ENSMUSG00000000247;ENSMUSG00000017724;ENSMUSG00000019194;ENSMUSG00000022144;ENSMUSG00000023473;ENSMUSG00000028072;ENSMUSG00000028341;ENSMUSG00000030067;ENSMUSG00000041936;ENSMUSG00000043811;ENSMUSG00000047414;ENSMUSG00000050199;ENSMUSG00000051379;ENSMUSG00000058056;ENSMUSG00000063531;ENSMUSG00000067724	Lhx2;Etv4;Scn1b;Gdnf;Celsr3;Ntrk1;Nr4a3;Foxp1;Agrn;Rtn4r;Flrt2;Lgr4;Flrt3;Palld;Sema3e;Gbx1	1199	up	condition_DMSO_LPS_vs_DMSO
GO:0015701	bicarbonate transport	0.02877	20	3	0.68	0.15	1.541	ENSMUSG00000000805;ENSMUSG00000042268;ENSMUSG00000074796	Car4;Slc26a9;Slc4a11	1199	up	condition_DMSO_LPS_vs_DMSO
GO:0071280	cellular response to copper ion	0.02877	20	3	0.68	0.15	1.541	ENSMUSG00000031762;ENSMUSG00000033792;ENSMUSG00000079037	Mt2;Atp7a;Prnp	1199	up	condition_DMSO_LPS_vs_DMSO
GO:0080182	histone H3-K4 trimethylation	0.02877	20	3	0.68	0.15	1.541	ENSMUSG00000036181;ENSMUSG00000040943;ENSMUSG00000051627	H1f2;Tet2;H1f4	1199	up	condition_DMSO_LPS_vs_DMSO
GO:0002252	immune effector process	0.03072	865	95	29.32	0.11	1.513	ENSMUSG00000000275;ENSMUSG00000000982;ENSMUSG00000001123;ENSMUSG00000002944;ENSMUSG00000003549;ENSMUSG00000004296;ENSMUSG00000005413;ENSMUSG00000005681;ENSMUSG00000014773;ENSMUSG00000015053;ENSMUSG00000015947;ENSMUSG00000016283;ENSMUSG00000016529;ENSMUSG00000017652;ENSMUSG00000019850;ENSMUSG00000020108;ENSMUSG00000020227;ENSMUSG00000020641;ENSMUSG00000022037;ENSMUSG00000022508;ENSMUSG00000022901;…	Trim25;Ccl3;Lgals9;Cd36;Ercc1;Il12b;Hmox1;Apoa2;Dll1;Gata2;Fcgr1;H2-M2;Il10;Cd40;Tnfaip3;Ddit4;Irak3;Rsad2;Clu;Bcl6;Cd86;Mx2;Lta;Fas;Il33;Il23a;Ifitm1;Irf7;Il6;Stat1;Xcl1;Ifih1;Il1b;Zbp1;Zbtb7b;Nr4a3;Tnfrsf1b;Oasl2;Oas1b;Foxp1;Klrk1;Il4ra;Trim30a;Il13ra2;Il15;Crtam;Oas1d;Malt1;Atp7a;Foxj1;Batf;Ifit1;Cxcl10;Ccl5;Nfkbiz;Ccl2;Isg15;Tap1;Ddx60;Trpm4;Il18;Isg20;Dusp10;Stat2;Ddx58;Milr1;Clcf1;Mill2;Pla…	1199	up	condition_DMSO_LPS_vs_DMSO
GO:0007169	transmembrane receptor protein tyrosine kinase signaling pathway	0.03083	582	45	19.73	0.077	1.511	ENSMUSG00000001036;ENSMUSG00000002602;ENSMUSG00000004296;ENSMUSG00000004508;ENSMUSG00000004791;ENSMUSG00000004951;ENSMUSG00000009376;ENSMUSG00000014599;ENSMUSG00000014773;ENSMUSG00000017737;ENSMUSG00000019929;ENSMUSG00000020027;ENSMUSG00000020108;ENSMUSG00000021591;ENSMUSG00000022144;ENSMUSG00000024486;ENSMUSG00000024529;ENSMUSG00000024789;ENSMUSG00000026923;ENSMUSG00000027398;ENSMUSG00000027646;…	Epn2;Axl;Il12b;Gab2;Pgf;Hspb1;Met;Csf1;Dll1;Mmp9;Dcn;Socs2;Ddit4;Glrx;Gdnf;Hbegf;Lox;Jak2;Notch1;Il1b;Src;Zbtb7b;Ntrk1;Nr4a3;Hgf;Flt1;Adgra2;Col4a2;Vegfc;Csrnp1;Tiparp;Ccl2;Socs1;Gdf15;Ptk6;Thbs1;Sipa1l1;Trim72;Ptgir;Plaur;Ccbe1;Atxn1;Flrt2;Flrt3;Socs3	1199	up	condition_DMSO_LPS_vs_DMSO
GO:0035176	social behavior	0.03093	52	5	1.76	0.096	1.51	ENSMUSG00000027398;ENSMUSG00000046876;ENSMUSG00000051790;ENSMUSG00000063594;ENSMUSG00000072214	Il1b;Atxn1;Nlgn2;Gng8;Septin5	1199	up	condition_DMSO_LPS_vs_DMSO
GO:0009314	response to radiation	0.0317	439	26	14.88	0.059	1.499	ENSMUSG00000000184;ENSMUSG00000003549;ENSMUSG00000004296;ENSMUSG00000006818;ENSMUSG00000007659;ENSMUSG00000019890;ENSMUSG00000020184;ENSMUSG00000020644;ENSMUSG00000020893;ENSMUSG00000022346;ENSMUSG00000024190;ENSMUSG00000024842;ENSMUSG00000026525;ENSMUSG00000026864;ENSMUSG00000028072;ENSMUSG00000028541;ENSMUSG00000028680;ENSMUSG00000032487;ENSMUSG00000035373;ENSMUSG00000035385;ENSMUSG00000036390;…	Ccnd2;Ercc1;Il12b;Sod2;Bcl2l1;Nts;Mdm2;Id2;Per1;Myc;Dusp1;Cabp4;Opn3;Hspa5;Ntrk1;B4galt2;Plk3;Ptgs2;Ccl7;Ccl2;Gadd45a;F11r;Atxn1;Bcl3;Cxcl2;Gpr52	1199	up	condition_DMSO_LPS_vs_DMSO
GO:2001235	positive regulation of apoptotic signaling pathway	0.03179	177	15	6	0.085	1.498	ENSMUSG00000016524;ENSMUSG00000017737;ENSMUSG00000020178;ENSMUSG00000022037;ENSMUSG00000022346;ENSMUSG00000024778;ENSMUSG00000025151;ENSMUSG00000026628;ENSMUSG00000030717;ENSMUSG00000039304;ENSMUSG00000040152;ENSMUSG00000041324;ENSMUSG00000046223;ENSMUSG00000056054;ENSMUSG00000058755	Il19;Mmp9;Adora2a;Clu;Myc;Fas;Maged1;Atf3;Nupr1;Tnfsf10;Thbs1;Inhba;Plaur;S100a8;Osm	1199	up	condition_DMSO_LPS_vs_DMSO
GO:0048754	branching morphogenesis of an epithelial tube	0.03192	166	15	5.63	0.09	1.496	ENSMUSG00000000957;ENSMUSG00000004791;ENSMUSG00000009376;ENSMUSG00000014599;ENSMUSG00000017724;ENSMUSG00000021367;ENSMUSG00000022144;ENSMUSG00000022346;ENSMUSG00000025151;ENSMUSG00000026923;ENSMUSG00000027646;ENSMUSG00000028364;ENSMUSG00000033227;ENSMUSG00000050199;ENSMUSG00000063531	Mmp14;Pgf;Met;Csf1;Etv4;Edn1;Gdnf;Myc;Maged1;Notch1;Src;Tnc;Wnt6;Lgr4;Sema3e	1199	up	condition_DMSO_LPS_vs_DMSO
GO:0048662	negative regulation of smooth muscle cell proliferation	0.03235	57	7	1.93	0.123	1.49	ENSMUSG00000004296;ENSMUSG00000005413;ENSMUSG00000006818;ENSMUSG00000016529;ENSMUSG00000019850;ENSMUSG00000031712;ENSMUSG00000043017	Il12b;Hmox1;Sod2;Il10;Tnfaip3;Il15;Ptgir	1199	up	condition_DMSO_LPS_vs_DMSO
GO:0030282	bone mineralization	0.03237	119	9	4.03	0.076	1.49	ENSMUSG00000006724;ENSMUSG00000020077;ENSMUSG00000024529;ENSMUSG00000032487;ENSMUSG00000035692;ENSMUSG00000038260;ENSMUSG00000050199;ENSMUSG00000050578;ENSMUSG00000050953	Cyp27b1;Srgn;Lox;Ptgs2;Isg15;Trpm4;Lgr4;Mmp13;Gja1	1199	up	condition_DMSO_LPS_vs_DMSO
GO:0030857	negative regulation of epithelial cell differentiation	0.0325	50	6	1.69	0.12	1.488	ENSMUSG00000014773;ENSMUSG00000017737;ENSMUSG00000026923;ENSMUSG00000027399;ENSMUSG00000030067;ENSMUSG00000042745	Dll1;Mmp9;Notch1;Il1a;Foxp1;Id1	1199	up	condition_DMSO_LPS_vs_DMSO
GO:0032757	positive regulation of interleukin-8 production	0.0326	49	5	1.66	0.102	1.487	ENSMUSG00000005681;ENSMUSG00000027398;ENSMUSG00000037411;ENSMUSG00000039217;ENSMUSG00000040296	Apoa2;Il1b;Serpine1;Il18;Ddx58	1199	up	condition_DMSO_LPS_vs_DMSO
GO:0046627	negative regulation of insulin receptor signaling pathway	0.03268	36	4	1.22	0.111	1.486	ENSMUSG00000027398;ENSMUSG00000038037;ENSMUSG00000042828;ENSMUSG00000053113	Il1b;Socs1;Trim72;Socs3	1199	up	condition_DMSO_LPS_vs_DMSO
GO:0038083	peptidyl-tyrosine autophosphorylation	0.03268	36	4	1.22	0.111	1.486	ENSMUSG00000027579;ENSMUSG00000027646;ENSMUSG00000028072;ENSMUSG00000038751	Srms;Src;Ntrk1;Ptk6	1199	up	condition_DMSO_LPS_vs_DMSO
GO:1904706	negative regulation of vascular smooth muscle cell proliferation	0.03274	21	3	0.71	0.143	1.485	ENSMUSG00000005413;ENSMUSG00000006818;ENSMUSG00000016529	Hmox1;Sod2;Il10	1199	up	condition_DMSO_LPS_vs_DMSO
GO:0090190	positive regulation of branching involved in ureteric bud morphogenesis	0.03274	21	3	0.71	0.143	1.485	ENSMUSG00000022144;ENSMUSG00000025151;ENSMUSG00000050199	Gdnf;Maged1;Lgr4	1199	up	condition_DMSO_LPS_vs_DMSO
GO:0050709	negative regulation of protein secretion	0.03297	157	18	5.32	0.115	1.482	ENSMUSG00000001123;ENSMUSG00000004296;ENSMUSG00000005681;ENSMUSG00000016529;ENSMUSG00000019850;ENSMUSG00000020077;ENSMUSG00000020641;ENSMUSG00000021125;ENSMUSG00000022661;ENSMUSG00000024810;ENSMUSG00000025746;ENSMUSG00000027398;ENSMUSG00000028965;ENSMUSG00000031488;ENSMUSG00000038453;ENSMUSG00000042677;ENSMUSG00000050199;ENSMUSG00000090958	Lgals9;Il12b;Apoa2;Il10;Tnfaip3;Srgn;Rsad2;Arg2;Cd200;Il33;Il6;Il1b;Tnfrsf9;Rab11fip1;Srcin1;Zc3h12a;Lgr4;Lrrc32	1199	up	condition_DMSO_LPS_vs_DMSO
GO:0032990	cell part morphogenesis	0.03306	702	42	23.79	0.06	1.481	ENSMUSG00000000247;ENSMUSG00000007659;ENSMUSG00000017724;ENSMUSG00000019194;ENSMUSG00000020178;ENSMUSG00000022037;ENSMUSG00000022144;ENSMUSG00000022602;ENSMUSG00000023473;ENSMUSG00000026131;ENSMUSG00000026923;ENSMUSG00000027002;ENSMUSG00000027646;ENSMUSG00000027833;ENSMUSG00000028072;ENSMUSG00000028341;ENSMUSG00000028583;ENSMUSG00000029193;ENSMUSG00000029223;ENSMUSG00000030067;ENSMUSG00000031078;…	Lhx2;Bcl2l1;Etv4;Scn1b;Adora2a;Clu;Gdnf;Arc;Celsr3;Dst;Notch1;Nckap1;Src;Shox2;Ntrk1;Nr4a3;Pdpn;Cckar;Uchl1;Foxp1;Cttn;Cdh11;Cspg5;Atp7a;Ntng2;Lrrk2;Lpar3;Srcin1;Nbl1;Agrn;Sipa1l1;Id1;Rtn4r;Nyap1;Flrt2;Lgr4;Gja1;Flrt3;Palld;Nectin2;Sema3e;Gbx1	1199	up	condition_DMSO_LPS_vs_DMSO
GO:2001057	reactive nitrogen species metabolic process	0.03322	84	18	2.85	0.214	1.479	ENSMUSG00000002944;ENSMUSG00000005514;ENSMUSG00000006818;ENSMUSG00000007039;ENSMUSG00000016529;ENSMUSG00000020826;ENSMUSG00000022037;ENSMUSG00000024789;ENSMUSG00000024953;ENSMUSG00000025746;ENSMUSG00000027398;ENSMUSG00000030149;ENSMUSG00000031596;ENSMUSG00000032487;ENSMUSG00000042677;ENSMUSG00000047123;ENSMUSG00000055447;ENSMUSG00000076441	Cd36;Por;Sod2;Ddah2;Il10;Nos2;Clu;Jak2;Prdx5;Il6;Il1b;Klrk1;Slc7a2;Ptgs2;Zc3h12a;Ticam1;Cd47;Ass1	1199	up	condition_DMSO_LPS_vs_DMSO
GO:0009409	response to cold	0.03324	53	5	1.8	0.094	1.478	ENSMUSG00000006818;ENSMUSG00000007682;ENSMUSG00000025746;ENSMUSG00000037428;ENSMUSG00000058756	Sod2;Dio2;Il6;Vgf;Thra	1199	up	condition_DMSO_LPS_vs_DMSO
GO:0032653	regulation of interleukin-10 production	0.03355	53	10	1.8	0.189	1.474	ENSMUSG00000001123;ENSMUSG00000004296;ENSMUSG00000014773;ENSMUSG00000016496;ENSMUSG00000025383;ENSMUSG00000026573;ENSMUSG00000028864;ENSMUSG00000028965;ENSMUSG00000053175;ENSMUSG00000055447	Lgals9;Il12b;Dll1;Cd274;Il23a;Xcl1;Hgf;Tnfrsf9;Bcl3;Cd47	1199	up	condition_DMSO_LPS_vs_DMSO
GO:1903034	regulation of response to wounding	0.03359	193	14	6.54	0.073	1.474	ENSMUSG00000002944;ENSMUSG00000016529;ENSMUSG00000020120;ENSMUSG00000024486;ENSMUSG00000028583;ENSMUSG00000033792;ENSMUSG00000035385;ENSMUSG00000035783;ENSMUSG00000037411;ENSMUSG00000038235;ENSMUSG00000039384;ENSMUSG00000040152;ENSMUSG00000043811;ENSMUSG00000050953	Cd36;Il10;Plek;Hbegf;Pdpn;Atp7a;Ccl2;Acta2;Serpine1;F11r;Dusp10;Thbs1;Rtn4r;Gja1	1199	up	condition_DMSO_LPS_vs_DMSO
GO:0002701	negative regulation of production of molecular mediator of immune response	0.03357	34	9	1.15	0.265	1.474	ENSMUSG00000005413;ENSMUSG00000005681;ENSMUSG00000016529;ENSMUSG00000020227;ENSMUSG00000022508;ENSMUSG00000024810;ENSMUSG00000026573;ENSMUSG00000031289;ENSMUSG00000055561	Hmox1;Apoa2;Il10;Irak3;Bcl6;Il33;Xcl1;Il13ra2;Spink5	1199	up	condition_DMSO_LPS_vs_DMSO
GO:0042044	fluid transport	0.03365	28	7	0.95	0.25	1.473	ENSMUSG00000018916;ENSMUSG00000021367;ENSMUSG00000027470;ENSMUSG00000028435;ENSMUSG00000028583;ENSMUSG00000032204;ENSMUSG00000074796	Csf2;Edn1;Mylk2;Aqp3;Pdpn;Aqp9;Slc4a11	1199	up	condition_DMSO_LPS_vs_DMSO
GO:0050673	epithelial cell proliferation	0.03371	425	42	14.41	0.099	1.472	ENSMUSG00000000184;ENSMUSG00000000392;ENSMUSG00000000957;ENSMUSG00000004296;ENSMUSG00000004791;ENSMUSG00000005413;ENSMUSG00000013584;ENSMUSG00000015053;ENSMUSG00000016529;ENSMUSG00000017724;ENSMUSG00000019850;ENSMUSG00000020644;ENSMUSG00000020889;ENSMUSG00000021765;ENSMUSG00000022218;ENSMUSG00000022346;ENSMUSG00000022838;ENSMUSG00000023034;ENSMUSG00000025151;ENSMUSG00000025746;ENSMUSG00000026031;…	Ccnd2;Fap;Mmp14;Il12b;Pgf;Hmox1;Aldh1a2;Gata2;Il10;Etv4;Tnfaip3;Id2;Nr1d1;Fst;Tgm1;Myc;Eaf2;Nr4a1;Maged1;Il6;Cflar;Stat1;Ptprn;Notch1;Nr4a3;Hgf;Flt1;Foxp1;Nupr1;Vegfc;Atp7a;Ccl5;Ccl12;Ccl2;Il18;Dusp10;Thbs1;Id1;Zfp36;Lgr4;Scg2;Gja1	1199	up	condition_DMSO_LPS_vs_DMSO
GO:0051931	regulation of sensory perception	0.03375	57	6	1.93	0.105	1.472	ENSMUSG00000000982;ENSMUSG00000003352;ENSMUSG00000016529;ENSMUSG00000021367;ENSMUSG00000027399;ENSMUSG00000032561	Ccl3;Cacnb3;Il10;Edn1;Il1a;Acpp	1199	up	condition_DMSO_LPS_vs_DMSO
GO:0050706	regulation of interleukin-1 beta secretion	0.03373	45	6	1.53	0.133	1.472	ENSMUSG00000000982;ENSMUSG00000019850;ENSMUSG00000021125;ENSMUSG00000033538;ENSMUSG00000042677;ENSMUSG00000045005	Ccl3;Tnfaip3;Arg2;Casp4;Zc3h12a;Fzd5	1199	up	condition_DMSO_LPS_vs_DMSO
GO:0044264	cellular polysaccharide metabolic process	0.03372	100	8	3.39	0.08	1.472	ENSMUSG00000003665;ENSMUSG00000020889;ENSMUSG00000021322;ENSMUSG00000022346;ENSMUSG00000039556;ENSMUSG00000042608;ENSMUSG00000057722;ENSMUSG00000074004	Has1;Nr1d1;Aoah;Myc;Ppp1r3f;Stk40;Lepr;B3gnt6	1199	up	condition_DMSO_LPS_vs_DMSO
GO:2001185	regulation of CD8-positive, alpha-beta T cell activation	0.03373	15	5	0.51	0.333	1.472	ENSMUSG00000016496;ENSMUSG00000026573;ENSMUSG00000028042;ENSMUSG00000032021;ENSMUSG00000038037	Cd274;Xcl1;Zbtb7b;Crtam;Socs1	1199	up	condition_DMSO_LPS_vs_DMSO
GO:1905523	positive regulation of macrophage migration	0.0338	28	4	0.95	0.143	1.471	ENSMUSG00000000957;ENSMUSG00000014599;ENSMUSG00000035042;ENSMUSG00000035385	Mmp14;Csf1;Ccl5;Ccl2	1199	up	condition_DMSO_LPS_vs_DMSO
GO:0045655	regulation of monocyte differentiation	0.03383	18	3	0.61	0.167	1.471	ENSMUSG00000014599;ENSMUSG00000022346;ENSMUSG00000030067	Csf1;Myc;Foxp1	1199	up	condition_DMSO_LPS_vs_DMSO
GO:0010819	regulation of T cell chemotaxis	0.03383	20	3	0.68	0.15	1.471	ENSMUSG00000026573;ENSMUSG00000034855;ENSMUSG00000035042	Xcl1;Cxcl10;Ccl5	1199	up	condition_DMSO_LPS_vs_DMSO
GO:0045103	intermediate filament-based process	0.03392	46	2	1.56	0.043	1.47	ENSMUSG00000001333;ENSMUSG00000026131	Sync;Dst	1199	up	condition_DMSO_LPS_vs_DMSO
GO:0071839	apoptotic process in bone marrow cell	0.03386	7	2	0.24	0.286	1.47	ENSMUSG00000007659;ENSMUSG00000021701	Bcl2l1;Plk2	1199	up	condition_DMSO_LPS_vs_DMSO
GO:0042226	interleukin-6 biosynthetic process	0.03385	31	3	1.05	0.097	1.47	ENSMUSG00000016524;ENSMUSG00000027398;ENSMUSG00000034227	Il19;Il1b;Foxj1	1199	up	condition_DMSO_LPS_vs_DMSO
GO:0071501	cellular response to sterol depletion	0.03386	11	2	0.37	0.182	1.47	ENSMUSG00000020447;ENSMUSG00000028042	Npc1l1;Zbtb7b	1199	up	condition_DMSO_LPS_vs_DMSO
GO:0031958	corticosteroid receptor signaling pathway	0.03387	17	2	0.58	0.118	1.47	ENSMUSG00000020893;ENSMUSG00000024789	Per1;Jak2	1199	up	condition_DMSO_LPS_vs_DMSO
GO:0061050	regulation of cell growth involved in cardiac muscle cell development	0.03385	31	3	1.05	0.097	1.47	ENSMUSG00000021367;ENSMUSG00000022371;ENSMUSG00000030067	Edn1;Col14a1;Foxp1	1199	up	condition_DMSO_LPS_vs_DMSO
GO:0097577	sequestering of iron ion	0.03386	11	2	0.37	0.182	1.47	ENSMUSG00000024661;ENSMUSG00000026822	Fth1;Lcn2	1199	up	condition_DMSO_LPS_vs_DMSO
GO:0070091	glucagon secretion	0.03386	12	2	0.41	0.167	1.47	ENSMUSG00000024743;ENSMUSG00000025746	Syt7;Il6	1199	up	condition_DMSO_LPS_vs_DMSO
GO:0042670	retinal cone cell differentiation	0.03386	12	2	0.41	0.167	1.47	ENSMUSG00000024842;ENSMUSG00000028977	Cabp4;Casz1	1199	up	condition_DMSO_LPS_vs_DMSO
GO:0039530	MDA-5 signaling pathway	0.03386	7	2	0.24	0.286	1.47	ENSMUSG00000026896;ENSMUSG00000037921	Ifih1;Ddx60	1199	up	condition_DMSO_LPS_vs_DMSO
GO:0007440	foregut morphogenesis	0.03387	13	2	0.44	0.154	1.47	ENSMUSG00000026923;ENSMUSG00000027002	Notch1;Nckap1	1199	up	condition_DMSO_LPS_vs_DMSO
GO:0150078	positive regulation of neuroinflammatory response	0.03387	14	2	0.47	0.143	1.47	ENSMUSG00000030717;ENSMUSG00000036273	Nupr1;Lrrk2	1199	up	condition_DMSO_LPS_vs_DMSO
GO:1903116	positive regulation of actin filament-based movement	0.03386	9	2	0.31	0.222	1.47	ENSMUSG00000035783;ENSMUSG00000038260	Acta2;Trpm4	1199	up	condition_DMSO_LPS_vs_DMSO
GO:0042095	interferon-gamma biosynthetic process	0.03387	13	2	0.44	0.154	1.47	ENSMUSG00000039217;ENSMUSG00000044701	Il18;Il27	1199	up	condition_DMSO_LPS_vs_DMSO
GO:1903509	liposaccharide metabolic process	0.03398	86	2	2.91	0.023	1.469	ENSMUSG00000021322;ENSMUSG00000025321	Aoah;Itgb8	1199	up	condition_DMSO_LPS_vs_DMSO
GO:0007409	axonogenesis	0.03424	446	26	15.12	0.058	1.465	ENSMUSG00000000247;ENSMUSG00000017724;ENSMUSG00000019194;ENSMUSG00000022144;ENSMUSG00000023473;ENSMUSG00000026131;ENSMUSG00000026923;ENSMUSG00000027833;ENSMUSG00000028072;ENSMUSG00000028341;ENSMUSG00000029193;ENSMUSG00000029223;ENSMUSG00000030067;ENSMUSG00000031078;ENSMUSG00000031673;ENSMUSG00000035513;ENSMUSG00000036832;ENSMUSG00000041936;ENSMUSG00000042700;ENSMUSG00000043811;ENSMUSG00000047414;…	Lhx2;Etv4;Scn1b;Gdnf;Celsr3;Dst;Notch1;Shox2;Ntrk1;Nr4a3;Cckar;Uchl1;Foxp1;Cttn;Cdh11;Ntng2;Lpar3;Agrn;Sipa1l1;Rtn4r;Flrt2;Lgr4;Flrt3;Palld;Sema3e;Gbx1	1199	up	condition_DMSO_LPS_vs_DMSO
GO:0014009	glial cell proliferation	0.03451	59	12	2	0.203	1.462	ENSMUSG00000014599;ENSMUSG00000022037;ENSMUSG00000022346;ENSMUSG00000024402;ENSMUSG00000024778;ENSMUSG00000024810;ENSMUSG00000025746;ENSMUSG00000026923;ENSMUSG00000027398;ENSMUSG00000036560;ENSMUSG00000046876;ENSMUSG00000057722	Csf1;Clu;Myc;Lta;Fas;Il33;Il6;Notch1;Il1b;Lgi4;Atxn1;Lepr	1199	up	condition_DMSO_LPS_vs_DMSO
GO:0042267	natural killer cell mediated cytotoxicity	0.03486	55	8	1.86	0.145	1.458	ENSMUSG00000001123;ENSMUSG00000004296;ENSMUSG00000030149;ENSMUSG00000032021;ENSMUSG00000037321;ENSMUSG00000039217;ENSMUSG00000062300;ENSMUSG00000075297	Lgals9;Il12b;Klrk1;Crtam;Tap1;Il18;Nectin2;H60b	1199	up	condition_DMSO_LPS_vs_DMSO
GO:0022898	regulation of transmembrane transporter activity	0.03482	280	16	9.49	0.057	1.458	ENSMUSG00000003352;ENSMUSG00000017737;ENSMUSG00000019194;ENSMUSG00000021591;ENSMUSG00000022602;ENSMUSG00000024014;ENSMUSG00000028214;ENSMUSG00000033792;ENSMUSG00000035385;ENSMUSG00000037989;ENSMUSG00000038239;ENSMUSG00000041936;ENSMUSG00000050953;ENSMUSG00000051790;ENSMUSG00000079037;ENSMUSG00000095464	Cacnb3;Mmp9;Scn1b;Glrx;Arc;Pim1;Gem;Atp7a;Ccl2;Wnk2;Hrc;Agrn;Gja1;Nlgn2;Prnp;Gm21987	1199	up	condition_DMSO_LPS_vs_DMSO
GO:0010656	negative regulation of muscle cell apoptotic process	0.03508	67	6	2.27	0.09	1.455	ENSMUSG00000005413;ENSMUSG00000021367;ENSMUSG00000024789;ENSMUSG00000026031;ENSMUSG00000030717;ENSMUSG00000042677	Hmox1;Edn1;Jak2;Cflar;Nupr1;Zc3h12a	1199	up	condition_DMSO_LPS_vs_DMSO
GO:0003161	cardiac conduction system development	0.03519	14	3	0.47	0.214	1.454	ENSMUSG00000020644;ENSMUSG00000022803;ENSMUSG00000026923	Id2;Popdc2;Notch1	1199	up	condition_DMSO_LPS_vs_DMSO
GO:0090650	cellular response to oxygen-glucose deprivation	0.03526	9	2	0.31	0.222	1.453	ENSMUSG00000003352;ENSMUSG00000028435	Cacnb3;Aqp3	1199	up	condition_DMSO_LPS_vs_DMSO
GO:0003417	growth plate cartilage development	0.03524	32	3	1.08	0.094	1.453	ENSMUSG00000005514;ENSMUSG00000022371;ENSMUSG00000050578	Por;Col14a1;Mmp13	1199	up	condition_DMSO_LPS_vs_DMSO
GO:0034351	negative regulation of glial cell apoptotic process	0.03526	9	2	0.31	0.222	1.453	ENSMUSG00000014773;ENSMUSG00000035352	Dll1;Ccl12	1199	up	condition_DMSO_LPS_vs_DMSO
GO:1900122	positive regulation of receptor binding	0.03526	9	2	0.31	0.222	1.453	ENSMUSG00000017737;ENSMUSG00000038349	Mmp9;Plcl1	1199	up	condition_DMSO_LPS_vs_DMSO
GO:0060137	maternal process involved in parturition	0.03526	9	2	0.31	0.222	1.453	ENSMUSG00000021367;ENSMUSG00000035385	Edn1;Ccl2	1199	up	condition_DMSO_LPS_vs_DMSO
GO:0051541	elastin metabolic process	0.03526	9	2	0.31	0.222	1.453	ENSMUSG00000024486;ENSMUSG00000033792	Hbegf;Atp7a	1199	up	condition_DMSO_LPS_vs_DMSO
GO:0048251	elastic fiber assembly	0.03526	9	2	0.31	0.222	1.453	ENSMUSG00000024529;ENSMUSG00000033792	Lox;Atp7a	1199	up	condition_DMSO_LPS_vs_DMSO
GO:0051024	positive regulation of immunoglobulin secretion	0.03526	9	2	0.31	0.222	1.453	ENSMUSG00000024810;ENSMUSG00000025746	Il33;Il6	1199	up	condition_DMSO_LPS_vs_DMSO
GO:0046533	negative regulation of photoreceptor cell differentiation	0.03526	9	2	0.31	0.222	1.453	ENSMUSG00000026923;ENSMUSG00000028977	Notch1;Casz1	1199	up	condition_DMSO_LPS_vs_DMSO
GO:0014050	negative regulation of glutamate secretion	0.03526	9	2	0.31	0.222	1.453	ENSMUSG00000026981;ENSMUSG00000027398	Il1rn;Il1b	1199	up	condition_DMSO_LPS_vs_DMSO
GO:0098532	histone H3-K27 trimethylation	0.03526	9	2	0.31	0.222	1.453	ENSMUSG00000036181;ENSMUSG00000051627	H1f2;H1f4	1199	up	condition_DMSO_LPS_vs_DMSO
GO:0086064	cell communication by electrical coupling involved in cardiac conduction	0.03526	9	2	0.31	0.222	1.453	ENSMUSG00000038239;ENSMUSG00000050953	Hrc;Gja1	1199	up	condition_DMSO_LPS_vs_DMSO
GO:0031333	negative regulation of protein-containing complex assembly	0.03532	148	10	5.02	0.068	1.452	ENSMUSG00000020717;ENSMUSG00000022037;ENSMUSG00000024544;ENSMUSG00000026864;ENSMUSG00000027646;ENSMUSG00000030921;ENSMUSG00000036377;ENSMUSG00000038400;ENSMUSG00000040483;ENSMUSG00000058756	Pecam1;Clu;Ldlrad4;Hspa5;Src;Trim30a;C530008M17Rik;Pmepa1;Xaf1;Thra	1199	up	condition_DMSO_LPS_vs_DMSO
GO:0030031	cell projection assembly	0.03542	503	17	17.05	0.034	1.451	ENSMUSG00000023473;ENSMUSG00000026923;ENSMUSG00000027002;ENSMUSG00000027111;ENSMUSG00000027646;ENSMUSG00000029581;ENSMUSG00000031078;ENSMUSG00000033792;ENSMUSG00000034226;ENSMUSG00000034227;ENSMUSG00000034401;ENSMUSG00000035042;ENSMUSG00000036832;ENSMUSG00000038668;ENSMUSG00000039960;ENSMUSG00000041842;ENSMUSG00000041936	Celsr3;Notch1;Nckap1;Itga6;Src;Fscn1;Cttn;Atp7a;Rhov;Foxj1;Spata6;Ccl5;Lpar3;Lpar1;Rhou;Fhdc1;Agrn	1199	up	condition_DMSO_LPS_vs_DMSO
GO:0034260	negative regulation of GTPase activity	0.03569	37	4	1.25	0.108	1.447	ENSMUSG00000020717;ENSMUSG00000030149;ENSMUSG00000036273;ENSMUSG00000038235	Pecam1;Klrk1;Lrrk2;F11r	1199	up	condition_DMSO_LPS_vs_DMSO
GO:0065003	protein-containing complex assembly	0.03601	1444	70	48.94	0.048	1.444	ENSMUSG00000002944;ENSMUSG00000005681;ENSMUSG00000006818;ENSMUSG00000009376;ENSMUSG00000009731;ENSMUSG00000012519;ENSMUSG00000013584;ENSMUSG00000018102;ENSMUSG00000018916;ENSMUSG00000020120;ENSMUSG00000020184;ENSMUSG00000020717;ENSMUSG00000022037;ENSMUSG00000022602;ENSMUSG00000024544;ENSMUSG00000024778;ENSMUSG00000024897;ENSMUSG00000026478;ENSMUSG00000026864;ENSMUSG00000027002;ENSMUSG00000027438;…	Cd36;Apoa2;Sod2;Met;Kcnd1;Mlkl;Aldh1a2;H2bc4;Csf2;Plek;Mdm2;Pecam1;Clu;Arc;Ldlrad4;Fas;Apba1;Lamc1;Hspa5;Nckap1;Napb;Src;Sycp1;Slc2a1;Fscn1;Nupr1;Trim30a;Cttn;Ggn;H1f2;Lrrk2;C530008M17Rik;Micall2;Plekhg2;Fermt2;Csf3;Trpm4;Pmepa1;Tmem120a;Xaf1;Agrn;Zc3h12a;Trim72;Kcng3;Ticam1;H2bc6;H1f4;Nap1l5;Palld;H2bc8;Thra;H2bc12;H2ac19;H2bc7;H2bc11;Hist1h2br;Hist1h4n;Hist1h4m;Hist1h2bq;Rnf213;Tspyl3;Prnp;Hspa…	1199	up	condition_DMSO_LPS_vs_DMSO
GO:0032722	positive regulation of chemokine production	0.03649	59	8	2	0.136	1.438	ENSMUSG00000001123;ENSMUSG00000024810;ENSMUSG00000025746;ENSMUSG00000027398;ENSMUSG00000030748;ENSMUSG00000035042;ENSMUSG00000039217;ENSMUSG00000047123	Lgals9;Il33;Il6;Il1b;Il4ra;Ccl5;Il18;Ticam1	1199	up	condition_DMSO_LPS_vs_DMSO
GO:0032940	secretion by cell	0.03672	1058	95	35.86	0.09	1.435	ENSMUSG00000000982;ENSMUSG00000001123;ENSMUSG00000002602;ENSMUSG00000002944;ENSMUSG00000003863;ENSMUSG00000004296;ENSMUSG00000004371;ENSMUSG00000005413;ENSMUSG00000005681;ENSMUSG00000007659;ENSMUSG00000007682;ENSMUSG00000012705;ENSMUSG00000015053;ENSMUSG00000016496;ENSMUSG00000016529;ENSMUSG00000017652;ENSMUSG00000019850;ENSMUSG00000020077;ENSMUSG00000020120;ENSMUSG00000020178;ENSMUSG00000020641;…	Ccl3;Lgals9;Axl;Cd36;Ppfia3;Il12b;Il11;Hmox1;Apoa2;Bcl2l1;Dio2;Retn;Gata2;Cd274;Il10;Cd40;Tnfaip3;Srgn;Plek;Adora2a;Rsad2;Nos2;Nr1d1;Arg2;Exoc3l4;Edn1;Glrx;Cd200;Ildr1;Fam3b;Syt7;Jak2;Il33;Apba1;Il6;Ptprn;Optn;Ifih1;Notch1;Il1rn;Il1b;Il1a;Napb;Src;Zbtb7b;Nr4a3;Tnfrsf1b;Tnfrsf9;Cd38;Cckar;Spp1;Foxp1;Gipr;Furin;Il4ra;Il13ra2;Rab11fip1;Vegfc;Crtam;Cspg5;Casp4;Lif;Ccl5;Isg15;Lrrk2;Slc18a1;Syn1;Vgf;So…	1199	up	condition_DMSO_LPS_vs_DMSO
GO:0048333	mesodermal cell differentiation	0.03689	31	4	1.05	0.129	1.433	ENSMUSG00000015533;ENSMUSG00000018476;ENSMUSG00000041324;ENSMUSG00000050953	Itga2;Kdm6b;Inhba;Gja1	1199	up	condition_DMSO_LPS_vs_DMSO
GO:0035024	negative regulation of Rho protein signal transduction	0.03698	22	3	0.75	0.136	1.432	ENSMUSG00000009376;ENSMUSG00000022508;ENSMUSG00000045875	Met;Bcl6;Adra1a	1199	up	condition_DMSO_LPS_vs_DMSO
GO:0010759	positive regulation of macrophage chemotaxis	0.03698	22	3	0.75	0.136	1.432	ENSMUSG00000014599;ENSMUSG00000035042;ENSMUSG00000035385	Csf1;Ccl5;Ccl2	1199	up	condition_DMSO_LPS_vs_DMSO
GO:0010763	positive regulation of fibroblast migration	0.03698	22	3	0.75	0.136	1.432	ENSMUSG00000035783;ENSMUSG00000038587;ENSMUSG00000040152	Acta2;Akap12;Thbs1	1199	up	condition_DMSO_LPS_vs_DMSO
GO:2000810	regulation of bicellular tight junction assembly	0.03698	22	3	0.75	0.136	1.432	ENSMUSG00000038235;ENSMUSG00000045005;ENSMUSG00000050953	F11r;Fzd5;Gja1	1199	up	condition_DMSO_LPS_vs_DMSO
GO:0045597	positive regulation of cell differentiation	0.03788	1110	78	37.62	0.07	1.422	ENSMUSG00000000957;ENSMUSG00000000982;ENSMUSG00000001123;ENSMUSG00000002602;ENSMUSG00000002944;ENSMUSG00000004296;ENSMUSG00000004951;ENSMUSG00000005514;ENSMUSG00000006724;ENSMUSG00000006818;ENSMUSG00000014599;ENSMUSG00000015053;ENSMUSG00000018916;ENSMUSG00000019194;ENSMUSG00000020027;ENSMUSG00000020184;ENSMUSG00000020644;ENSMUSG00000021367;ENSMUSG00000022037;ENSMUSG00000022144;ENSMUSG00000022346;…	Mmp14;Ccl3;Lgals9;Axl;Cd36;Il12b;Hspb1;Por;Cyp27b1;Sod2;Csf1;Gata2;Csf2;Scn1b;Socs2;Mdm2;Id2;Edn1;Clu;Gdnf;Myc;Bcl6;Adamts1;Il15ra;Pim1;Lta;Jak2;Il23a;Ifitm1;Il6;Cflar;Stat1;Hspa5;Notch1;Itga6;Il1b;Shox2;Zbtb7b;Ntrk1;Glipr2;Pdpn;Tnfrsf1b;Hgf;Il4ra;Cttn;Vegfc;Il15;Cspg5;Ptgs2;Malt1;Foxj1;Lif;Ccl5;Nfkbiz;Isg15;Lpar3;Serpine1;Socs1;Csf3;F11r;Trpm4;Gdf15;Lpar1;Ptk6;Il18;Dusp10;Clcf1;Ppp1r13l;Nbl1;Inh…	1199	up	condition_DMSO_LPS_vs_DMSO
GO:0002931	response to ischemia	0.03816	55	5	1.86	0.091	1.418	ENSMUSG00000007659;ENSMUSG00000014599;ENSMUSG00000020300;ENSMUSG00000029223;ENSMUSG00000050953	Bcl2l1;Csf1;Cpeb4;Uchl1;Gja1	1199	up	condition_DMSO_LPS_vs_DMSO
GO:0043536	positive regulation of blood vessel endothelial cell migration	0.03832	60	8	2.03	0.133	1.417	ENSMUSG00000004951;ENSMUSG00000005413;ENSMUSG00000015053;ENSMUSG00000017652;ENSMUSG00000021701;ENSMUSG00000031520;ENSMUSG00000032487;ENSMUSG00000040152	Hspb1;Hmox1;Gata2;Cd40;Plk2;Vegfc;Ptgs2;Thbs1	1199	up	condition_DMSO_LPS_vs_DMSO
GO:0001974	blood vessel remodeling	0.0386	51	6	1.73	0.118	1.413	ENSMUSG00000002602;ENSMUSG00000020184;ENSMUSG00000033792;ENSMUSG00000034394;ENSMUSG00000039217;ENSMUSG00000050953	Axl;Mdm2;Atp7a;Lif;Il18;Gja1	1199	up	condition_DMSO_LPS_vs_DMSO
GO:0002250	adaptive immune response	0.04004	545	47	18.47	0.086	1.398	ENSMUSG00000003549;ENSMUSG00000004296;ENSMUSG00000004730;ENSMUSG00000015947;ENSMUSG00000016283;ENSMUSG00000016496;ENSMUSG00000017652;ENSMUSG00000019850;ENSMUSG00000020641;ENSMUSG00000021125;ENSMUSG00000022508;ENSMUSG00000022901;ENSMUSG00000024402;ENSMUSG00000024778;ENSMUSG00000024810;ENSMUSG00000025225;ENSMUSG00000025383;ENSMUSG00000025498;ENSMUSG00000025746;ENSMUSG00000026285;ENSMUSG00000026573;…	Ercc1;Il12b;Adgre1;Fcgr1;H2-M2;Cd274;Cd40;Tnfaip3;Rsad2;Arg2;Bcl6;Cd86;Lta;Fas;Il33;Nfkb2;Il23a;Irf7;Il6;Pdcd1;Xcl1;Il1b;Zbtb7b;Tnfrsf1b;Klrk1;Il4ra;Il13ra2;Crtam;Malt1;Foxj1;Batf;Nfkbiz;Tap1;Trpm4;Il18;Dusp10;Clcf1;Mill2;Zc3h12a;Il27;Fzd5;Bcl3;Tarm1;H2-T22;Nectin2;Il18bp;Ighv14-1	1199	up	condition_DMSO_LPS_vs_DMSO
GO:0007517	muscle organ development	0.04002	393	28	13.32	0.071	1.398	ENSMUSG00000007872;ENSMUSG00000014030;ENSMUSG00000014773;ENSMUSG00000018845;ENSMUSG00000019929;ENSMUSG00000021367;ENSMUSG00000022346;ENSMUSG00000022371;ENSMUSG00000022803;ENSMUSG00000023034;ENSMUSG00000024014;ENSMUSG00000024529;ENSMUSG00000025278;ENSMUSG00000025746;ENSMUSG00000026031;ENSMUSG00000026628;ENSMUSG00000026923;ENSMUSG00000027470;ENSMUSG00000027833;ENSMUSG00000028348;ENSMUSG00000028634;…	Id3;Pax5;Dll1;Unc45b;Dcn;Edn1;Myc;Col14a1;Popdc2;Nr4a1;Pim1;Lox;Flnb;Il6;Cflar;Atf3;Notch1;Mylk2;Shox2;Cavin4;Hivep3;Foxp1;Nupr1;Lif;Trim72;Gja1;Mapk11;Ass1	1199	up	condition_DMSO_LPS_vs_DMSO
GO:0002526	acute inflammatory response	0.04035	115	14	3.9	0.122	1.394	ENSMUSG00000015947;ENSMUSG00000024670;ENSMUSG00000025746;ENSMUSG00000026981;ENSMUSG00000027398;ENSMUSG00000027399;ENSMUSG00000030717;ENSMUSG00000032487;ENSMUSG00000035042;ENSMUSG00000040026;ENSMUSG00000042265;ENSMUSG00000050737;ENSMUSG00000074115;ENSMUSG00000076441	Fcgr1;Cd6;Il6;Il1rn;Il1b;Il1a;Nupr1;Ptgs2;Ccl5;Saa3;Trem1;Ptges;Saa1;Ass1	1199	up	condition_DMSO_LPS_vs_DMSO
GO:0051930	regulation of sensory perception of pain	0.04078	56	5	1.9	0.089	1.39	ENSMUSG00000000982;ENSMUSG00000016529;ENSMUSG00000021367;ENSMUSG00000027399;ENSMUSG00000032561	Ccl3;Il10;Edn1;Il1a;Acpp	1199	up	condition_DMSO_LPS_vs_DMSO
GO:0055072	iron ion homeostasis	0.04092	85	9	2.88	0.106	1.388	ENSMUSG00000003617;ENSMUSG00000005413;ENSMUSG00000006818;ENSMUSG00000022346;ENSMUSG00000024661;ENSMUSG00000026822;ENSMUSG00000034248;ENSMUSG00000050440;ENSMUSG00000093954	Cp;Hmox1;Sod2;Myc;Fth1;Lcn2;Slc25a37;Hamp;Gm16867	1199	up	condition_DMSO_LPS_vs_DMSO
GO:0048523	negative regulation of cellular process	0.04106	5006	278	169.67	0.056	1.387	ENSMUSG00000000184;ENSMUSG00000000247;ENSMUSG00000000392;ENSMUSG00000000555;ENSMUSG00000000730;ENSMUSG00000000957;ENSMUSG00000000982;ENSMUSG00000000983;ENSMUSG00000001036;ENSMUSG00000001123;ENSMUSG00000001131;ENSMUSG00000001156;ENSMUSG00000002602;ENSMUSG00000002944;ENSMUSG00000003352;ENSMUSG00000003549;ENSMUSG00000003665;ENSMUSG00000004296;ENSMUSG00000004371;ENSMUSG00000004951;ENSMUSG00000005413;…	Ccnd2;Lhx2;Fap;Itga5;Dnmt3l;Mmp14;Ccl3;Wfdc18;Epn2;Lgals9;Timp1;Mxd1;Axl;Cd36;Cacnb3;Ercc1;Has1;Il12b;Il11;Hspb1;Hmox1;Por;Apoa2;Susd2;Cyp27b1;Sod2;Bcl2l1;Id3;Met;Aldh1a2;Pax5;Csf1;Dll1;Gata2;Gadd45b;Cd274;Il19;Il10;Slpi;Etv4;Mmp9;Dusp14;Csf2;Ccl9;Tnfaip3;Dcn;Socs2;Srgn;Ddit4;Plek;Adora2a;Mdm2;Irak3;Rel;Cpeb4;Aebp1;Rsad2;Id2;Pecam1;Nr1d1;Per1;Plcd3;Arg2;Edn1;Glrx;Plk2;Fst;Clu;Acod1;Gdnf;Myc;Bcl6;…	1199	up	condition_DMSO_LPS_vs_DMSO
GO:0050995	negative regulation of lipid catabolic process	0.04148	23	3	0.78	0.13	1.382	ENSMUSG00000005681;ENSMUSG00000027398;ENSMUSG00000045502	Apoa2;Il1b;Hcar2	1199	up	condition_DMSO_LPS_vs_DMSO
GO:0060004	reflex	0.04148	23	3	0.78	0.13	1.382	ENSMUSG00000028341;ENSMUSG00000045875;ENSMUSG00000050953	Nr4a3;Adra1a;Gja1	1199	up	condition_DMSO_LPS_vs_DMSO
GO:0021756	striatum development	0.04148	23	3	0.78	0.13	1.382	ENSMUSG00000030067;ENSMUSG00000036273;ENSMUSG00000041324	Foxp1;Lrrk2;Inhba	1199	up	condition_DMSO_LPS_vs_DMSO
GO:1901741	positive regulation of myoblast fusion	0.04148	23	3	0.78	0.13	1.382	ENSMUSG00000030748;ENSMUSG00000038508;ENSMUSG00000074364	Il4ra;Gdf15;Ehd2	1199	up	condition_DMSO_LPS_vs_DMSO
GO:0031669	cellular response to nutrient levels	0.04186	236	21	8	0.089	1.378	ENSMUSG00000003352;ENSMUSG00000005413;ENSMUSG00000006724;ENSMUSG00000020184;ENSMUSG00000020300;ENSMUSG00000020407;ENSMUSG00000024014;ENSMUSG00000024778;ENSMUSG00000025746;ENSMUSG00000026628;ENSMUSG00000026822;ENSMUSG00000026864;ENSMUSG00000028364;ENSMUSG00000028435;ENSMUSG00000028645;ENSMUSG00000031712;ENSMUSG00000032487;ENSMUSG00000035385;ENSMUSG00000036273;ENSMUSG00000038260;ENSMUSG00000042677	Cacnb3;Hmox1;Cyp27b1;Mdm2;Cpeb4;Upp1;Pim1;Fas;Il6;Atf3;Lcn2;Hspa5;Tnc;Aqp3;Slc2a1;Il15;Ptgs2;Ccl2;Lrrk2;Trpm4;Zc3h12a	1199	up	condition_DMSO_LPS_vs_DMSO
GO:0010811	positive regulation of cell-substrate adhesion	0.04217	125	7	4.24	0.056	1.375	ENSMUSG00000000555;ENSMUSG00000002944;ENSMUSG00000014599;ENSMUSG00000024789;ENSMUSG00000027111;ENSMUSG00000029304;ENSMUSG00000032482	Itga5;Cd36;Csf1;Jak2;Itga6;Spp1;Cspg5	1199	up	condition_DMSO_LPS_vs_DMSO
GO:0050688	regulation of defense response to virus	0.04217	83	13	2.81	0.157	1.375	ENSMUSG00000004296;ENSMUSG00000025383;ENSMUSG00000026104;ENSMUSG00000027398;ENSMUSG00000031712;ENSMUSG00000035042;ENSMUSG00000037921;ENSMUSG00000040296;ENSMUSG00000040987;ENSMUSG00000042677;ENSMUSG00000044701;ENSMUSG00000067297;ENSMUSG00000079363	Il12b;Il23a;Stat1;Il1b;Il15;Ccl5;Ddx60;Ddx58;Mill2;Zc3h12a;Il27;Ifit1bl2;Gbp4	1199	up	condition_DMSO_LPS_vs_DMSO
GO:0042633	hair cycle	0.0426	110	10	3.73	0.091	1.371	ENSMUSG00000000247;ENSMUSG00000020893;ENSMUSG00000021765;ENSMUSG00000026167;ENSMUSG00000026923;ENSMUSG00000032487;ENSMUSG00000033792;ENSMUSG00000040734;ENSMUSG00000041324;ENSMUSG00000050199	Lhx2;Per1;Fst;Wnt10a;Notch1;Ptgs2;Atp7a;Ppp1r13l;Inhba;Lgr4	1199	up	condition_DMSO_LPS_vs_DMSO
GO:0007159	leukocyte cell-cell adhesion	0.04252	329	37	11.15	0.112	1.371	ENSMUSG00000000555;ENSMUSG00000001123;ENSMUSG00000004296;ENSMUSG00000016496;ENSMUSG00000020178;ENSMUSG00000020717;ENSMUSG00000021125;ENSMUSG00000022508;ENSMUSG00000022901;ENSMUSG00000024670;ENSMUSG00000025383;ENSMUSG00000025746;ENSMUSG00000026573;ENSMUSG00000027398;ENSMUSG00000028042;ENSMUSG00000028341;ENSMUSG00000030748;ENSMUSG00000031712;ENSMUSG00000032021;ENSMUSG00000032688;ENSMUSG00000034227;…	Itga5;Lgals9;Il12b;Cd274;Adora2a;Pecam1;Arg2;Bcl6;Cd86;Cd6;Il23a;Il6;Xcl1;Il1b;Zbtb7b;Nr4a3;Il4ra;Il15;Crtam;Malt1;Foxj1;Ccl5;Nfkbiz;Ccl2;Socs1;F11r;Il18;Dusp10;Zc3h12a;Tarm1;Cd47;S100a8;Cd80;Ass1;Slfn1;Prnp;Lrrc32	1199	up	condition_DMSO_LPS_vs_DMSO
GO:0007507	heart development	0.04253	610	39	20.68	0.064	1.371	ENSMUSG00000006818;ENSMUSG00000007872;ENSMUSG00000013584;ENSMUSG00000014773;ENSMUSG00000017737;ENSMUSG00000018476;ENSMUSG00000020184;ENSMUSG00000020644;ENSMUSG00000020709;ENSMUSG00000021367;ENSMUSG00000022371;ENSMUSG00000022803;ENSMUSG00000022893;ENSMUSG00000024014;ENSMUSG00000024529;ENSMUSG00000026923;ENSMUSG00000027002;ENSMUSG00000027470;ENSMUSG00000027833;ENSMUSG00000028348;ENSMUSG00000028583;…	Sod2;Id3;Aldh1a2;Dll1;Mmp9;Kdm6b;Mdm2;Id2;Adap2;Edn1;Col14a1;Popdc2;Adamts1;Pim1;Lox;Notch1;Nckap1;Mylk2;Shox2;Cavin4;Pdpn;Tnfrsf1b;Foxp1;Tbx6;Alpk2;Foxj1;Adgrg6;Ppp1r13l;Id1;Adra1a;Adamts6;Flrt2;Prokr1;Mmp13;Gja1;Flrt3;Mapk11;Calcrl;Gm49333	1199	up	condition_DMSO_LPS_vs_DMSO
GO:0034101	erythrocyte homeostasis	0.04267	130	10	4.41	0.077	1.37	ENSMUSG00000002602;ENSMUSG00000005413;ENSMUSG00000015053;ENSMUSG00000020644;ENSMUSG00000022508;ENSMUSG00000026104;ENSMUSG00000035692;ENSMUSG00000041324;ENSMUSG00000044786;ENSMUSG00000058756	Axl;Hmox1;Gata2;Id2;Bcl6;Stat1;Isg15;Inhba;Zfp36;Thra	1199	up	condition_DMSO_LPS_vs_DMSO
GO:2000108	positive regulation of leukocyte apoptotic process	0.04262	28	7	0.95	0.25	1.37	ENSMUSG00000016496;ENSMUSG00000016529;ENSMUSG00000022346;ENSMUSG00000026285;ENSMUSG00000028341;ENSMUSG00000035042;ENSMUSG00000045502	Cd274;Il10;Myc;Pdcd1;Nr4a3;Ccl5;Hcar2	1199	up	condition_DMSO_LPS_vs_DMSO
GO:0051260	protein homooligomerization	0.04274	192	14	6.51	0.073	1.369	ENSMUSG00000006818;ENSMUSG00000009731;ENSMUSG00000012519;ENSMUSG00000013584;ENSMUSG00000022602;ENSMUSG00000027855;ENSMUSG00000038260;ENSMUSG00000039886;ENSMUSG00000042828;ENSMUSG00000045053;ENSMUSG00000070327;ENSMUSG00000079037;ENSMUSG00000098557;ENSMUSG00000105504	Sod2;Kcnd1;Mlkl;Aldh1a2;Arc;Sycp1;Trpm4;Tmem120a;Trim72;Kcng3;Rnf213;Prnp;Kctd12;Gbp5	1199	up	condition_DMSO_LPS_vs_DMSO
GO:1900015	regulation of cytokine production involved in inflammatory response	0.04271	51	7	1.73	0.137	1.369	ENSMUSG00000020826;ENSMUSG00000020893;ENSMUSG00000024670;ENSMUSG00000042677;ENSMUSG00000047123;ENSMUSG00000053338;ENSMUSG00000105504	Nos2;Per1;Cd6;Zc3h12a;Ticam1;Tarm1;Gbp5	1199	up	condition_DMSO_LPS_vs_DMSO
GO:0048246	macrophage chemotaxis	0.04289	40	5	1.36	0.125	1.368	ENSMUSG00000000982;ENSMUSG00000014599;ENSMUSG00000035042;ENSMUSG00000035352;ENSMUSG00000035385	Ccl3;Csf1;Ccl5;Ccl12;Ccl2	1199	up	condition_DMSO_LPS_vs_DMSO
GO:0015909	long-chain fatty acid transport	0.04297	62	5	2.1	0.081	1.367	ENSMUSG00000002944;ENSMUSG00000040152;ENSMUSG00000041193;ENSMUSG00000062515;ENSMUSG00000078937	Cd36;Thbs1;Pla2g5;Fabp4;Cpt1b	1199	up	condition_DMSO_LPS_vs_DMSO
GO:0046426	negative regulation of receptor signaling pathway via JAK-STAT	0.04294	25	4	0.85	0.16	1.367	ENSMUSG00000020027;ENSMUSG00000038037;ENSMUSG00000053113;ENSMUSG00000053175	Socs2;Socs1;Socs3;Bcl3	1199	up	condition_DMSO_LPS_vs_DMSO
GO:1990000	amyloid fibril formation	0.04302	17	3	0.58	0.176	1.366	ENSMUSG00000002944;ENSMUSG00000020184;ENSMUSG00000022037	Cd36;Mdm2;Clu	1199	up	condition_DMSO_LPS_vs_DMSO
GO:0033194	response to hydroperoxide	0.04302	18	3	0.61	0.167	1.366	ENSMUSG00000002944;ENSMUSG00000024789;ENSMUSG00000029084	Cd36;Jak2;Cd38	1199	up	condition_DMSO_LPS_vs_DMSO
GO:0140052	cellular response to oxidised low-density lipoprotein particle stimulus	0.0431	10	2	0.34	0.2	1.366	ENSMUSG00000002944;ENSMUSG00000047123	Cd36;Ticam1	1199	up	condition_DMSO_LPS_vs_DMSO
GO:1903589	positive regulation of blood vessel endothelial cell proliferation involved in sprouting angiogenesis	0.0431	10	2	0.34	0.2	1.366	ENSMUSG00000005413;ENSMUSG00000015053	Hmox1;Gata2	1199	up	condition_DMSO_LPS_vs_DMSO
GO:0006591	ornithine metabolic process	0.0431	10	2	0.34	0.2	1.366	ENSMUSG00000011179;ENSMUSG00000021125	Odc1;Arg2	1199	up	condition_DMSO_LPS_vs_DMSO
GO:0051971	positive regulation of transmission of nerve impulse	0.0431	10	2	0.34	0.2	1.366	ENSMUSG00000015533;ENSMUSG00000025746	Itga2;Il6	1199	up	condition_DMSO_LPS_vs_DMSO
GO:0060371	regulation of atrial cardiac muscle cell membrane depolarization	0.0431	10	2	0.34	0.2	1.366	ENSMUSG00000019194;ENSMUSG00000050953	Scn1b;Gja1	1199	up	condition_DMSO_LPS_vs_DMSO
GO:0060396	growth hormone receptor signaling pathway	0.04301	15	3	0.51	0.2	1.366	ENSMUSG00000020027;ENSMUSG00000024789;ENSMUSG00000038508	Socs2;Jak2;Gdf15	1199	up	condition_DMSO_LPS_vs_DMSO
GO:1902074	response to salt	0.04303	19	3	0.64	0.158	1.366	ENSMUSG00000021367;ENSMUSG00000026864;ENSMUSG00000042677	Edn1;Hspa5;Zc3h12a	1199	up	condition_DMSO_LPS_vs_DMSO
GO:0008595	anterior/posterior axis specification, embryo	0.0431	10	2	0.34	0.2	1.366	ENSMUSG00000027002;ENSMUSG00000045005	Nckap1;Fzd5	1199	up	condition_DMSO_LPS_vs_DMSO
GO:0061684	chaperone-mediated autophagy	0.0431	10	2	0.34	0.2	1.366	ENSMUSG00000028680;ENSMUSG00000050315	Plk3;Synpo2	1199	up	condition_DMSO_LPS_vs_DMSO
GO:0071377	cellular response to glucagon stimulus	0.0431	10	2	0.34	0.2	1.366	ENSMUSG00000049928;ENSMUSG00000076441	Glp2r;Ass1	1199	up	condition_DMSO_LPS_vs_DMSO
GO:0071322	cellular response to carbohydrate stimulus	0.04317	177	7	6	0.04	1.365	ENSMUSG00000020889;ENSMUSG00000022346;ENSMUSG00000026204;ENSMUSG00000035385;ENSMUSG00000038260;ENSMUSG00000057722;ENSMUSG00000059588	Nr1d1;Myc;Ptprn;Ccl2;Trpm4;Lepr;Calcrl	1199	up	condition_DMSO_LPS_vs_DMSO
GO:0008283	cell population proliferation	0.04358	2062	155	69.89	0.075	1.361	ENSMUSG00000000184;ENSMUSG00000000247;ENSMUSG00000000392;ENSMUSG00000000957;ENSMUSG00000001123;ENSMUSG00000001131;ENSMUSG00000003206;ENSMUSG00000003549;ENSMUSG00000004296;ENSMUSG00000004371;ENSMUSG00000004508;ENSMUSG00000004791;ENSMUSG00000005413;ENSMUSG00000005514;ENSMUSG00000006724;ENSMUSG00000006818;ENSMUSG00000007659;ENSMUSG00000011179;ENSMUSG00000012705;ENSMUSG00000013584;ENSMUSG00000014599;…	Ccnd2;Lhx2;Fap;Mmp14;Lgals9;Timp1;Ebi3;Ercc1;Il12b;Il11;Gab2;Pgf;Hmox1;Por;Cyp27b1;Sod2;Bcl2l1;Odc1;Retn;Aldh1a2;Csf1;Dll1;Gata2;Itga2;Cd274;Il10;Cd40;Etv4;Mmp9;Ksr1;Csf2;Tnfaip3;Ddit4;Adora2a;Mdm2;Id2;Nos2;Nr1d1;Plcd3;Arg2;Edn1;Fst;Clu;Gdnf;Osmr;Tgm1;Myc;Bcl6;Eaf2;Btg3;Adamts1;Cd86;Nr4a1;Pim1;Dusp1;Lta;Hbegf;Fth1;Cd6;Fas;Jak2;Il33;Fosl1;Maged1;Il23a;Ifitm1;Il6;Cflar;Stat1;Ptprn;Xcl1;Atf3;Optn;No…	1199	up	condition_DMSO_LPS_vs_DMSO
GO:0051965	positive regulation of synapse assembly	0.04399	76	6	2.58	0.079	1.357	ENSMUSG00000028072;ENSMUSG00000035274;ENSMUSG00000041936;ENSMUSG00000047414;ENSMUSG00000051379;ENSMUSG00000051790	Ntrk1;Tpbg;Agrn;Flrt2;Flrt3;Nlgn2	1199	up	condition_DMSO_LPS_vs_DMSO
GO:0007249	I-kappaB kinase/NF-kappaB signaling	0.04414	221	23	7.49	0.104	1.355	ENSMUSG00000000275;ENSMUSG00000002944;ENSMUSG00000004951;ENSMUSG00000017652;ENSMUSG00000019850;ENSMUSG00000020275;ENSMUSG00000020889;ENSMUSG00000020893;ENSMUSG00000025225;ENSMUSG00000026031;ENSMUSG00000026104;ENSMUSG00000026672;ENSMUSG00000026875;ENSMUSG00000026984;ENSMUSG00000027398;ENSMUSG00000027399;ENSMUSG00000032688;ENSMUSG00000038668;ENSMUSG00000039304;ENSMUSG00000040026;ENSMUSG00000042677;…	Trim25;Cd36;Hspb1;Cd40;Tnfaip3;Rel;Nr1d1;Per1;Nfkb2;Cflar;Stat1;Optn;Traf1;Il1f6;Il1b;Il1a;Malt1;Lpar1;Tnfsf10;Saa3;Zc3h12a;Ticam1;Bcl3	1199	up	condition_DMSO_LPS_vs_DMSO
GO:0070542	response to fatty acid	0.04476	99	15	3.36	0.152	1.349	ENSMUSG00000002944;ENSMUSG00000006724;ENSMUSG00000007872;ENSMUSG00000021367;ENSMUSG00000027646;ENSMUSG00000028364;ENSMUSG00000030067;ENSMUSG00000030406;ENSMUSG00000030747;ENSMUSG00000032487;ENSMUSG00000035385;ENSMUSG00000037759;ENSMUSG00000042677;ENSMUSG00000044359;ENSMUSG00000076441	Cd36;Cyp27b1;Id3;Edn1;Src;Tnc;Foxp1;Gipr;Dgat2;Ptgs2;Ccl2;Ptger2;Zc3h12a;P2ry4;Ass1	1199	up	condition_DMSO_LPS_vs_DMSO
GO:0008217	regulation of blood pressure	0.04497	201	13	6.81	0.065	1.347	ENSMUSG00000002944;ENSMUSG00000005413;ENSMUSG00000006818;ENSMUSG00000014773;ENSMUSG00000020644;ENSMUSG00000020826;ENSMUSG00000021367;ENSMUSG00000031520;ENSMUSG00000032487;ENSMUSG00000035783;ENSMUSG00000038235;ENSMUSG00000045875;ENSMUSG00000050953	Cd36;Hmox1;Sod2;Dll1;Id2;Nos2;Edn1;Vegfc;Ptgs2;Acta2;F11r;Adra1a;Gja1	1199	up	condition_DMSO_LPS_vs_DMSO
GO:0007519	skeletal muscle tissue development	0.04499	178	15	6.03	0.084	1.347	ENSMUSG00000014030;ENSMUSG00000014773;ENSMUSG00000019929;ENSMUSG00000022346;ENSMUSG00000022803;ENSMUSG00000023034;ENSMUSG00000025278;ENSMUSG00000026031;ENSMUSG00000026628;ENSMUSG00000026923;ENSMUSG00000027470;ENSMUSG00000027833;ENSMUSG00000028634;ENSMUSG00000030067;ENSMUSG00000030717	Pax5;Dll1;Dcn;Myc;Popdc2;Nr4a1;Flnb;Cflar;Atf3;Notch1;Mylk2;Shox2;Hivep3;Foxp1;Nupr1	1199	up	condition_DMSO_LPS_vs_DMSO
GO:0045824	negative regulation of innate immune response	0.0454	59	6	2	0.102	1.343	ENSMUSG00000001123;ENSMUSG00000019850;ENSMUSG00000020227;ENSMUSG00000026535;ENSMUSG00000037321;ENSMUSG00000039384	Lgals9;Tnfaip3;Irak3;Ifi202b;Tap1;Dusp10	1199	up	condition_DMSO_LPS_vs_DMSO
GO:0000187	activation of MAPK activity	0.04563	117	8	3.97	0.068	1.341	ENSMUSG00000027398;ENSMUSG00000028864;ENSMUSG00000036273;ENSMUSG00000036832;ENSMUSG00000038508;ENSMUSG00000038668;ENSMUSG00000040152;ENSMUSG00000070368	Il1b;Hgf;Lrrk2;Lpar3;Gdf15;Lpar1;Thbs1;Prok1	1199	up	condition_DMSO_LPS_vs_DMSO
GO:0048536	spleen development	0.04566	40	4	1.36	0.1	1.34	ENSMUSG00000024778;ENSMUSG00000025225;ENSMUSG00000040943;ENSMUSG00000053175	Fas;Nfkb2;Tet2;Bcl3	1199	up	condition_DMSO_LPS_vs_DMSO
GO:0008344	adult locomotory behavior	0.04595	96	8	3.25	0.083	1.338	ENSMUSG00000000184;ENSMUSG00000020644;ENSMUSG00000029223;ENSMUSG00000036560;ENSMUSG00000046876;ENSMUSG00000051790;ENSMUSG00000061436;ENSMUSG00000067724	Ccnd2;Id2;Uchl1;Lgi4;Atxn1;Nlgn2;Hipk2;Gbx1	1199	up	condition_DMSO_LPS_vs_DMSO
GO:0098586	cellular response to virus	0.04591	50	6	1.69	0.12	1.338	ENSMUSG00000001123;ENSMUSG00000026896;ENSMUSG00000037921;ENSMUSG00000040296;ENSMUSG00000042677;ENSMUSG00000053137	Lgals9;Ifih1;Ddx60;Ddx58;Zc3h12a;Mapk11	1199	up	condition_DMSO_LPS_vs_DMSO
GO:0048663	neuron fate commitment	0.04605	75	6	2.54	0.08	1.337	ENSMUSG00000014773;ENSMUSG00000015053;ENSMUSG00000020644;ENSMUSG00000026923;ENSMUSG00000028977;ENSMUSG00000067724	Dll1;Gata2;Id2;Notch1;Casz1;Gbx1	1199	up	condition_DMSO_LPS_vs_DMSO
GO:2000353	positive regulation of endothelial cell apoptotic process	0.04625	24	3	0.81	0.125	1.335	ENSMUSG00000017652;ENSMUSG00000035352;ENSMUSG00000040152	Cd40;Ccl12;Thbs1	1199	up	condition_DMSO_LPS_vs_DMSO
GO:0071300	cellular response to retinoic acid	0.04634	58	5	1.97	0.086	1.334	ENSMUSG00000013584;ENSMUSG00000022346;ENSMUSG00000028364;ENSMUSG00000035385;ENSMUSG00000038751	Aldh1a2;Myc;Tnc;Ccl2;Ptk6	1199	up	condition_DMSO_LPS_vs_DMSO
GO:0010595	positive regulation of endothelial cell migration	0.0479	107	13	3.63	0.121	1.32	ENSMUSG00000004951;ENSMUSG00000005413;ENSMUSG00000009376;ENSMUSG00000015053;ENSMUSG00000017652;ENSMUSG00000021701;ENSMUSG00000030067;ENSMUSG00000031486;ENSMUSG00000031520;ENSMUSG00000032487;ENSMUSG00000040152;ENSMUSG00000042677;ENSMUSG00000046318	Hspb1;Hmox1;Met;Gata2;Cd40;Plk2;Foxp1;Adgra2;Vegfc;Ptgs2;Thbs1;Zc3h12a;Ccbe1	1199	up	condition_DMSO_LPS_vs_DMSO
GO:0072593	reactive oxygen species metabolic process	0.0481	282	30	9.56	0.106	1.318	ENSMUSG00000002944;ENSMUSG00000005514;ENSMUSG00000006818;ENSMUSG00000007039;ENSMUSG00000016524;ENSMUSG00000016529;ENSMUSG00000020108;ENSMUSG00000020826;ENSMUSG00000021125;ENSMUSG00000021367;ENSMUSG00000022037;ENSMUSG00000024789;ENSMUSG00000024953;ENSMUSG00000025746;ENSMUSG00000026031;ENSMUSG00000027398;ENSMUSG00000030149;ENSMUSG00000030921;ENSMUSG00000031596;ENSMUSG00000032487;ENSMUSG00000033792;…	Cd36;Por;Sod2;Ddah2;Il19;Il10;Ddit4;Nos2;Arg2;Edn1;Clu;Jak2;Prdx5;Il6;Cflar;Il1b;Klrk1;Trim30a;Slc7a2;Ptgs2;Atp7a;Lrrk2;Gadd45a;Il18;Thbs1;Zc3h12a;Ticam1;Fpr2;Cd47;Ass1	1199	up	condition_DMSO_LPS_vs_DMSO
GO:0007179	transforming growth factor beta receptor signaling pathway	0.04818	161	13	5.46	0.081	1.317	ENSMUSG00000022144;ENSMUSG00000024529;ENSMUSG00000024544;ENSMUSG00000026864;ENSMUSG00000027646;ENSMUSG00000030530;ENSMUSG00000034612;ENSMUSG00000035385;ENSMUSG00000037712;ENSMUSG00000038400;ENSMUSG00000040152;ENSMUSG00000061436;ENSMUSG00000090958	Gdnf;Lox;Ldlrad4;Hspa5;Src;Furin;Chst11;Ccl2;Fermt2;Pmepa1;Thbs1;Hipk2;Lrrc32	1199	up	condition_DMSO_LPS_vs_DMSO
GO:0051960	regulation of nervous system development	0.04875	1052	58	35.66	0.055	1.312	ENSMUSG00000000247;ENSMUSG00000004951;ENSMUSG00000014599;ENSMUSG00000014773;ENSMUSG00000015053;ENSMUSG00000019194;ENSMUSG00000020027;ENSMUSG00000020184;ENSMUSG00000020644;ENSMUSG00000020889;ENSMUSG00000021701;ENSMUSG00000022346;ENSMUSG00000022508;ENSMUSG00000022602;ENSMUSG00000022893;ENSMUSG00000023206;ENSMUSG00000024402;ENSMUSG00000024778;ENSMUSG00000025746;ENSMUSG00000026031;ENSMUSG00000026864;…	Lhx2;Hspb1;Csf1;Dll1;Gata2;Scn1b;Socs2;Mdm2;Id2;Nr1d1;Plk2;Myc;Bcl6;Arc;Adamts1;Il15ra;Lta;Fas;Il6;Cflar;Hspa5;Notch1;Itga6;Il1b;Shox2;Ntrk1;Tnfrsf1b;Hgf;Casz1;Cd38;Tbx6;Cttn;Adgra2;Vegfc;Lif;Ccl5;Tpbg;Ntng2;Lrrk2;Lgi4;Lpar3;Srcin1;Lpar1;Ptk6;Dusp10;Clcf1;Nbl1;Agrn;Sipa1l1;Id1;Rtn4r;Atxn1;Flrt2;Flrt3;Nlgn2;Sema3e;Gbx1;Zhx2	1199	up	condition_DMSO_LPS_vs_DMSO
GO:0048511	rhythmic process	0.04875	336	28	11.39	0.083	1.312	ENSMUSG00000002602;ENSMUSG00000003665;ENSMUSG00000007872;ENSMUSG00000012705;ENSMUSG00000018916;ENSMUSG00000020178;ENSMUSG00000020644;ENSMUSG00000020826;ENSMUSG00000020889;ENSMUSG00000020893;ENSMUSG00000022012;ENSMUSG00000022893;ENSMUSG00000024778;ENSMUSG00000025151;ENSMUSG00000025225;ENSMUSG00000025746;ENSMUSG00000026864;ENSMUSG00000027646;ENSMUSG00000028072;ENSMUSG00000032623;ENSMUSG00000039579;…	Axl;Has1;Id3;Retn;Csf2;Adora2a;Id2;Nos2;Nr1d1;Per1;Enox1;Adamts1;Fas;Maged1;Nfkb2;Il6;Hspa5;Src;Ntrk1;Oas1d;Grin3a;Inhba;Id1;Prokr1;Lgr4;Lepr;Prok1;Ass1	1199	up	condition_DMSO_LPS_vs_DMSO
GO:0008584	male gonad development	0.04892	151	11	5.12	0.073	1.311	ENSMUSG00000000957;ENSMUSG00000003549;ENSMUSG00000007659;ENSMUSG00000027399;ENSMUSG00000028072;ENSMUSG00000030717;ENSMUSG00000033487;ENSMUSG00000039304;ENSMUSG00000041324;ENSMUSG00000050953;ENSMUSG00000050957	Mmp14;Ercc1;Bcl2l1;Il1a;Ntrk1;Nupr1;Fndc3a;Tnfsf10;Inhba;Gja1;Insl6	1199	up	condition_DMSO_LPS_vs_DMSO
GO:0006270	DNA replication initiation	5.9e-10	29	12	1.29	0.414	9.229	ENSMUSG00000000028;ENSMUSG00000002870;ENSMUSG00000005410;ENSMUSG00000017499;ENSMUSG00000026355;ENSMUSG00000026669;ENSMUSG00000027353;ENSMUSG00000028212;ENSMUSG00000029730;ENSMUSG00000032555;ENSMUSG00000041859;ENSMUSG00000046591	Cdc45;Mcm2;Mcm5;Cdc6;Mcm6;Mcm10;Mcm8;Ccne2;Mcm7;Topbp1;Mcm3;Ticrr	1396	down	condition_DMSO_LPS_vs_DMSO
GO:0051301	cell division	1.6e-09	566	71	25.25	0.125	8.796	ENSMUSG00000003779;ENSMUSG00000005233;ENSMUSG00000006398;ENSMUSG00000012443;ENSMUSG00000017499;ENSMUSG00000017716;ENSMUSG00000019773;ENSMUSG00000020185;ENSMUSG00000020808;ENSMUSG00000020897;ENSMUSG00000020914;ENSMUSG00000022177;ENSMUSG00000022802;ENSMUSG00000022978;ENSMUSG00000023505;ENSMUSG00000023940;ENSMUSG00000024056;ENSMUSG00000024791;ENSMUSG00000024795;ENSMUSG00000024989;ENSMUSG00000026556;…	Kif20a;Spc25;Cdc20;Kif11;Cdc6;Birc5;Fbxo5;E2f7;Pimreg;Aurkb;Top2a;Haus4;Lmln;Mis18a;Cdca3;Sgo1;Ndc80;Cdca5;Kif20b;Cep55;Vangl2;Nek2;Nuf2;Sapcd2;Pax6;Mdk;Nusap1;Knl1;Aurka;Dsn1;Fam83d;Ect2;Ccna2;Ccne2;Smc2;Kif2c;Stmn1;Kntc1;Mad1l1;Mad2l1;Plk1;Wee1;Dixdc1;Ccnb2;Kif23;Tipin;Cntrob;Aspm;Kif4;Brip1;Ncapd3;Anln;Fgf2;Ckap2;Zfp365;Ncapd2;Prc1;Tgfb2;Ulk4;Brca2;Ccnb1;Kif14;E2f8;Sfn;Mis18bp1;Cdca2;Kif18b;Cc…	1396	down	condition_DMSO_LPS_vs_DMSO
GO:0006355	regulation of transcription, DNA-templated	6.3e-07	3310	176	147.67	0.053	6.201	ENSMUSG00000000028;ENSMUSG00000000561;ENSMUSG00000001517;ENSMUSG00000001988;ENSMUSG00000002617;ENSMUSG00000004500;ENSMUSG00000005045;ENSMUSG00000005718;ENSMUSG00000011267;ENSMUSG00000012076;ENSMUSG00000013483;ENSMUSG00000014158;ENSMUSG00000015176;ENSMUSG00000017146;ENSMUSG00000017491;ENSMUSG00000017716;ENSMUSG00000017861;ENSMUSG00000018909;ENSMUSG00000020185;ENSMUSG00000020739;ENSMUSG00000020897;…	Cdc45;Wdr77;Foxm1;Npas1;Zfp40;Zfp324;Chd5;Tfap4;Zfp296;Brms1l;Card14;Trpv4;Nolc1;Brca1;Rarb;Birc5;Mybl2;Arrb1;E2f7;Nup85;Aurkb;Top2a;Cdca7l;Mxd3;Ahrr;Cenpk;Sorbs3;Ajuba;Ciita;Cd4;Rfx2;Camk2a;Naa40;Pdcd4;Hhex;Cbx8;Zfp202;Slc40a1;Cd28;Xrcc5;Tfb2m;Cenpf;Prkcq;Grin1;Pax6;Mdk;Bmp2;Dnmt3b;Ccna2;Rwdd3;Depdc1a;Per3;Foxp2;Ing4;Zfp606;Zfp273;Zfp108;Tgfb1i1;9130019O22Rik;Plk1;Gas6;Pik3r2;Has3;Ankrd49;Kank2;…	1396	down	condition_DMSO_LPS_vs_DMSO
GO:0000727	double-strand break repair via break-induced replication	3e-06	11	6	0.49	0.545	5.523	ENSMUSG00000000028;ENSMUSG00000002870;ENSMUSG00000005410;ENSMUSG00000026355;ENSMUSG00000029730;ENSMUSG00000041859	Cdc45;Mcm2;Mcm5;Mcm6;Mcm7;Mcm3	1396	down	condition_DMSO_LPS_vs_DMSO
GO:0006267	pre-replicative complex assembly involved in nuclear cell cycle DNA replication	3.4e-06	7	5	0.31	0.714	5.469	ENSMUSG00000002870;ENSMUSG00000005410;ENSMUSG00000026355;ENSMUSG00000029730;ENSMUSG00000041859	Mcm2;Mcm5;Mcm6;Mcm7;Mcm3	1396	down	condition_DMSO_LPS_vs_DMSO
GO:0031297	replication fork processing	5.6e-06	31	9	1.38	0.29	5.252	ENSMUSG00000016984;ENSMUSG00000027323;ENSMUSG00000036875;ENSMUSG00000037855;ENSMUSG00000039055;ENSMUSG00000041147;ENSMUSG00000045751;ENSMUSG00000051235;ENSMUSG00000059323	Etaa1;Rad51;Dna2;Zfp365;Eme1;Brca2;Mms22l;Gen1;Tonsl	1396	down	condition_DMSO_LPS_vs_DMSO
GO:0000281	mitotic cytokinesis	5.7e-06	64	14	2.86	0.219	5.244	ENSMUSG00000003779;ENSMUSG00000017716;ENSMUSG00000024795;ENSMUSG00000024989;ENSMUSG00000027306;ENSMUSG00000027699;ENSMUSG00000028832;ENSMUSG00000030867;ENSMUSG00000032254;ENSMUSG00000032782;ENSMUSG00000034311;ENSMUSG00000036777;ENSMUSG00000037725;ENSMUSG00000037855	Kif20a;Birc5;Kif20b;Cep55;Nusap1;Ect2;Stmn1;Plk1;Kif23;Cntrob;Kif4;Anln;Ckap2;Zfp365	1396	down	condition_DMSO_LPS_vs_DMSO
GO:1902969	mitotic DNA replication	1e-05	13	6	0.58	0.462	5	ENSMUSG00000000028;ENSMUSG00000002870;ENSMUSG00000026355;ENSMUSG00000027323;ENSMUSG00000041147;ENSMUSG00000041859	Cdc45;Mcm2;Mcm6;Rad51;Brca2;Mcm3	1396	down	condition_DMSO_LPS_vs_DMSO
GO:0006268	DNA unwinding involved in DNA replication	1.7e-05	14	6	0.62	0.429	4.77	ENSMUSG00000002870;ENSMUSG00000025209;ENSMUSG00000026355;ENSMUSG00000027323;ENSMUSG00000029730;ENSMUSG00000030243	Mcm2;Twnk;Mcm6;Rad51;Mcm7;Recql	1396	down	condition_DMSO_LPS_vs_DMSO
GO:0000724	double-strand break repair via homologous recombination	2e-05	129	26	5.76	0.202	4.699	ENSMUSG00000000028;ENSMUSG00000002870;ENSMUSG00000005410;ENSMUSG00000017146;ENSMUSG00000026355;ENSMUSG00000027323;ENSMUSG00000027353;ENSMUSG00000028702;ENSMUSG00000029730;ENSMUSG00000030243;ENSMUSG00000030346;ENSMUSG00000034206;ENSMUSG00000035365;ENSMUSG00000035455;ENSMUSG00000037855;ENSMUSG00000041147;ENSMUSG00000041859;ENSMUSG00000044702;ENSMUSG00000044991;ENSMUSG00000045751;ENSMUSG00000049932;…	Cdc45;Mcm2;Mcm5;Brca1;Mcm6;Rad51;Mcm8;Rad54l;Mcm7;Recql;Rad51ap1;Polq;Parpbp;Fignl1;Zfp365;Brca2;Mcm3;Palb2;Shld1;Mms22l;H2ax;Gen1;Swsap1;Tonsl;Aunip;Rad54b	1396	down	condition_DMSO_LPS_vs_DMSO
GO:0036065	fucosylation	3.6e-05	17	6	0.76	0.353	4.444	ENSMUSG00000029570;ENSMUSG00000036587;ENSMUSG00000039357;ENSMUSG00000040364;ENSMUSG00000046152;ENSMUSG00000049307	Lfng;Fut7;Fut11;Sec1;Fut10;Fut4	1396	down	condition_DMSO_LPS_vs_DMSO
GO:0036297	interstrand cross-link repair	6.2e-05	32	8	1.43	0.25	4.208	ENSMUSG00000027323;ENSMUSG00000027353;ENSMUSG00000030346;ENSMUSG00000032815;ENSMUSG00000034023;ENSMUSG00000034773;ENSMUSG00000047757;ENSMUSG00000092118	Rad51;Mcm8;Rad51ap1;Fanca;Fancd2;Hrob;Fancb;Fancf	1396	down	condition_DMSO_LPS_vs_DMSO
GO:0007052	mitotic spindle organization	7.4e-05	107	18	4.77	0.168	4.131	ENSMUSG00000005233;ENSMUSG00000006398;ENSMUSG00000012443;ENSMUSG00000017716;ENSMUSG00000017861;ENSMUSG00000020897;ENSMUSG00000024056;ENSMUSG00000026622;ENSMUSG00000026683;ENSMUSG00000027496;ENSMUSG00000028832;ENSMUSG00000030867;ENSMUSG00000032254;ENSMUSG00000034311;ENSMUSG00000037313;ENSMUSG00000041431;ENSMUSG00000045273;ENSMUSG00000079553	Spc25;Cdc20;Kif11;Birc5;Mybl2;Aurkb;Ndc80;Nek2;Nuf2;Aurka;Stmn1;Plk1;Kif23;Kif4;Tacc3;Ccnb1;Cenph;Kifc1	1396	down	condition_DMSO_LPS_vs_DMSO
GO:0032508	DNA duplex unwinding	9.1e-05	81	18	3.61	0.222	4.041	ENSMUSG00000002870;ENSMUSG00000005045;ENSMUSG00000005410;ENSMUSG00000019214;ENSMUSG00000020914;ENSMUSG00000022422;ENSMUSG00000025209;ENSMUSG00000026187;ENSMUSG00000026355;ENSMUSG00000027323;ENSMUSG00000027353;ENSMUSG00000029730;ENSMUSG00000030243;ENSMUSG00000034206;ENSMUSG00000034329;ENSMUSG00000036875;ENSMUSG00000041064;ENSMUSG00000041859	Mcm2;Chd5;Mcm5;Chtf18;Top2a;Dscc1;Twnk;Xrcc5;Mcm6;Rad51;Mcm8;Mcm7;Recql;Polq;Brip1;Dna2;Pif1;Mcm3	1396	down	condition_DMSO_LPS_vs_DMSO
GO:0016446	somatic hypermutation of immunoglobulin genes	0.00017	13	5	0.58	0.385	3.77	ENSMUSG00000024151;ENSMUSG00000029591;ENSMUSG00000034206;ENSMUSG00000039748;ENSMUSG00000104213	Msh2;Ung;Polq;Exo1;Ighd	1396	down	condition_DMSO_LPS_vs_DMSO
GO:1901659	glycosyl compound biosynthetic process	0.00034	27	5	1.2	0.185	3.469	ENSMUSG00000026817;ENSMUSG00000037085;ENSMUSG00000047583;ENSMUSG00000074890;ENSMUSG00000091228	Ak1;Trmt12;Tyw3;Lcmt2;Gm20390	1396	down	condition_DMSO_LPS_vs_DMSO
GO:0051315	attachment of mitotic spindle microtubules to kinetochore	0.00036	15	5	0.67	0.333	3.444	ENSMUSG00000020897;ENSMUSG00000024056;ENSMUSG00000026683;ENSMUSG00000028678;ENSMUSG00000029554	Aurkb;Ndc80;Nuf2;Kif2c;Mad1l1	1396	down	condition_DMSO_LPS_vs_DMSO
GO:0007076	mitotic chromosome condensation	0.00036	15	5	0.67	0.333	3.444	ENSMUSG00000024791;ENSMUSG00000027306;ENSMUSG00000028312;ENSMUSG00000035024;ENSMUSG00000038252	Cdca5;Nusap1;Smc2;Ncapd3;Ncapd2	1396	down	condition_DMSO_LPS_vs_DMSO
GO:0006271	DNA strand elongation involved in DNA replication	0.00041	9	4	0.4	0.444	3.387	ENSMUSG00000007080;ENSMUSG00000029730;ENSMUSG00000036875;ENSMUSG00000041859	Pole;Mcm7;Dna2;Mcm3	1396	down	condition_DMSO_LPS_vs_DMSO
GO:0007018	microtubule-based movement	0.0005	285	22	12.71	0.077	3.301	ENSMUSG00000003779;ENSMUSG00000004187;ENSMUSG00000012443;ENSMUSG00000024169;ENSMUSG00000024795;ENSMUSG00000026764;ENSMUSG00000028678;ENSMUSG00000032254;ENSMUSG00000032589;ENSMUSG00000034311;ENSMUSG00000036768;ENSMUSG00000039781;ENSMUSG00000040936;ENSMUSG00000041498;ENSMUSG00000042707;ENSMUSG00000044700;ENSMUSG00000051378;ENSMUSG00000051444;ENSMUSG00000075271;ENSMUSG00000075272;ENSMUSG00000075273;…	Kif20a;Kifc2;Kif11;Ift140;Kif20b;Kif5c;Kif2c;Kif23;Bsn;Kif4;Kif15;Cep131;Ulk4;Kif14;Dnali1;Tmem201;Kif18b;Bbs12;Ttc30a1;Ttc30a2;Ttc30b;Kifc1	1396	down	condition_DMSO_LPS_vs_DMSO
GO:0032212	positive regulation of telomere maintenance via telomerase	0.00053	33	7	1.47	0.212	3.276	ENSMUSG00000019876;ENSMUSG00000020897;ENSMUSG00000026187;ENSMUSG00000026622;ENSMUSG00000026778;ENSMUSG00000031403;ENSMUSG00000072647	Pkib;Aurkb;Xrcc5;Nek2;Prkcq;Dkc1;Adam1a	1396	down	condition_DMSO_LPS_vs_DMSO
GO:0000070	mitotic sister chromatid segregation	0.00062	149	32	6.65	0.215	3.208	ENSMUSG00000006398;ENSMUSG00000017499;ENSMUSG00000017716;ENSMUSG00000019773;ENSMUSG00000020897;ENSMUSG00000021714;ENSMUSG00000022422;ENSMUSG00000023940;ENSMUSG00000024056;ENSMUSG00000024791;ENSMUSG00000026622;ENSMUSG00000026683;ENSMUSG00000027306;ENSMUSG00000027635;ENSMUSG00000028312;ENSMUSG00000028678;ENSMUSG00000029554;ENSMUSG00000029910;ENSMUSG00000030867;ENSMUSG00000032254;ENSMUSG00000034311;…	Cdc20;Cdc6;Birc5;Fbxo5;Aurkb;Cenpk;Dscc1;Sgo1;Ndc80;Cdca5;Nek2;Nuf2;Nusap1;Dsn1;Smc2;Kif2c;Mad1l1;Mad2l1;Plk1;Kif23;Kif4;Ncapd3;Ncapd2;Ttk;Ccnb1;Kif14;Haspin;Gen1;Kif18b;Espl1;Rrs1;Kifc1	1396	down	condition_DMSO_LPS_vs_DMSO
GO:0033314	mitotic DNA replication checkpoint	0.00067	10	4	0.45	0.4	3.174	ENSMUSG00000017499;ENSMUSG00000032555;ENSMUSG00000042489;ENSMUSG00000046591	Cdc6;Topbp1;Clspn;Ticrr	1396	down	condition_DMSO_LPS_vs_DMSO
GO:0007131	reciprocal meiotic recombination	0.00068	44	9	1.96	0.205	3.167	ENSMUSG00000020914;ENSMUSG00000027323;ENSMUSG00000028702;ENSMUSG00000032555;ENSMUSG00000034023;ENSMUSG00000034329;ENSMUSG00000039055;ENSMUSG00000078653;ENSMUSG00000078773	Top2a;Rad51;Rad54l;Topbp1;Fancd2;Brip1;Eme1;Cntd1;Rad54b	1396	down	condition_DMSO_LPS_vs_DMSO
GO:0034501	protein localization to kinetochore	0.00069	17	5	0.76	0.294	3.161	ENSMUSG00000020897;ENSMUSG00000024056;ENSMUSG00000027326;ENSMUSG00000038379;ENSMUSG00000050107	Aurkb;Ndc80;Knl1;Ttk;Haspin	1396	down	condition_DMSO_LPS_vs_DMSO
GO:0030201	heparan sulfate proteoglycan metabolic process	0.00082	29	5	1.29	0.172	3.086	ENSMUSG00000005043;ENSMUSG00000006800;ENSMUSG00000026556;ENSMUSG00000035273;ENSMUSG00000050796	Sgsh;Sulf2;Vangl2;Hpse;B3galt6	1396	down	condition_DMSO_LPS_vs_DMSO
GO:0051383	kinetochore organization	0.00082	20	5	0.89	0.25	3.086	ENSMUSG00000021714;ENSMUSG00000024056;ENSMUSG00000026683;ENSMUSG00000028312;ENSMUSG00000045273	Cenpk;Ndc80;Nuf2;Smc2;Cenph	1396	down	condition_DMSO_LPS_vs_DMSO
GO:0006298	mismatch repair	0.00083	26	6	1.16	0.231	3.081	ENSMUSG00000007035;ENSMUSG00000021245;ENSMUSG00000024151;ENSMUSG00000028687;ENSMUSG00000039748;ENSMUSG00000052926	Msh5;Mlh3;Msh2;Mutyh;Exo1;Rnaseh2a	1396	down	condition_DMSO_LPS_vs_DMSO
GO:0019369	arachidonic acid metabolic process	0.00083	61	8	2.72	0.131	3.081	ENSMUSG00000018924;ENSMUSG00000020892;ENSMUSG00000025701;ENSMUSG00000027983;ENSMUSG00000038776;ENSMUSG00000039206;ENSMUSG00000040703;ENSMUSG00000047250	Alox15;Aloxe3;Alox5;Cyp2u1;Ephx1;Daglb;Cyp2s1;Ptgs1	1396	down	condition_DMSO_LPS_vs_DMSO
GO:0042023	DNA endoreduplication	0.00083	5	3	0.22	0.6	3.081	ENSMUSG00000019773;ENSMUSG00000020185;ENSMUSG00000046179	Fbxo5;E2f7;E2f8	1396	down	condition_DMSO_LPS_vs_DMSO
GO:0051256	mitotic spindle midzone assembly	0.00083	5	3	0.22	0.6	3.081	ENSMUSG00000020897;ENSMUSG00000032254;ENSMUSG00000034311	Aurkb;Kif23;Kif4	1396	down	condition_DMSO_LPS_vs_DMSO
GO:0030488	tRNA methylation	0.00092	36	7	1.61	0.194	3.036	ENSMUSG00000024037;ENSMUSG00000028331;ENSMUSG00000037085;ENSMUSG00000047583;ENSMUSG00000060950;ENSMUSG00000074890;ENSMUSG00000090290	Wdr4;Trmo;Trmt12;Tyw3;Trmt61a;Lcmt2;Tarbp1	1396	down	condition_DMSO_LPS_vs_DMSO
GO:0007064	mitotic sister chromatid cohesion	0.00146	24	5	1.07	0.208	2.836	ENSMUSG00000006398;ENSMUSG00000022422;ENSMUSG00000023940;ENSMUSG00000024791;ENSMUSG00000050107	Cdc20;Dscc1;Sgo1;Cdca5;Haspin	1396	down	condition_DMSO_LPS_vs_DMSO
GO:1904355	positive regulation of telomere capping	0.00155	20	5	0.89	0.25	2.81	ENSMUSG00000019876;ENSMUSG00000020897;ENSMUSG00000026622;ENSMUSG00000026778;ENSMUSG00000072647	Pkib;Aurkb;Nek2;Prkcq;Adam1a	1396	down	condition_DMSO_LPS_vs_DMSO
GO:0006085	acetyl-CoA biosynthetic process	0.00159	18	5	0.8	0.278	2.799	ENSMUSG00000006494;ENSMUSG00000027452;ENSMUSG00000028636;ENSMUSG00000038967;ENSMUSG00000074064	Pdk1;Acss1;Ppcs;Pdk2;Mlycd	1396	down	condition_DMSO_LPS_vs_DMSO
GO:0051298	centrosome duplication	0.00159	68	7	3.03	0.103	2.799	ENSMUSG00000017146;ENSMUSG00000032782;ENSMUSG00000035390;ENSMUSG00000039781;ENSMUSG00000041147;ENSMUSG00000051235;ENSMUSG00000079553	Brca1;Cntrob;Brsk1;Cep131;Brca2;Gen1;Kifc1	1396	down	condition_DMSO_LPS_vs_DMSO
GO:0000915	actomyosin contractile ring assembly	0.0016	6	3	0.27	0.5	2.796	ENSMUSG00000027699;ENSMUSG00000032254;ENSMUSG00000036777	Ect2;Kif23;Anln	1396	down	condition_DMSO_LPS_vs_DMSO
GO:0010165	response to X-ray	0.00195	33	6	1.47	0.182	2.71	ENSMUSG00000024151;ENSMUSG00000026187;ENSMUSG00000027323;ENSMUSG00000041147;ENSMUSG00000070348;ENSMUSG00000074743	Msh2;Xrcc5;Rad51;Brca2;Ccnd1;Thbd	1396	down	condition_DMSO_LPS_vs_DMSO
GO:2001224	positive regulation of neuron migration	0.00196	21	5	0.94	0.238	2.708	ENSMUSG00000024795;ENSMUSG00000027168;ENSMUSG00000027239;ENSMUSG00000041362;ENSMUSG00000052934	Kif20b;Pax6;Mdk;Shtn1;Fbxo31	1396	down	condition_DMSO_LPS_vs_DMSO
GO:0072698	protein localization to microtubule cytoskeleton	0.00199	53	5	2.36	0.094	2.701	ENSMUSG00000024795;ENSMUSG00000027496;ENSMUSG00000027654;ENSMUSG00000038379;ENSMUSG00000039781	Kif20b;Aurka;Fam83d;Ttk;Cep131	1396	down	condition_DMSO_LPS_vs_DMSO
GO:0036363	transforming growth factor beta activation	0.00199	9	3	0.4	0.333	2.701	ENSMUSG00000024940;ENSMUSG00000026971;ENSMUSG00000052384	Ltbp3;Itgb6;Nrros	1396	down	condition_DMSO_LPS_vs_DMSO
GO:0007094	mitotic spindle assembly checkpoint	0.0024	37	9	1.65	0.243	2.62	ENSMUSG00000017716;ENSMUSG00000020897;ENSMUSG00000024056;ENSMUSG00000029554;ENSMUSG00000029910;ENSMUSG00000030867;ENSMUSG00000038379;ENSMUSG00000041431;ENSMUSG00000051235	Birc5;Aurkb;Ndc80;Mad1l1;Mad2l1;Plk1;Ttk;Ccnb1;Gen1	1396	down	condition_DMSO_LPS_vs_DMSO
GO:0045124	regulation of bone resorption	0.0027	47	6	2.1	0.128	2.569	ENSMUSG00000024621;ENSMUSG00000024940;ENSMUSG00000032312;ENSMUSG00000045092;ENSMUSG00000054675;ENSMUSG00000091055	Csf1r;Ltbp3;Csk;S1pr1;Tmem119;Siglec15	1396	down	condition_DMSO_LPS_vs_DMSO
GO:0051122	hepoxilin biosynthetic process	0.00271	7	3	0.31	0.429	2.567	ENSMUSG00000018924;ENSMUSG00000020892;ENSMUSG00000025701	Alox15;Aloxe3;Alox5	1396	down	condition_DMSO_LPS_vs_DMSO
GO:0090306	spindle assembly involved in meiosis	0.00271	7	3	0.31	0.429	2.567	ENSMUSG00000019773;ENSMUSG00000027496;ENSMUSG00000033952	Fbxo5;Aurka;Aspm	1396	down	condition_DMSO_LPS_vs_DMSO
GO:0032466	negative regulation of cytokinesis	0.00271	7	3	0.31	0.429	2.567	ENSMUSG00000020185;ENSMUSG00000020897;ENSMUSG00000046179	E2f7;Aurkb;E2f8	1396	down	condition_DMSO_LPS_vs_DMSO
GO:0016321	female meiosis chromosome segregation	0.00271	7	3	0.31	0.429	2.567	ENSMUSG00000020914;ENSMUSG00000030867;ENSMUSG00000038379	Top2a;Plk1;Ttk	1396	down	condition_DMSO_LPS_vs_DMSO
GO:2000348	regulation of CD40 signaling pathway	0.00271	7	3	0.31	0.429	2.567	ENSMUSG00000023992;ENSMUSG00000032815;ENSMUSG00000034023	Trem2;Fanca;Fancd2	1396	down	condition_DMSO_LPS_vs_DMSO
GO:0090267	positive regulation of mitotic cell cycle spindle assembly checkpoint	0.00271	7	3	0.31	0.429	2.567	ENSMUSG00000024056;ENSMUSG00000029910;ENSMUSG00000051235	Ndc80;Mad2l1;Gen1	1396	down	condition_DMSO_LPS_vs_DMSO
GO:0006362	transcription elongation from RNA polymerase I promoter	0.00271	7	3	0.31	0.429	2.567	ENSMUSG00000028318;ENSMUSG00000047649;ENSMUSG00000048349	Polr1e;Cd3eap;Pou4f1	1396	down	condition_DMSO_LPS_vs_DMSO
GO:0006978	DNA damage response, signal transduction by p53 class mediator resulting in transcription of p21 class mediator	0.00275	14	4	0.62	0.286	2.561	ENSMUSG00000001517;ENSMUSG00000005718;ENSMUSG00000030330;ENSMUSG00000041147	Foxm1;Tfap4;Ing4;Brca2	1396	down	condition_DMSO_LPS_vs_DMSO
GO:0002931	response to ischemia	0.00288	55	8	2.45	0.145	2.541	ENSMUSG00000020623;ENSMUSG00000023992;ENSMUSG00000024617;ENSMUSG00000024621;ENSMUSG00000035064;ENSMUSG00000038418;ENSMUSG00000052336;ENSMUSG00000074064	Map2k6;Trem2;Camk2a;Csf1r;Eef2k;Egr1;Cx3cr1;Mlycd	1396	down	condition_DMSO_LPS_vs_DMSO
GO:0006260	DNA replication	0.00301	241	44	10.75	0.183	2.521	ENSMUSG00000000028;ENSMUSG00000002870;ENSMUSG00000005410;ENSMUSG00000007080;ENSMUSG00000016984;ENSMUSG00000017499;ENSMUSG00000019214;ENSMUSG00000019773;ENSMUSG00000020185;ENSMUSG00000020649;ENSMUSG00000020974;ENSMUSG00000022034;ENSMUSG00000022422;ENSMUSG00000022945;ENSMUSG00000025209;ENSMUSG00000026355;ENSMUSG00000026669;ENSMUSG00000027323;ENSMUSG00000027353;ENSMUSG00000027715;ENSMUSG00000028212;…	Cdc45;Mcm2;Mcm5;Pole;Etaa1;Cdc6;Chtf18;Fbxo5;E2f7;Rrm2;Pole2;Esco2;Dscc1;Chaf1b;Twnk;Mcm6;Mcm10;Rad51;Mcm8;Ccna2;Ccne2;Mcm7;Recql;Ing4;Tipin;Atr;Topbp1;Polq;Dna2;Dtl;Zfp365;Pold1;Eme1;Pclaf;Pif1;Brca2;Mcm3;Mms22l;E2f8;Ticrr;Gen1;Grwd1;Tonsl;Fhit	1396	down	condition_DMSO_LPS_vs_DMSO
GO:0090307	mitotic spindle assembly	0.00301	61	10	2.72	0.164	2.521	ENSMUSG00000006398;ENSMUSG00000012443;ENSMUSG00000017716;ENSMUSG00000017861;ENSMUSG00000020897;ENSMUSG00000026622;ENSMUSG00000030867;ENSMUSG00000032254;ENSMUSG00000034311;ENSMUSG00000079553	Cdc20;Kif11;Birc5;Mybl2;Aurkb;Nek2;Plk1;Kif23;Kif4;Kifc1	1396	down	condition_DMSO_LPS_vs_DMSO
GO:0035025	positive regulation of Rho protein signal transduction	0.00306	33	6	1.47	0.182	2.514	ENSMUSG00000018909;ENSMUSG00000021215;ENSMUSG00000024620;ENSMUSG00000033446;ENSMUSG00000050271;ENSMUSG00000073010	Arrb1;Net1;Pdgfrb;Lpar6;Prag1;Gm5127	1396	down	condition_DMSO_LPS_vs_DMSO
GO:0021987	cerebral cortex development	0.00344	124	12	5.53	0.097	2.463	ENSMUSG00000021594;ENSMUSG00000022962;ENSMUSG00000026959;ENSMUSG00000027168;ENSMUSG00000027239;ENSMUSG00000029563;ENSMUSG00000032064;ENSMUSG00000033952;ENSMUSG00000041498;ENSMUSG00000046152;ENSMUSG00000049932;ENSMUSG00000084883	Srd5a1;Gart;Grin1;Pax6;Mdk;Foxp2;Dixdc1;Aspm;Kif14;Fut10;H2ax;Ccdc85c	1396	down	condition_DMSO_LPS_vs_DMSO
GO:0032467	positive regulation of cytokinesis	0.00357	34	6	1.52	0.176	2.447	ENSMUSG00000017499;ENSMUSG00000020897;ENSMUSG00000024795;ENSMUSG00000027699;ENSMUSG00000032254;ENSMUSG00000041498	Cdc6;Aurkb;Kif20b;Ect2;Kif23;Kif14	1396	down	condition_DMSO_LPS_vs_DMSO
GO:0085020	protein K6-linked ubiquitination	0.00419	8	3	0.36	0.375	2.378	ENSMUSG00000017146;ENSMUSG00000026196;ENSMUSG00000026429	Brca1;Bard1;Ube2t	1396	down	condition_DMSO_LPS_vs_DMSO
GO:0007144	female meiosis I	0.00419	8	3	0.36	0.375	2.378	ENSMUSG00000019773;ENSMUSG00000021245;ENSMUSG00000027496	Fbxo5;Mlh3;Aurka	1396	down	condition_DMSO_LPS_vs_DMSO
GO:0009157	deoxyribonucleoside monophosphate biosynthetic process	0.00419	8	3	0.36	0.375	2.378	ENSMUSG00000021982;ENSMUSG00000025574;ENSMUSG00000027203	Cdadc1;Tk1;Dut	1396	down	condition_DMSO_LPS_vs_DMSO
GO:0031573	intra-S DNA damage checkpoint	0.00466	16	4	0.71	0.25	2.332	ENSMUSG00000024151;ENSMUSG00000032397;ENSMUSG00000034023;ENSMUSG00000039055	Msh2;Tipin;Fancd2;Eme1	1396	down	condition_DMSO_LPS_vs_DMSO
GO:0010804	negative regulation of tumor necrosis factor-mediated signaling pathway	0.00466	16	4	0.71	0.25	2.332	ENSMUSG00000024901;ENSMUSG00000031451;ENSMUSG00000032586;ENSMUSG00000065541	Peli3;Gas6;Traip;Mir24-2	1396	down	condition_DMSO_LPS_vs_DMSO
GO:0031589	cell-substrate adhesion	0.0047	343	16	15.3	0.047	2.328	ENSMUSG00000001768;ENSMUSG00000001930;ENSMUSG00000018924;ENSMUSG00000021806;ENSMUSG00000022091;ENSMUSG00000022099;ENSMUSG00000022178;ENSMUSG00000026971;ENSMUSG00000027009;ENSMUSG00000027239;ENSMUSG00000030428;ENSMUSG00000030782;ENSMUSG00000031451;ENSMUSG00000033985;ENSMUSG00000035273;ENSMUSG00000041498	Rin2;Vwf;Alox15;Nid2;Sorbs3;Dmtn;Ajuba;Itgb6;Itga4;Mdk;Ttyh1;Tgfb1i1;Gas6;Tesk2;Hpse;Kif14	1396	down	condition_DMSO_LPS_vs_DMSO
GO:0030155	regulation of cell adhesion	0.00474	703	38	31.36	0.054	2.324	ENSMUSG00000001768;ENSMUSG00000002799;ENSMUSG00000006611;ENSMUSG00000014158;ENSMUSG00000018924;ENSMUSG00000022099;ENSMUSG00000023274;ENSMUSG00000025701;ENSMUSG00000026009;ENSMUSG00000026012;ENSMUSG00000026778;ENSMUSG00000026832;ENSMUSG00000026879;ENSMUSG00000027009;ENSMUSG00000027239;ENSMUSG00000027358;ENSMUSG00000029554;ENSMUSG00000031385;ENSMUSG00000031398;ENSMUSG00000031497;ENSMUSG00000031834;…	Rin2;Jag2;Hfe;Trpv4;Alox15;Dmtn;Cd4;Alox5;Icos;Cd28;Prkcq;Cytip;Gsn;Itga4;Mdk;Bmp2;Mad1l1;Plxnb3;Plxna3;Tnfsf13b;Pik3r2;Cd300a;Card11;Fut7;H2-Aa;Tgfb2;Fgl2;Rap1gap;Kif14;S1pr1;Adrb2;Fut4;Cxcr3;Tnfsf18;Sirpb1c;Tmem102;Sirpb1b;Sirpb1a	1396	down	condition_DMSO_LPS_vs_DMSO
GO:0006284	base-excision repair	0.00476	42	8	1.87	0.19	2.322	ENSMUSG00000007080;ENSMUSG00000028687;ENSMUSG00000029591;ENSMUSG00000034206;ENSMUSG00000035960;ENSMUSG00000036875;ENSMUSG00000038644;ENSMUSG00000039396	Pole;Mutyh;Ung;Polq;Apex1;Dna2;Pold1;Neil3	1396	down	condition_DMSO_LPS_vs_DMSO
GO:0045005	DNA-dependent DNA replication maintenance of fidelity	0.00569	38	12	1.7	0.316	2.245	ENSMUSG00000007080;ENSMUSG00000016984;ENSMUSG00000027323;ENSMUSG00000032397;ENSMUSG00000036875;ENSMUSG00000037855;ENSMUSG00000038644;ENSMUSG00000039055;ENSMUSG00000041147;ENSMUSG00000045751;ENSMUSG00000051235;ENSMUSG00000059323	Pole;Etaa1;Rad51;Tipin;Dna2;Zfp365;Pold1;Eme1;Brca2;Mms22l;Gen1;Tonsl	1396	down	condition_DMSO_LPS_vs_DMSO
GO:0061572	actin filament bundle organization	0.00572	175	15	7.81	0.086	2.243	ENSMUSG00000018909;ENSMUSG00000020846;ENSMUSG00000021013;ENSMUSG00000022091;ENSMUSG00000022099;ENSMUSG00000026778;ENSMUSG00000028832;ENSMUSG00000031834;ENSMUSG00000032194;ENSMUSG00000038738;ENSMUSG00000041362;ENSMUSG00000042099;ENSMUSG00000045092;ENSMUSG00000049515;ENSMUSG00000072955	Arrb1;Rflnb;Ttc8;Sorbs3;Dmtn;Prkcq;Stmn1;Pik3r2;Kank2;Shank1;Shtn1;Kank3;S1pr1;Espnl;Tmsb15l	1396	down	condition_DMSO_LPS_vs_DMSO
GO:0048232	male gamete generation	0.00576	656	33	29.27	0.05	2.24	ENSMUSG00000002190;ENSMUSG00000002799;ENSMUSG00000005045;ENSMUSG00000011267;ENSMUSG00000020150;ENSMUSG00000021245;ENSMUSG00000024206;ENSMUSG00000026018;ENSMUSG00000027353;ENSMUSG00000028575;ENSMUSG00000031893;ENSMUSG00000031931;ENSMUSG00000032815;ENSMUSG00000033031;ENSMUSG00000033952;ENSMUSG00000033985;ENSMUSG00000034329;ENSMUSG00000034773;ENSMUSG00000035455;ENSMUSG00000037001;ENSMUSG00000039781;…	Clgn;Jag2;Chd5;Zfp296;Gamt;Mlh3;Rfx2;Ica1l;Mcm8;Eqtn;Tsnaxip1;Ankrd49;Fanca;Cip2a;Aspm;Tesk2;Brip1;Hrob;Fignl1;Zfp39;Cep131;Brca2;Ccnb1;Zfp41;Tssk6;H2ax;Tmem119;Hmgb2;Lrguk;Prss43;Cntd1;Zfp541;Fancf	1396	down	condition_DMSO_LPS_vs_DMSO
GO:0060099	regulation of phagocytosis, engulfment	0.00578	19	3	0.85	0.158	2.238	ENSMUSG00000018924;ENSMUSG00000023992;ENSMUSG00000034652	Alox15;Trem2;Cd300a	1396	down	condition_DMSO_LPS_vs_DMSO
GO:0098598	learned vocalization behavior or vocal learning	0.00578	11	3	0.49	0.273	2.238	ENSMUSG00000027168;ENSMUSG00000029563;ENSMUSG00000049625	Pax6;Foxp2;Tifab	1396	down	condition_DMSO_LPS_vs_DMSO
GO:0003149	membranous septum morphogenesis	0.00607	9	3	0.4	0.333	2.217	ENSMUSG00000026556;ENSMUSG00000039239;ENSMUSG00000050288	Vangl2;Tgfb2;Fzd2	1396	down	condition_DMSO_LPS_vs_DMSO
GO:1903238	positive regulation of leukocyte tethering or rolling	0.00607	9	3	0.4	0.333	2.217	ENSMUSG00000027009;ENSMUSG00000036587;ENSMUSG00000049307	Itga4;Fut7;Fut4	1396	down	condition_DMSO_LPS_vs_DMSO
GO:0051973	positive regulation of telomerase activity	0.00631	38	6	1.7	0.158	2.2	ENSMUSG00000019876;ENSMUSG00000020897;ENSMUSG00000026622;ENSMUSG00000026778;ENSMUSG00000031403;ENSMUSG00000072647	Pkib;Aurkb;Nek2;Prkcq;Dkc1;Adam1a	1396	down	condition_DMSO_LPS_vs_DMSO
GO:0008608	attachment of spindle microtubules to kinetochore	0.00822	36	11	1.61	0.306	2.085	ENSMUSG00000020897;ENSMUSG00000023940;ENSMUSG00000024056;ENSMUSG00000026622;ENSMUSG00000026683;ENSMUSG00000027326;ENSMUSG00000027699;ENSMUSG00000028678;ENSMUSG00000029554;ENSMUSG00000041147;ENSMUSG00000041431	Aurkb;Sgo1;Ndc80;Nek2;Nuf2;Knl1;Ect2;Kif2c;Mad1l1;Brca2;Ccnb1	1396	down	condition_DMSO_LPS_vs_DMSO
GO:1904667	negative regulation of ubiquitin protein ligase activity	0.00839	10	3	0.45	0.3	2.076	ENSMUSG00000019773;ENSMUSG00000029910;ENSMUSG00000042215	Fbxo5;Mad2l1;Bag2	1396	down	condition_DMSO_LPS_vs_DMSO
GO:0071168	protein localization to chromatin	0.0089	26	5	1.16	0.192	2.051	ENSMUSG00000022034;ENSMUSG00000024151;ENSMUSG00000024791;ENSMUSG00000027353;ENSMUSG00000030867	Esco2;Msh2;Cdca5;Mcm8;Plk1	1396	down	condition_DMSO_LPS_vs_DMSO
GO:0002755	MyD88-dependent toll-like receptor signaling pathway	0.00892	19	4	0.85	0.211	2.05	ENSMUSG00000033777;ENSMUSG00000034652;ENSMUSG00000039005;ENSMUSG00000040522	Tlr13;Cd300a;Tlr4;Tlr8	1396	down	condition_DMSO_LPS_vs_DMSO
GO:0007049	cell cycle	0.00928	1723	155	76.87	0.09	2.032	ENSMUSG00000000028;ENSMUSG00000000058;ENSMUSG00000001517;ENSMUSG00000002190;ENSMUSG00000002870;ENSMUSG00000003779;ENSMUSG00000005233;ENSMUSG00000005410;ENSMUSG00000005718;ENSMUSG00000006398;ENSMUSG00000007080;ENSMUSG00000012443;ENSMUSG00000016984;ENSMUSG00000017146;ENSMUSG00000017466;ENSMUSG00000017499;ENSMUSG00000017716;ENSMUSG00000017861;ENSMUSG00000019773;ENSMUSG00000020185;ENSMUSG00000020623;…	Cdc45;Cav2;Foxm1;Clgn;Mcm2;Kif20a;Spc25;Mcm5;Tfap4;Cdc20;Pole;Kif11;Etaa1;Brca1;Timp2;Cdc6;Birc5;Mybl2;Fbxo5;E2f7;Map2k6;Pimreg;Aurkb;Top2a;Srsf5;Mlh3;Cenpk;Pbk;Esco2;Haus4;Ajuba;Dscc1;Lmln;Chaf1b;Mis18a;Cdca3;Sgo1;Ndc80;Msh2;Camk2a;Pdgfrb;Cdca5;Kif20b;Hhex;Cep55;Pidd1;Cpeb1;Cd28;Mcm6;Cenpf;Nek2;Nuf2;Prkcq;Ak1;Sapcd2;Pax6;Nusap1;Rad51;Knl1;Mcm8;Bmp2;Aurka;Dsn1;Fam83d;Ect2;Ccna2;Iqgap3;Ccne2;Smc2;…	1396	down	condition_DMSO_LPS_vs_DMSO
GO:0051497	negative regulation of stress fiber assembly	0.00984	30	5	1.34	0.167	2.007	ENSMUSG00000028832;ENSMUSG00000032194;ENSMUSG00000042099;ENSMUSG00000045092;ENSMUSG00000072955	Stmn1;Kank2;Kank3;S1pr1;Tmsb15l	1396	down	condition_DMSO_LPS_vs_DMSO
GO:0071625	vocalization behavior	0.01076	20	4	0.89	0.2	1.968	ENSMUSG00000029563;ENSMUSG00000030739;ENSMUSG00000038738;ENSMUSG00000049625	Foxp2;Myh14;Shank1;Tifab	1396	down	condition_DMSO_LPS_vs_DMSO
GO:0010389	regulation of G2/M transition of mitotic cell cycle	0.01091	81	14	3.61	0.173	1.962	ENSMUSG00000017146;ENSMUSG00000017499;ENSMUSG00000019773;ENSMUSG00000020897;ENSMUSG00000026605;ENSMUSG00000026778;ENSMUSG00000032555;ENSMUSG00000035390;ENSMUSG00000037474;ENSMUSG00000041431;ENSMUSG00000041498;ENSMUSG00000042489;ENSMUSG00000046591;ENSMUSG00000070348	Brca1;Cdc6;Fbxo5;Aurkb;Cenpf;Prkcq;Topbp1;Brsk1;Dtl;Ccnb1;Kif14;Clspn;Ticrr;Ccnd1	1396	down	condition_DMSO_LPS_vs_DMSO
GO:0045143	homologous chromosome segregation	0.01107	63	8	2.81	0.127	1.956	ENSMUSG00000021245;ENSMUSG00000025586;ENSMUSG00000028212;ENSMUSG00000030867;ENSMUSG00000034023;ENSMUSG00000034329;ENSMUSG00000041147;ENSMUSG00000058290	Mlh3;Cpeb1;Ccne2;Plk1;Fancd2;Brip1;Brca2;Espl1	1396	down	condition_DMSO_LPS_vs_DMSO
GO:0031503	protein-containing complex localization	0.01109	246	19	10.97	0.077	1.955	ENSMUSG00000011263;ENSMUSG00000017716;ENSMUSG00000020739;ENSMUSG00000024169;ENSMUSG00000024617;ENSMUSG00000024986;ENSMUSG00000026764;ENSMUSG00000027478;ENSMUSG00000028430;ENSMUSG00000037855;ENSMUSG00000039781;ENSMUSG00000040276;ENSMUSG00000050107;ENSMUSG00000051444;ENSMUSG00000061024;ENSMUSG00000067242;ENSMUSG00000075271;ENSMUSG00000075272;ENSMUSG00000075273	Exoc3l2;Birc5;Nup85;Ift140;Camk2a;Hhex;Kif5c;Dnmt3b;Nol6;Zfp365;Cep131;Pacsin1;Haspin;Bbs12;Rrs1;Lgi1;Ttc30a1;Ttc30a2;Ttc30b	1396	down	condition_DMSO_LPS_vs_DMSO
GO:0007080	mitotic metaphase plate congression	0.01111	46	10	2.05	0.217	1.954	ENSMUSG00000020897;ENSMUSG00000024056;ENSMUSG00000024791;ENSMUSG00000026683;ENSMUSG00000028678;ENSMUSG00000029554;ENSMUSG00000041431;ENSMUSG00000041498;ENSMUSG00000061024;ENSMUSG00000079553	Aurkb;Ndc80;Cdca5;Nuf2;Kif2c;Mad1l1;Ccnb1;Kif14;Rrs1;Kifc1	1396	down	condition_DMSO_LPS_vs_DMSO
GO:1904666	regulation of ubiquitin protein ligase activity	0.01114	22	7	0.98	0.318	1.953	ENSMUSG00000006398;ENSMUSG00000019773;ENSMUSG00000029910;ENSMUSG00000030867;ENSMUSG00000032589;ENSMUSG00000042215;ENSMUSG00000055493	Cdc20;Fbxo5;Mad2l1;Plk1;Bsn;Bag2;Epm2a	1396	down	condition_DMSO_LPS_vs_DMSO
GO:0019985	translesion synthesis	0.01114	18	4	0.8	0.222	1.953	ENSMUSG00000020974;ENSMUSG00000037474;ENSMUSG00000038644;ENSMUSG00000040204	Pole2;Dtl;Pold1;Pclaf	1396	down	condition_DMSO_LPS_vs_DMSO
GO:0002495	antigen processing and presentation of peptide antigen via MHC class II	0.01118	17	5	0.76	0.294	1.952	ENSMUSG00000023992;ENSMUSG00000036322;ENSMUSG00000036469;ENSMUSG00000036594;ENSMUSG00000037548	Trem2;H2-Ea;Marchf1;H2-Aa;H2-DMb2	1396	down	condition_DMSO_LPS_vs_DMSO
GO:0045086	positive regulation of interleukin-2 biosynthetic process	0.01116	11	3	0.49	0.273	1.952	ENSMUSG00000026012;ENSMUSG00000026778;ENSMUSG00000036526	Cd28;Prkcq;Card11	1396	down	condition_DMSO_LPS_vs_DMSO
GO:0071480	cellular response to gamma radiation	0.01131	31	5	1.38	0.161	1.947	ENSMUSG00000026187;ENSMUSG00000027323;ENSMUSG00000032409;ENSMUSG00000038418;ENSMUSG00000049932	Xrcc5;Rad51;Atr;Egr1;H2ax	1396	down	condition_DMSO_LPS_vs_DMSO
GO:0010212	response to ionizing radiation	0.01233	156	20	6.96	0.128	1.909	ENSMUSG00000017146;ENSMUSG00000021215;ENSMUSG00000024151;ENSMUSG00000026187;ENSMUSG00000027323;ENSMUSG00000027478;ENSMUSG00000027699;ENSMUSG00000028702;ENSMUSG00000030346;ENSMUSG00000032409;ENSMUSG00000032555;ENSMUSG00000034023;ENSMUSG00000035455;ENSMUSG00000038418;ENSMUSG00000041147;ENSMUSG00000046591;ENSMUSG00000049932;ENSMUSG00000070348;ENSMUSG00000074743;ENSMUSG00000078773	Brca1;Net1;Msh2;Xrcc5;Rad51;Dnmt3b;Ect2;Rad54l;Rad51ap1;Atr;Topbp1;Fancd2;Fignl1;Egr1;Brca2;Ticrr;H2ax;Ccnd1;Thbd;Rad54b	1396	down	condition_DMSO_LPS_vs_DMSO
GO:0001558	regulation of cell growth	0.01318	419	18	18.69	0.043	1.88	ENSMUSG00000004100;ENSMUSG00000017493;ENSMUSG00000024011;ENSMUSG00000029036;ENSMUSG00000030731;ENSMUSG00000031389;ENSMUSG00000031398;ENSMUSG00000037032;ENSMUSG00000039164;ENSMUSG00000039239;ENSMUSG00000040658;ENSMUSG00000041362;ENSMUSG00000041498;ENSMUSG00000047281;ENSMUSG00000051149;ENSMUSG00000055493;ENSMUSG00000067242;ENSMUSG00000072437	Ppan;Igfbp4;Pi16;Atad3a;Syt3;Arhgap4;Plxna3;Apbb1;Naif1;Tgfb2;Dnph1;Shtn1;Kif14;Sfn;Adnp;Epm2a;Lgi1;Nanos1	1396	down	condition_DMSO_LPS_vs_DMSO
GO:0051310	metaphase plate congression	0.01408	62	13	2.77	0.21	1.851	ENSMUSG00000020897;ENSMUSG00000024056;ENSMUSG00000024791;ENSMUSG00000026605;ENSMUSG00000026683;ENSMUSG00000027654;ENSMUSG00000028678;ENSMUSG00000029554;ENSMUSG00000041147;ENSMUSG00000041431;ENSMUSG00000041498;ENSMUSG00000061024;ENSMUSG00000079553	Aurkb;Ndc80;Cdca5;Cenpf;Nuf2;Fam83d;Kif2c;Mad1l1;Brca2;Ccnb1;Kif14;Rrs1;Kifc1	1396	down	condition_DMSO_LPS_vs_DMSO
GO:0051090	regulation of DNA-binding transcription factor activity	0.0143	387	22	17.27	0.057	1.845	ENSMUSG00000013483;ENSMUSG00000018909;ENSMUSG00000024617;ENSMUSG00000026778;ENSMUSG00000028133;ENSMUSG00000031451;ENSMUSG00000032501;ENSMUSG00000032586;ENSMUSG00000032815;ENSMUSG00000033728;ENSMUSG00000034023;ENSMUSG00000036526;ENSMUSG00000037583;ENSMUSG00000037846;ENSMUSG00000038482;ENSMUSG00000039005;ENSMUSG00000041000;ENSMUSG00000048349;ENSMUSG00000050288;ENSMUSG00000052336;ENSMUSG00000052688;…	Card14;Arrb1;Camk2a;Prkcq;Rwdd3;Gas6;Trib1;Traip;Fanca;Lrrc14;Fancd2;Card11;Nr0b2;Rtkn2;Tfdp1;Tlr4;Trim62;Pou4f1;Fzd2;Cx3cr1;Rab7b;Tnfsf18	1396	down	condition_DMSO_LPS_vs_DMSO
GO:0046459	short-chain fatty acid metabolic process	0.01439	12	3	0.54	0.25	1.842	ENSMUSG00000021786;ENSMUSG00000027452;ENSMUSG00000052392	Oxsm;Acss1;Acot4	1396	down	condition_DMSO_LPS_vs_DMSO
GO:0044849	estrous cycle	0.01515	22	4	0.98	0.182	1.82	ENSMUSG00000009292;ENSMUSG00000027239;ENSMUSG00000038418;ENSMUSG00000051149	Trpm2;Mdk;Egr1;Adnp	1396	down	condition_DMSO_LPS_vs_DMSO
GO:0032331	negative regulation of chondrocyte differentiation	0.01515	22	4	0.98	0.182	1.82	ENSMUSG00000017491;ENSMUSG00000020846;ENSMUSG00000024940;ENSMUSG00000063765	Rarb;Rflnb;Ltbp3;Chadl	1396	down	condition_DMSO_LPS_vs_DMSO
GO:0018105	peptidyl-serine phosphorylation	0.01525	319	21	14.23	0.066	1.817	ENSMUSG00000006494;ENSMUSG00000018909;ENSMUSG00000020897;ENSMUSG00000022033;ENSMUSG00000022099;ENSMUSG00000024617;ENSMUSG00000026778;ENSMUSG00000027496;ENSMUSG00000030867;ENSMUSG00000031451;ENSMUSG00000032409;ENSMUSG00000034570;ENSMUSG00000035390;ENSMUSG00000038379;ENSMUSG00000038967;ENSMUSG00000041431;ENSMUSG00000042489;ENSMUSG00000042978;ENSMUSG00000047654;ENSMUSG00000055493;ENSMUSG00000072647	Pdk1;Arrb1;Aurkb;Pbk;Dmtn;Camk2a;Prkcq;Aurka;Plk1;Gas6;Atr;Inpp5j;Brsk1;Ttk;Pdk2;Ccnb1;Clspn;Sbk1;Tssk6;Epm2a;Adam1a	1396	down	condition_DMSO_LPS_vs_DMSO
GO:0048812	neuron projection morphogenesis	0.01629	649	37	28.95	0.057	1.788	ENSMUSG00000021013;ENSMUSG00000023328;ENSMUSG00000024617;ENSMUSG00000024621;ENSMUSG00000024795;ENSMUSG00000026556;ENSMUSG00000026764;ENSMUSG00000026959;ENSMUSG00000027009;ENSMUSG00000027168;ENSMUSG00000027253;ENSMUSG00000027496;ENSMUSG00000028832;ENSMUSG00000030731;ENSMUSG00000031016;ENSMUSG00000031385;ENSMUSG00000031389;ENSMUSG00000031398;ENSMUSG00000032036;ENSMUSG00000032064;ENSMUSG00000035064;…	Ttc8;Ache;Camk2a;Csf1r;Kif20b;Vangl2;Kif5c;Grin1;Itga4;Pax6;Lrp4;Aurka;Stmn1;Syt3;Wee1;Plxnb3;Arhgap4;Plxna3;Kirrel3;Dixdc1;Eef2k;Brsk1;Prtg;Apbb1;Zfp365;Shank1;Tgfb2;Pacsin1;Shtn1;B4gat1;Tsku;Amigo1;Adnp;Fbxo31;Lgi1;Ntf5;Ntn3	1396	down	condition_DMSO_LPS_vs_DMSO
GO:0002244	hematopoietic progenitor cell differentiation	0.01647	141	12	6.29	0.085	1.783	ENSMUSG00000020914;ENSMUSG00000022034;ENSMUSG00000024620;ENSMUSG00000024621;ENSMUSG00000026187;ENSMUSG00000028069;ENSMUSG00000036777;ENSMUSG00000043157;ENSMUSG00000046295;ENSMUSG00000048416;ENSMUSG00000059956;ENSMUSG00000061024	Top2a;Esco2;Pdgfrb;Csf1r;Xrcc5;Gpatch4;Anln;Arl11;Ankle1;Mlf1;Serpinb12;Rrs1	1396	down	condition_DMSO_LPS_vs_DMSO
GO:0000132	establishment of mitotic spindle orientation	0.01661	34	5	1.52	0.147	1.78	ENSMUSG00000024056;ENSMUSG00000026955;ENSMUSG00000027168;ENSMUSG00000029910;ENSMUSG00000030867	Ndc80;Sapcd2;Pax6;Mad2l1;Plk1	1396	down	condition_DMSO_LPS_vs_DMSO
GO:0035556	intracellular signal transduction	0.01668	2517	136	112.29	0.054	1.778	ENSMUSG00000000058;ENSMUSG00000001020;ENSMUSG00000001517;ENSMUSG00000002007;ENSMUSG00000005045;ENSMUSG00000005718;ENSMUSG00000006360;ENSMUSG00000006494;ENSMUSG00000009292;ENSMUSG00000013033;ENSMUSG00000014158;ENSMUSG00000017146;ENSMUSG00000017466;ENSMUSG00000017493;ENSMUSG00000018909;ENSMUSG00000018924;ENSMUSG00000020185;ENSMUSG00000020623;ENSMUSG00000021200;ENSMUSG00000021215;ENSMUSG00000021697;…	Cav2;S100a4;Foxm1;Srpk3;Chd5;Tfap4;Crip1;Pdk1;Trpm2;Adgrl1;Trpv4;Brca1;Timp2;Igfbp4;Arrb1;Alox15;E2f7;Map2k6;Asb2;Net1;Depdc1b;Spata13;Pbk;Sorbs3;Dmtn;Ajuba;Deptor;Dgkg;Cd4;Trem2;Treml1;Fgd2;Cbs;Msh2;Telo2;Rgs11;Pdgfrb;Csf1r;Pdcd4;Cep55;Gsto1;Pidd1;Cd28;Vangl2;Prkcq;Gsn;Grin1;Chac1;Bmp2;Fam83d;Ect2;Ccna2;Iqgap3;Depdc1a;Stmn1;Map3k6;Ccr9;Rasgef1a;Ing4;Sbk2;Plk1;Denn2b;Dusp9;F7;Gas6;Pik3r2;Dixdc1;K…	1396	down	condition_DMSO_LPS_vs_DMSO
GO:2001251	negative regulation of chromosome organization	0.01789	146	16	6.51	0.11	1.747	ENSMUSG00000002870;ENSMUSG00000017146;ENSMUSG00000017716;ENSMUSG00000019773;ENSMUSG00000020897;ENSMUSG00000020914;ENSMUSG00000024056;ENSMUSG00000026187;ENSMUSG00000027478;ENSMUSG00000029554;ENSMUSG00000029910;ENSMUSG00000030867;ENSMUSG00000038379;ENSMUSG00000041064;ENSMUSG00000041431;ENSMUSG00000051235	Mcm2;Brca1;Birc5;Fbxo5;Aurkb;Top2a;Ndc80;Xrcc5;Dnmt3b;Mad1l1;Mad2l1;Plk1;Ttk;Pif1;Ccnb1;Gen1	1396	down	condition_DMSO_LPS_vs_DMSO
GO:0007059	chromosome segregation	0.01801	325	52	14.5	0.16	1.744	ENSMUSG00000005233;ENSMUSG00000006398;ENSMUSG00000017146;ENSMUSG00000017499;ENSMUSG00000017716;ENSMUSG00000019773;ENSMUSG00000020897;ENSMUSG00000020914;ENSMUSG00000021245;ENSMUSG00000021714;ENSMUSG00000022034;ENSMUSG00000022422;ENSMUSG00000022978;ENSMUSG00000023940;ENSMUSG00000024056;ENSMUSG00000024791;ENSMUSG00000025586;ENSMUSG00000026605;ENSMUSG00000026622;ENSMUSG00000026683;ENSMUSG00000027306;…	Spc25;Cdc20;Brca1;Cdc6;Birc5;Fbxo5;Aurkb;Top2a;Mlh3;Cenpk;Esco2;Dscc1;Mis18a;Sgo1;Ndc80;Cdca5;Cpeb1;Cenpf;Nek2;Nuf2;Nusap1;Knl1;Dsn1;Fam83d;Ect2;Ccne2;Smc2;Kif2c;Mad1l1;Mad2l1;Plk1;Mki67;Kif23;Fancd2;Kif4;Brip1;Ncapd3;Ncapd2;Ttk;Eme1;Brca2;Ccnb1;Kif14;Cenph;Cdca2;Haspin;Gen1;Kif18b;Espl1;Rrs1;Oip5;Kifc1	1396	down	condition_DMSO_LPS_vs_DMSO
GO:0042180	cellular ketone metabolic process	0.01802	206	15	9.19	0.073	1.744	ENSMUSG00000006494;ENSMUSG00000009905;ENSMUSG00000017146;ENSMUSG00000021594;ENSMUSG00000022947;ENSMUSG00000023019;ENSMUSG00000026489;ENSMUSG00000027358;ENSMUSG00000038418;ENSMUSG00000038967;ENSMUSG00000039783;ENSMUSG00000039958;ENSMUSG00000040213;ENSMUSG00000055782;ENSMUSG00000074064	Pdk1;Kdsr;Brca1;Srd5a1;Cbr3;Gpd1;Coq8a;Bmp2;Egr1;Pdk2;Kmo;Etfbkmt;Kyat3;Abcd2;Mlycd	1396	down	condition_DMSO_LPS_vs_DMSO
GO:0097028	dendritic cell differentiation	0.01806	43	5	1.92	0.116	1.743	ENSMUSG00000009292;ENSMUSG00000023992;ENSMUSG00000029810;ENSMUSG00000031451;ENSMUSG00000058818	Trpm2;Trem2;Tmem176b;Gas6;Pirb	1396	down	condition_DMSO_LPS_vs_DMSO
GO:0002824	positive regulation of adaptive immune response based on somatic recombination of immune receptors built from immunoglobulin superfamily domains	0.01813	139	9	6.2	0.065	1.742	ENSMUSG00000006611;ENSMUSG00000023274;ENSMUSG00000024151;ENSMUSG00000026012;ENSMUSG00000026778;ENSMUSG00000031497;ENSMUSG00000044991;ENSMUSG00000049709;ENSMUSG00000089669	Hfe;Cd4;Msh2;Cd28;Prkcq;Tnfsf13b;Shld1;Nlrp10;Tnfsf13	1396	down	condition_DMSO_LPS_vs_DMSO
GO:0019370	leukotriene biosynthetic process	0.0181	13	3	0.58	0.231	1.742	ENSMUSG00000020377;ENSMUSG00000025701;ENSMUSG00000074604	Ltc4s;Alox5;Mgst2	1396	down	condition_DMSO_LPS_vs_DMSO
GO:0002260	lymphocyte homeostasis	0.0181	71	7	3.17	0.099	1.742	ENSMUSG00000022496;ENSMUSG00000025993;ENSMUSG00000031142;ENSMUSG00000031497;ENSMUSG00000032218;ENSMUSG00000039239;ENSMUSG00000058818	Tnfrsf17;Slc40a1;Cacna1f;Tnfsf13b;Ccnb2;Tgfb2;Pirb	1396	down	condition_DMSO_LPS_vs_DMSO
GO:0050870	positive regulation of T cell activation	0.0181	192	11	8.57	0.057	1.742	ENSMUSG00000023274;ENSMUSG00000026009;ENSMUSG00000026012;ENSMUSG00000026778;ENSMUSG00000027239;ENSMUSG00000031497;ENSMUSG00000036526;ENSMUSG00000036594;ENSMUSG00000074677;ENSMUSG00000095028;ENSMUSG00000095788	Cd4;Icos;Cd28;Prkcq;Mdk;Tnfsf13b;Card11;H2-Aa;Sirpb1c;Sirpb1b;Sirpb1a	1396	down	condition_DMSO_LPS_vs_DMSO
GO:0042989	sequestering of actin monomers	0.0181	13	3	0.58	0.231	1.742	ENSMUSG00000026879;ENSMUSG00000072955;ENSMUSG00000089768	Gsn;Tmsb15l;Tmsb15b1	1396	down	condition_DMSO_LPS_vs_DMSO
GO:1904183	negative regulation of pyruvate dehydrogenase activity	0.01817	5	2	0.22	0.4	1.741	ENSMUSG00000006494;ENSMUSG00000038967	Pdk1;Pdk2	1396	down	condition_DMSO_LPS_vs_DMSO
GO:0071502	cellular response to temperature stimulus	0.01817	5	2	0.22	0.4	1.741	ENSMUSG00000009292;ENSMUSG00000049511	Trpm2;Htr1b	1396	down	condition_DMSO_LPS_vs_DMSO
GO:0030263	apoptotic chromosome condensation	0.01817	5	2	0.22	0.4	1.741	ENSMUSG00000020914;ENSMUSG00000029027	Top2a;Dffb	1396	down	condition_DMSO_LPS_vs_DMSO
GO:0009176	pyrimidine deoxyribonucleoside monophosphate metabolic process	0.01817	5	2	0.22	0.4	1.741	ENSMUSG00000021982;ENSMUSG00000027203	Cdadc1;Dut	1396	down	condition_DMSO_LPS_vs_DMSO
GO:0006116	NADH oxidation	0.01817	5	2	0.22	0.4	1.741	ENSMUSG00000023019;ENSMUSG00000025150	Gpd1;Cbr2	1396	down	condition_DMSO_LPS_vs_DMSO
GO:0032497	detection of lipopolysaccharide	0.01817	5	2	0.22	0.4	1.741	ENSMUSG00000023992;ENSMUSG00000039005	Trem2;Tlr4	1396	down	condition_DMSO_LPS_vs_DMSO
GO:0019346	transsulfuration	0.01817	5	2	0.22	0.4	1.741	ENSMUSG00000024039;ENSMUSG00000044986	Cbs;Tst	1396	down	condition_DMSO_LPS_vs_DMSO
GO:0048298	positive regulation of isotype switching to IgA isotypes	0.01817	5	2	0.22	0.4	1.741	ENSMUSG00000024151;ENSMUSG00000089669	Msh2;Tnfsf13	1396	down	condition_DMSO_LPS_vs_DMSO
GO:0035787	cell migration involved in kidney development	0.01817	5	2	0.22	0.4	1.741	ENSMUSG00000024620;ENSMUSG00000026556	Pdgfrb;Vangl2	1396	down	condition_DMSO_LPS_vs_DMSO
GO:0097176	epoxide metabolic process	0.01817	5	2	0.22	0.4	1.741	ENSMUSG00000025701;ENSMUSG00000038776	Alox5;Ephx1	1396	down	condition_DMSO_LPS_vs_DMSO
GO:0009786	regulation of asymmetric cell division	0.01817	5	2	0.22	0.4	1.741	ENSMUSG00000027168;ENSMUSG00000033952	Pax6;Aspm	1396	down	condition_DMSO_LPS_vs_DMSO
GO:0042660	positive regulation of cell fate specification	0.01817	5	2	0.22	0.4	1.741	ENSMUSG00000027168;ENSMUSG00000037225	Pax6;Fgf2	1396	down	condition_DMSO_LPS_vs_DMSO
GO:0021559	trigeminal nerve development	0.01814	10	3	0.45	0.3	1.741	ENSMUSG00000031398;ENSMUSG00000048349;ENSMUSG00000049625	Plxna3;Pou4f1;Tifab	1396	down	condition_DMSO_LPS_vs_DMSO
GO:0046959	habituation	0.01817	5	2	0.22	0.4	1.741	ENSMUSG00000038738;ENSMUSG00000055493	Shank1;Epm2a	1396	down	condition_DMSO_LPS_vs_DMSO
GO:0032053	ciliary basal body organization	0.01817	5	2	0.22	0.4	1.741	ENSMUSG00000040860;ENSMUSG00000040936	Crocc;Ulk4	1396	down	condition_DMSO_LPS_vs_DMSO
GO:0006486	protein glycosylation	0.01882	231	16	10.31	0.069	1.725	ENSMUSG00000026829;ENSMUSG00000027963;ENSMUSG00000029570;ENSMUSG00000033316;ENSMUSG00000036587;ENSMUSG00000039357;ENSMUSG00000040364;ENSMUSG00000041594;ENSMUSG00000042104;ENSMUSG00000043998;ENSMUSG00000046152;ENSMUSG00000047379;ENSMUSG00000049307;ENSMUSG00000050796;ENSMUSG00000051950;ENSMUSG00000090035	Gbgt1;Extl2;Lfng;Galnt9;Fut7;Fut11;Sec1;Tmtc4;Uggt2;Mgat2;Fut10;B4gat1;Fut4;B3galt6;B3glct;Galnt4	1396	down	condition_DMSO_LPS_vs_DMSO
GO:0043065	positive regulation of apoptotic process	0.02029	653	34	29.13	0.052	1.693	ENSMUSG00000002104;ENSMUSG00000005718;ENSMUSG00000017491;ENSMUSG00000017861;ENSMUSG00000018909;ENSMUSG00000020623;ENSMUSG00000020914;ENSMUSG00000021215;ENSMUSG00000022358;ENSMUSG00000024617;ENSMUSG00000024620;ENSMUSG00000024975;ENSMUSG00000025507;ENSMUSG00000026196;ENSMUSG00000026879;ENSMUSG00000026959;ENSMUSG00000027009;ENSMUSG00000027358;ENSMUSG00000027699;ENSMUSG00000030330;ENSMUSG00000031613;…	Rapsn;Tfap4;Rarb;Mybl2;Arrb1;Map2k6;Top2a;Net1;Fbxo32;Camk2a;Pdgfrb;Pdcd4;Pidd1;Bard1;Gsn;Grin1;Itga4;Bmp2;Ect2;Ing4;Hpgd;Calhm2;Melk;Apbb1;Egr1;Tlr4;Tgfb2;Rnf122;Bmf;Adrb2;Pou4f1;Fzd9;Cxcr3;Plekhf1	1396	down	condition_DMSO_LPS_vs_DMSO
GO:0006281	DNA repair	0.02032	485	66	21.64	0.136	1.692	ENSMUSG00000000028;ENSMUSG00000001517;ENSMUSG00000002870;ENSMUSG00000005410;ENSMUSG00000007035;ENSMUSG00000007080;ENSMUSG00000016984;ENSMUSG00000017146;ENSMUSG00000020156;ENSMUSG00000020974;ENSMUSG00000021245;ENSMUSG00000022034;ENSMUSG00000022945;ENSMUSG00000024151;ENSMUSG00000024791;ENSMUSG00000025578;ENSMUSG00000026187;ENSMUSG00000026196;ENSMUSG00000026355;ENSMUSG00000026429;ENSMUSG00000027323;…	Cdc45;Foxm1;Mcm2;Mcm5;Msh5;Pole;Etaa1;Brca1;Pwwp3a;Pole2;Mlh3;Esco2;Chaf1b;Msh2;Cdca5;Cbx8;Xrcc5;Bard1;Mcm6;Ube2t;Rad51;Mcm8;Smc2;Mutyh;Rad54l;Ung;Mcm7;Recql;Rad51ap1;Topbp1;Fanca;Fancd2;Polq;Brip1;Hrob;Parpbp;Fignl1;Apex1;Dna2;Apbb1;Dtl;Zfp365;Pold1;Eme1;Fanci;Neil3;Exo1;Pclaf;Nsmce4a;Pif1;Brca2;Mcm3;Clspn;Palb2;Shld1;Mms22l;Ticrr;Fancb;H2ax;Gen1;Swsap1;Rnaseh2a;Tonsl;Aunip;Rad54b;Fancf	1396	down	condition_DMSO_LPS_vs_DMSO
GO:0008340	determination of adult lifespan	0.02051	24	4	1.07	0.167	1.688	ENSMUSG00000024151;ENSMUSG00000026365;ENSMUSG00000028702;ENSMUSG00000078773	Msh2;Cfh;Rad54l;Rad54b	1396	down	condition_DMSO_LPS_vs_DMSO
GO:0006310	DNA recombination	0.02083	278	43	12.4	0.155	1.681	ENSMUSG00000000028;ENSMUSG00000002870;ENSMUSG00000005410;ENSMUSG00000017146;ENSMUSG00000020914;ENSMUSG00000024151;ENSMUSG00000026012;ENSMUSG00000026187;ENSMUSG00000026355;ENSMUSG00000027323;ENSMUSG00000027353;ENSMUSG00000028702;ENSMUSG00000029591;ENSMUSG00000029730;ENSMUSG00000030243;ENSMUSG00000030346;ENSMUSG00000032555;ENSMUSG00000034023;ENSMUSG00000034206;ENSMUSG00000034329;ENSMUSG00000035365;…	Cdc45;Mcm2;Mcm5;Brca1;Top2a;Msh2;Cd28;Xrcc5;Mcm6;Rad51;Mcm8;Rad54l;Ung;Mcm7;Recql;Rad51ap1;Topbp1;Fancd2;Polq;Brip1;Parpbp;Fignl1;Apex1;Zfp365;Eme1;Exo1;Nsmce4a;Pif1;Brca2;Mcm3;Palb2;Shld1;Mms22l;Ankle1;H2ax;Gen1;Swsap1;Hmgb2;Tonsl;Aunip;Cntd1;Rad54b;Tnfsf13	1396	down	condition_DMSO_LPS_vs_DMSO
GO:0045132	meiotic chromosome segregation	0.02183	96	14	4.28	0.146	1.661	ENSMUSG00000020914;ENSMUSG00000021245;ENSMUSG00000023940;ENSMUSG00000025586;ENSMUSG00000026683;ENSMUSG00000028212;ENSMUSG00000028312;ENSMUSG00000030867;ENSMUSG00000034023;ENSMUSG00000034329;ENSMUSG00000038379;ENSMUSG00000039055;ENSMUSG00000041147;ENSMUSG00000058290	Top2a;Mlh3;Sgo1;Cpeb1;Nuf2;Ccne2;Smc2;Plk1;Fancd2;Brip1;Ttk;Eme1;Brca2;Espl1	1396	down	condition_DMSO_LPS_vs_DMSO
GO:0060074	synapse maturation	0.0222	29	5	1.29	0.172	1.654	ENSMUSG00000006398;ENSMUSG00000013033;ENSMUSG00000035863;ENSMUSG00000038738;ENSMUSG00000052336	Cdc20;Adgrl1;Palm;Shank1;Cx3cr1	1396	down	condition_DMSO_LPS_vs_DMSO
GO:0071281	cellular response to iron ion	0.02228	14	3	0.62	0.214	1.652	ENSMUSG00000006611;ENSMUSG00000025993;ENSMUSG00000041431	Hfe;Slc40a1;Ccnb1	1396	down	condition_DMSO_LPS_vs_DMSO
GO:0072425	signal transduction involved in G2 DNA damage checkpoint	0.02228	14	3	0.62	0.214	1.652	ENSMUSG00000017146;ENSMUSG00000030867;ENSMUSG00000037474	Brca1;Plk1;Dtl	1396	down	condition_DMSO_LPS_vs_DMSO
GO:0010457	centriole-centriole cohesion	0.02228	14	3	0.62	0.214	1.652	ENSMUSG00000023940;ENSMUSG00000026622;ENSMUSG00000040860	Sgo1;Nek2;Crocc	1396	down	condition_DMSO_LPS_vs_DMSO
GO:0048103	somatic stem cell division	0.02228	14	3	0.62	0.214	1.652	ENSMUSG00000026556;ENSMUSG00000039239;ENSMUSG00000040936	Vangl2;Tgfb2;Ulk4	1396	down	condition_DMSO_LPS_vs_DMSO
GO:0097421	liver regeneration	0.02333	37	5	1.65	0.135	1.632	ENSMUSG00000006611;ENSMUSG00000006800;ENSMUSG00000021134;ENSMUSG00000027496;ENSMUSG00000070348	Hfe;Sulf2;Srsf5;Aurka;Ccnd1	1396	down	condition_DMSO_LPS_vs_DMSO
GO:0006302	double-strand break repair	0.02364	230	36	10.26	0.157	1.626	ENSMUSG00000000028;ENSMUSG00000001517;ENSMUSG00000002870;ENSMUSG00000005410;ENSMUSG00000017146;ENSMUSG00000022034;ENSMUSG00000024151;ENSMUSG00000024791;ENSMUSG00000026187;ENSMUSG00000026355;ENSMUSG00000027323;ENSMUSG00000027353;ENSMUSG00000028702;ENSMUSG00000029730;ENSMUSG00000030243;ENSMUSG00000030346;ENSMUSG00000034023;ENSMUSG00000034206;ENSMUSG00000034329;ENSMUSG00000035365;ENSMUSG00000035455;…	Cdc45;Foxm1;Mcm2;Mcm5;Brca1;Esco2;Msh2;Cdca5;Xrcc5;Mcm6;Rad51;Mcm8;Rad54l;Mcm7;Recql;Rad51ap1;Fancd2;Polq;Brip1;Parpbp;Fignl1;Dna2;Apbb1;Zfp365;Eme1;Brca2;Mcm3;Palb2;Shld1;Mms22l;H2ax;Gen1;Swsap1;Tonsl;Aunip;Rad54b	1396	down	condition_DMSO_LPS_vs_DMSO
GO:0032956	regulation of actin cytoskeleton organization	0.02461	363	26	16.19	0.072	1.609	ENSMUSG00000005628;ENSMUSG00000009292;ENSMUSG00000018924;ENSMUSG00000021013;ENSMUSG00000022091;ENSMUSG00000022099;ENSMUSG00000024620;ENSMUSG00000024621;ENSMUSG00000025432;ENSMUSG00000026556;ENSMUSG00000026778;ENSMUSG00000026879;ENSMUSG00000027239;ENSMUSG00000027699;ENSMUSG00000028832;ENSMUSG00000031834;ENSMUSG00000032064;ENSMUSG00000032194;ENSMUSG00000038738;ENSMUSG00000039239;ENSMUSG00000042099;…	Tmod4;Trpm2;Alox15;Ttc8;Sorbs3;Dmtn;Pdgfrb;Csf1r;Avil;Vangl2;Prkcq;Gsn;Mdk;Ect2;Stmn1;Pik3r2;Dixdc1;Kank2;Shank1;Tgfb2;Kank3;S1pr1;Rhoj;Tmsb15l;Tmsb15b1;Siglec15	1396	down	condition_DMSO_LPS_vs_DMSO
GO:0050863	regulation of T cell activation	0.02622	310	20	13.83	0.065	1.581	ENSMUSG00000006611;ENSMUSG00000023274;ENSMUSG00000026009;ENSMUSG00000026012;ENSMUSG00000026778;ENSMUSG00000026879;ENSMUSG00000027239;ENSMUSG00000029554;ENSMUSG00000031497;ENSMUSG00000032312;ENSMUSG00000032815;ENSMUSG00000034023;ENSMUSG00000034652;ENSMUSG00000036526;ENSMUSG00000036594;ENSMUSG00000039899;ENSMUSG00000066755;ENSMUSG00000074677;ENSMUSG00000095028;ENSMUSG00000095788	Hfe;Cd4;Icos;Cd28;Prkcq;Gsn;Mdk;Mad1l1;Tnfsf13b;Csk;Fanca;Fancd2;Cd300a;Card11;H2-Aa;Fgl2;Tnfsf18;Sirpb1c;Sirpb1b;Sirpb1a	1396	down	condition_DMSO_LPS_vs_DMSO
GO:1902410	mitotic cytokinetic process	0.02639	22	4	0.98	0.182	1.579	ENSMUSG00000003779;ENSMUSG00000024795;ENSMUSG00000024989;ENSMUSG00000032782	Kif20a;Kif20b;Cep55;Cntrob	1396	down	condition_DMSO_LPS_vs_DMSO
GO:0035404	histone-serine phosphorylation	0.02642	11	3	0.49	0.273	1.578	ENSMUSG00000020897;ENSMUSG00000027496;ENSMUSG00000041431	Aurkb;Aurka;Ccnb1	1396	down	condition_DMSO_LPS_vs_DMSO
GO:0060770	negative regulation of epithelial cell proliferation involved in prostate gland development	0.02646	6	2	0.27	0.333	1.577	ENSMUSG00000000561;ENSMUSG00000000753	Wdr77;Serpinf1	1396	down	condition_DMSO_LPS_vs_DMSO
GO:0006287	base-excision repair, gap-filling	0.02646	6	2	0.27	0.333	1.577	ENSMUSG00000007080;ENSMUSG00000038644	Pole;Pold1	1396	down	condition_DMSO_LPS_vs_DMSO
GO:0045576	mast cell activation	0.02649	65	4	2.9	0.062	1.577	ENSMUSG00000015355;ENSMUSG00000034652;ENSMUSG00000039005;ENSMUSG00000062585	Cd48;Cd300a;Tlr4;Cnr2	1396	down	condition_DMSO_LPS_vs_DMSO
GO:0090240	positive regulation of histone H4 acetylation	0.02646	6	2	0.27	0.333	1.577	ENSMUSG00000017146;ENSMUSG00000018909	Brca1;Arrb1	1396	down	condition_DMSO_LPS_vs_DMSO
GO:0031536	positive regulation of exit from mitosis	0.02646	6	2	0.27	0.333	1.577	ENSMUSG00000017716;ENSMUSG00000024791	Birc5;Cdca5	1396	down	condition_DMSO_LPS_vs_DMSO
GO:0060718	chorionic trophoblast cell differentiation	0.02646	6	2	0.27	0.333	1.577	ENSMUSG00000020185;ENSMUSG00000046179	E2f7;E2f8	1396	down	condition_DMSO_LPS_vs_DMSO
GO:0016101	diterpenoid metabolic process	0.02649	67	4	2.99	0.06	1.577	ENSMUSG00000021594;ENSMUSG00000026189;ENSMUSG00000040703;ENSMUSG00000046402	Srd5a1;Pecr;Cyp2s1;Rbp1	1396	down	condition_DMSO_LPS_vs_DMSO
GO:0006189	'de novo' IMP biosynthetic process	0.02646	6	2	0.27	0.333	1.577	ENSMUSG00000022407;ENSMUSG00000022962	Adsl;Gart	1396	down	condition_DMSO_LPS_vs_DMSO
GO:0034080	CENP-A containing nucleosome assembly	0.02646	6	2	0.27	0.333	1.577	ENSMUSG00000022978;ENSMUSG00000072980	Mis18a;Oip5	1396	down	condition_DMSO_LPS_vs_DMSO
GO:1904092	regulation of autophagic cell death	0.02646	6	2	0.27	0.333	1.577	ENSMUSG00000023992;ENSMUSG00000040093	Trem2;Bmf	1396	down	condition_DMSO_LPS_vs_DMSO
GO:0002232	leukocyte chemotaxis involved in inflammatory response	0.02646	6	2	0.27	0.333	1.577	ENSMUSG00000025701;ENSMUSG00000027239	Alox5;Mdk	1396	down	condition_DMSO_LPS_vs_DMSO
GO:0010032	meiotic chromosome condensation	0.02646	6	2	0.27	0.333	1.577	ENSMUSG00000028312;ENSMUSG00000035024	Smc2;Ncapd3	1396	down	condition_DMSO_LPS_vs_DMSO
GO:0032571	response to vitamin K	0.02646	6	2	0.27	0.333	1.577	ENSMUSG00000031443;ENSMUSG00000031451	F7;Gas6	1396	down	condition_DMSO_LPS_vs_DMSO
GO:0061476	response to anticoagulant	0.02646	6	2	0.27	0.333	1.577	ENSMUSG00000031443;ENSMUSG00000038418	F7;Egr1	1396	down	condition_DMSO_LPS_vs_DMSO
GO:1990918	double-strand break repair involved in meiotic recombination	0.02646	6	2	0.27	0.333	1.577	ENSMUSG00000034023;ENSMUSG00000034329	Fancd2;Brip1	1396	down	condition_DMSO_LPS_vs_DMSO
GO:0014063	negative regulation of serotonin secretion	0.02646	6	2	0.27	0.333	1.577	ENSMUSG00000034652;ENSMUSG00000049511	Cd300a;Htr1b	1396	down	condition_DMSO_LPS_vs_DMSO
GO:0060022	hard palate development	0.02646	6	2	0.27	0.333	1.577	ENSMUSG00000050288;ENSMUSG00000063632	Fzd2;Sox11	1396	down	condition_DMSO_LPS_vs_DMSO
GO:0006473	protein acetylation	0.02656	205	9	9.15	0.044	1.576	ENSMUSG00000005045;ENSMUSG00000017146;ENSMUSG00000018909;ENSMUSG00000022034;ENSMUSG00000022422;ENSMUSG00000024764;ENSMUSG00000030330;ENSMUSG00000037032;ENSMUSG00000041147	Chd5;Brca1;Arrb1;Esco2;Dscc1;Naa40;Ing4;Apbb1;Brca2	1396	down	condition_DMSO_LPS_vs_DMSO
GO:0000079	regulation of cyclin-dependent protein serine/threonine kinase activity	0.02652	87	11	3.88	0.126	1.576	ENSMUSG00000005718;ENSMUSG00000017499;ENSMUSG00000024986;ENSMUSG00000027715;ENSMUSG00000028212;ENSMUSG00000030867;ENSMUSG00000032218;ENSMUSG00000041431;ENSMUSG00000047281;ENSMUSG00000048878;ENSMUSG00000070348	Tfap4;Cdc6;Hhex;Ccna2;Ccne2;Plk1;Ccnb2;Ccnb1;Sfn;Hexim1;Ccnd1	1396	down	condition_DMSO_LPS_vs_DMSO
GO:0009142	nucleoside triphosphate biosynthetic process	0.02654	85	4	3.79	0.047	1.576	ENSMUSG00000023992;ENSMUSG00000026807;ENSMUSG00000026817;ENSMUSG00000091228	Trem2;Ak8;Ak1;Gm20390	1396	down	condition_DMSO_LPS_vs_DMSO
GO:0046785	microtubule polymerization	0.02694	79	6	3.52	0.076	1.57	ENSMUSG00000014158;ENSMUSG00000014846;ENSMUSG00000019773;ENSMUSG00000025104;ENSMUSG00000028832;ENSMUSG00000034570	Trpv4;Tppp3;Fbxo5;Hdgfl3;Stmn1;Inpp5j	1396	down	condition_DMSO_LPS_vs_DMSO
GO:0044794	positive regulation by host of viral process	0.02695	15	3	0.67	0.2	1.569	ENSMUSG00000000058;ENSMUSG00000024621;ENSMUSG00000024892	Cav2;Csf1r;Pcx	1396	down	condition_DMSO_LPS_vs_DMSO
GO:0007614	short-term memory	0.02695	15	3	0.67	0.2	1.569	ENSMUSG00000000753;ENSMUSG00000027239;ENSMUSG00000051149	Serpinf1;Mdk;Adnp	1396	down	condition_DMSO_LPS_vs_DMSO
GO:0033690	positive regulation of osteoblast proliferation	0.02695	15	3	0.67	0.2	1.569	ENSMUSG00000027358;ENSMUSG00000035273;ENSMUSG00000054675	Bmp2;Hpse;Tmem119	1396	down	condition_DMSO_LPS_vs_DMSO
GO:0071320	cellular response to cAMP	0.02757	52	6	2.32	0.115	1.56	ENSMUSG00000020331;ENSMUSG00000021594;ENSMUSG00000022099;ENSMUSG00000023019;ENSMUSG00000035064;ENSMUSG00000035960	Hcn2;Srd5a1;Dmtn;Gpd1;Eef2k;Apex1	1396	down	condition_DMSO_LPS_vs_DMSO
GO:0032465	regulation of cytokinesis	0.02798	82	13	3.66	0.159	1.553	ENSMUSG00000003779;ENSMUSG00000017499;ENSMUSG00000020185;ENSMUSG00000020897;ENSMUSG00000024795;ENSMUSG00000027496;ENSMUSG00000027699;ENSMUSG00000030867;ENSMUSG00000032254;ENSMUSG00000038943;ENSMUSG00000041147;ENSMUSG00000041498;ENSMUSG00000046179	Kif20a;Cdc6;E2f7;Aurkb;Kif20b;Aurka;Ect2;Plk1;Kif23;Prc1;Brca2;Kif14;E2f8	1396	down	condition_DMSO_LPS_vs_DMSO
GO:0022008	neurogenesis	0.02924	1744	92	77.8	0.053	1.534	ENSMUSG00000000753;ENSMUSG00000002799;ENSMUSG00000005045;ENSMUSG00000006398;ENSMUSG00000014158;ENSMUSG00000017466;ENSMUSG00000017491;ENSMUSG00000021013;ENSMUSG00000022540;ENSMUSG00000022861;ENSMUSG00000023328;ENSMUSG00000023992;ENSMUSG00000024169;ENSMUSG00000024617;ENSMUSG00000024621;ENSMUSG00000024795;ENSMUSG00000025104;ENSMUSG00000025432;ENSMUSG00000025586;ENSMUSG00000026187;ENSMUSG00000026365;…	Serpinf1;Jag2;Chd5;Cdc20;Trpv4;Timp2;Rarb;Ttc8;Rogdi;Dgkg;Ache;Trem2;Ift140;Camk2a;Csf1r;Kif20b;Hdgfl3;Avil;Cpeb1;Xrcc5;Cfh;Vangl2;Kif5c;Gsn;Grin1;Itga4;Pax6;Mdk;Lrp4;Chac1;Bmp2;Dnmt3b;Aurka;Ect2;Stmn1;Syt3;Wee1;Plxnb3;Arhgap4;Plxna3;Gas6;Kirrel3;Dixdc1;Csk;Aspm;Hdac11;Inpp5j;Eef2k;Brsk1;Prtg;Dchs1;Apbb1;Mycn;Fgf2;Vash2;Zfp365;Shank1;Tlr4;Daglb;Tgfb2;Pacsin1;Prdm13;Ulk4;Rap1gap;Shtn1;Epop;Kcnj10;…	1396	down	condition_DMSO_LPS_vs_DMSO
GO:0010971	positive regulation of G2/M transition of mitotic cell cycle	0.0305	27	4	1.2	0.148	1.516	ENSMUSG00000019773;ENSMUSG00000037474;ENSMUSG00000041431;ENSMUSG00000070348	Fbxo5;Dtl;Ccnb1;Ccnd1	1396	down	condition_DMSO_LPS_vs_DMSO
GO:0001736	establishment of planar polarity	0.03191	59	7	2.63	0.119	1.496	ENSMUSG00000021013;ENSMUSG00000026556;ENSMUSG00000026955;ENSMUSG00000032558;ENSMUSG00000035390;ENSMUSG00000036862;ENSMUSG00000050288	Ttc8;Vangl2;Sapcd2;Nphp3;Brsk1;Dchs1;Fzd2	1396	down	condition_DMSO_LPS_vs_DMSO
GO:0007019	microtubule depolymerization	0.03197	51	6	2.28	0.118	1.495	ENSMUSG00000014158;ENSMUSG00000025104;ENSMUSG00000028678;ENSMUSG00000028832;ENSMUSG00000037725;ENSMUSG00000051378	Trpv4;Hdgfl3;Kif2c;Stmn1;Ckap2;Kif18b	1396	down	condition_DMSO_LPS_vs_DMSO
GO:0051290	protein heterotetramerization	0.03209	16	3	0.71	0.188	1.494	ENSMUSG00000020649;ENSMUSG00000026959;ENSMUSG00000027253	Rrm2;Grin1;Lrp4	1396	down	condition_DMSO_LPS_vs_DMSO
GO:0008152	metabolic process	0.03231	11497	593	512.91	0.052	1.491	ENSMUSG00000000028;ENSMUSG00000000058;ENSMUSG00000000561;ENSMUSG00000000753;ENSMUSG00000000811;ENSMUSG00000001517;ENSMUSG00000001988;ENSMUSG00000002007;ENSMUSG00000002289;ENSMUSG00000002617;ENSMUSG00000002870;ENSMUSG00000003526;ENSMUSG00000004500;ENSMUSG00000005043;ENSMUSG00000005045;ENSMUSG00000005142;ENSMUSG00000005410;ENSMUSG00000005718;ENSMUSG00000005980;ENSMUSG00000006360;ENSMUSG00000006398;…	Cdc45;Cav2;Wdr77;Serpinf1;Txnrd3;Foxm1;Npas1;Srpk3;Angptl4;Zfp40;Mcm2;Prodh;Zfp324;Sgsh;Chd5;Man2b1;Mcm5;Tfap4;Dnase1;Crip1;Cdc20;Srm;Pdk1;Hfe;Sulf2;Msh5;Pole;Sardh;Cox4i2;Kdsr;Acaa1b;Zfp296;Brms1l;Card14;Trpv4;Nolc1;Chdh;Cmah;Etaa1;Brca1;Timp2;Rarb;Igfbp4;Cdc6;Birc5;Mybl2;Arrb1;Alox15;Chtf18;Fbxo5;Mical1;Smpdl3a;Pkib;Hal;Gamt;Pwwp3a;E2f7;Ltc4s;Twistnb;Map2k6;Rrm2;Nup85;Trim47;Scrn2;Aloxe3;Aurkb;…	1396	down	condition_DMSO_LPS_vs_DMSO
GO:0050766	positive regulation of phagocytosis	0.03246	73	7	3.26	0.096	1.489	ENSMUSG00000023992;ENSMUSG00000031451;ENSMUSG00000032202;ENSMUSG00000041351;ENSMUSG00000074677;ENSMUSG00000095028;ENSMUSG00000095788	Trem2;Gas6;Rab27a;Rap1gap;Sirpb1c;Sirpb1b;Sirpb1a	1396	down	condition_DMSO_LPS_vs_DMSO
GO:0010569	regulation of double-strand break repair via homologous recombination	0.03412	45	7	2.01	0.156	1.467	ENSMUSG00000027323;ENSMUSG00000030346;ENSMUSG00000034206;ENSMUSG00000035365;ENSMUSG00000035455;ENSMUSG00000037855;ENSMUSG00000044991	Rad51;Rad51ap1;Polq;Parpbp;Fignl1;Zfp365;Shld1	1396	down	condition_DMSO_LPS_vs_DMSO
GO:0032007	negative regulation of TOR signaling	0.03434	45	5	2.01	0.111	1.464	ENSMUSG00000022419;ENSMUSG00000044469;ENSMUSG00000053684;ENSMUSG00000055493;ENSMUSG00000072647	Deptor;Tnfaip8l1;BC048403;Epm2a;Adam1a	1396	down	condition_DMSO_LPS_vs_DMSO
GO:1903076	regulation of protein localization to plasma membrane	0.03456	110	6	4.91	0.055	1.461	ENSMUSG00000023992;ENSMUSG00000024617;ENSMUSG00000031834;ENSMUSG00000032312;ENSMUSG00000044231;ENSMUSG00000055493	Trem2;Camk2a;Pik3r2;Csk;Nhlrc1;Epm2a	1396	down	condition_DMSO_LPS_vs_DMSO
GO:0000076	DNA replication checkpoint	0.03571	17	6	0.76	0.353	1.447	ENSMUSG00000017499;ENSMUSG00000032397;ENSMUSG00000032555;ENSMUSG00000036875;ENSMUSG00000042489;ENSMUSG00000046591	Cdc6;Tipin;Topbp1;Dna2;Clspn;Ticrr	1396	down	condition_DMSO_LPS_vs_DMSO
GO:0060351	cartilage development involved in endochondral bone morphogenesis	0.0358	46	6	2.05	0.13	1.446	ENSMUSG00000014158;ENSMUSG00000017491;ENSMUSG00000024039;ENSMUSG00000031849;ENSMUSG00000042116;ENSMUSG00000045672	Trpv4;Rarb;Cbs;Comp;Vwa1;Col27a1	1396	down	condition_DMSO_LPS_vs_DMSO
GO:0000737	DNA catabolic process, endonucleolytic	0.03588	26	4	1.16	0.154	1.445	ENSMUSG00000005980;ENSMUSG00000024136;ENSMUSG00000025279;ENSMUSG00000029027	Dnase1;Dnase1l2;Dnase1l3;Dffb	1396	down	condition_DMSO_LPS_vs_DMSO
GO:0051307	meiotic chromosome separation	0.03587	24	4	1.07	0.167	1.445	ENSMUSG00000020914;ENSMUSG00000038379;ENSMUSG00000039055;ENSMUSG00000058290	Top2a;Ttk;Eme1;Espl1	1396	down	condition_DMSO_LPS_vs_DMSO
GO:0031571	mitotic G1 DNA damage checkpoint	0.03592	18	3	0.8	0.167	1.445	ENSMUSG00000025507;ENSMUSG00000052934;ENSMUSG00000070348	Pidd1;Fbxo31;Ccnd1	1396	down	condition_DMSO_LPS_vs_DMSO
GO:0070948	regulation of neutrophil mediated cytotoxicity	0.03596	7	2	0.31	0.286	1.444	ENSMUSG00000005980;ENSMUSG00000025279	Dnase1;Dnase1l3	1396	down	condition_DMSO_LPS_vs_DMSO
GO:0097411	hypoxia-inducible factor-1alpha signaling pathway	0.03596	7	2	0.31	0.286	1.444	ENSMUSG00000006494;ENSMUSG00000028133	Pdk1;Rwdd3	1396	down	condition_DMSO_LPS_vs_DMSO
GO:0002578	negative regulation of antigen processing and presentation	0.03596	7	2	0.31	0.286	1.444	ENSMUSG00000006611;ENSMUSG00000039899	Hfe;Fgl2	1396	down	condition_DMSO_LPS_vs_DMSO
GO:0071640	regulation of macrophage inflammatory protein 1 alpha production	0.03596	7	2	0.31	0.286	1.444	ENSMUSG00000014158;ENSMUSG00000023992	Trpv4;Trem2	1396	down	condition_DMSO_LPS_vs_DMSO
GO:0019695	choline metabolic process	0.03596	7	2	0.31	0.286	1.444	ENSMUSG00000015970;ENSMUSG00000023328	Chdh;Ache	1396	down	condition_DMSO_LPS_vs_DMSO
GO:0051987	positive regulation of attachment of spindle microtubules to kinetochore	0.03596	7	2	0.31	0.286	1.444	ENSMUSG00000020897;ENSMUSG00000041431	Aurkb;Ccnb1	1396	down	condition_DMSO_LPS_vs_DMSO
GO:1904141	positive regulation of microglial cell migration	0.03596	7	2	0.31	0.286	1.444	ENSMUSG00000023992;ENSMUSG00000052336	Trem2;Cx3cr1	1396	down	condition_DMSO_LPS_vs_DMSO
GO:0060978	angiogenesis involved in coronary vascular morphogenesis	0.03596	7	2	0.31	0.286	1.444	ENSMUSG00000024620;ENSMUSG00000037225	Pdgfrb;Fgf2	1396	down	condition_DMSO_LPS_vs_DMSO
GO:0072239	metanephric glomerulus vasculature development	0.03596	7	2	0.31	0.286	1.444	ENSMUSG00000024620;ENSMUSG00000038418	Pdgfrb;Egr1	1396	down	condition_DMSO_LPS_vs_DMSO
GO:0061303	cornea development in camera-type eye	0.03596	7	2	0.31	0.286	1.444	ENSMUSG00000027168;ENSMUSG00000063632	Pax6;Sox11	1396	down	condition_DMSO_LPS_vs_DMSO
GO:2001182	regulation of interleukin-12 secretion	0.03596	7	2	0.31	0.286	1.444	ENSMUSG00000027239;ENSMUSG00000040522	Mdk;Tlr8	1396	down	condition_DMSO_LPS_vs_DMSO
GO:1904393	regulation of skeletal muscle acetylcholine-gated channel clustering	0.03596	7	2	0.31	0.286	1.444	ENSMUSG00000027253;ENSMUSG00000049551	Lrp4;Fzd9	1396	down	condition_DMSO_LPS_vs_DMSO
GO:0001955	blood vessel maturation	0.03596	7	2	0.31	0.286	1.444	ENSMUSG00000034041;ENSMUSG00000045092	Lyl1;S1pr1	1396	down	condition_DMSO_LPS_vs_DMSO
GO:0045359	positive regulation of interferon-beta biosynthetic process	0.03596	7	2	0.31	0.286	1.444	ENSMUSG00000039005;ENSMUSG00000040522	Tlr4;Tlr8	1396	down	condition_DMSO_LPS_vs_DMSO
GO:0038171	cannabinoid signaling pathway	0.03596	7	2	0.31	0.286	1.444	ENSMUSG00000039206;ENSMUSG00000062585	Daglb;Cnr2	1396	down	condition_DMSO_LPS_vs_DMSO
GO:0097052	L-kynurenine metabolic process	0.03596	7	2	0.31	0.286	1.444	ENSMUSG00000039783;ENSMUSG00000040213	Kmo;Kyat3	1396	down	condition_DMSO_LPS_vs_DMSO
GO:0032229	negative regulation of synaptic transmission, GABAergic	0.03596	7	2	0.31	0.286	1.444	ENSMUSG00000049511;ENSMUSG00000062585	Htr1b;Cnr2	1396	down	condition_DMSO_LPS_vs_DMSO
GO:0010818	T cell chemotaxis	0.03595	27	3	1.2	0.111	1.444	ENSMUSG00000050232;ENSMUSG00000051212;ENSMUSG00000089876	Cxcr3;Gpr183;Tmem102	1396	down	condition_DMSO_LPS_vs_DMSO
GO:0070301	cellular response to hydrogen peroxide	0.03628	109	8	4.86	0.073	1.44	ENSMUSG00000009292;ENSMUSG00000021215;ENSMUSG00000024620;ENSMUSG00000025578;ENSMUSG00000027699;ENSMUSG00000035960;ENSMUSG00000036078;ENSMUSG00000055148	Trpm2;Net1;Pdgfrb;Cbx8;Ect2;Apex1;Sigmar1;Klf2	1396	down	condition_DMSO_LPS_vs_DMSO
GO:0007088	regulation of mitotic nuclear division	0.03665	161	20	7.18	0.124	1.436	ENSMUSG00000000058;ENSMUSG00000012443;ENSMUSG00000017499;ENSMUSG00000017716;ENSMUSG00000019773;ENSMUSG00000020897;ENSMUSG00000024056;ENSMUSG00000024620;ENSMUSG00000024791;ENSMUSG00000024795;ENSMUSG00000026012;ENSMUSG00000026622;ENSMUSG00000027306;ENSMUSG00000029554;ENSMUSG00000029910;ENSMUSG00000030867;ENSMUSG00000031004;ENSMUSG00000038379;ENSMUSG00000041431;ENSMUSG00000051235	Cav2;Kif11;Cdc6;Birc5;Fbxo5;Aurkb;Ndc80;Pdgfrb;Cdca5;Kif20b;Cd28;Nek2;Nusap1;Mad1l1;Mad2l1;Plk1;Mki67;Ttk;Ccnb1;Gen1	1396	down	condition_DMSO_LPS_vs_DMSO
GO:0044237	cellular metabolic process	0.03674	10330	548	460.85	0.053	1.435	ENSMUSG00000000028;ENSMUSG00000000058;ENSMUSG00000000561;ENSMUSG00000000753;ENSMUSG00000000811;ENSMUSG00000001517;ENSMUSG00000001988;ENSMUSG00000002007;ENSMUSG00000002617;ENSMUSG00000002870;ENSMUSG00000003526;ENSMUSG00000004500;ENSMUSG00000005043;ENSMUSG00000005045;ENSMUSG00000005142;ENSMUSG00000005410;ENSMUSG00000005718;ENSMUSG00000005980;ENSMUSG00000006398;ENSMUSG00000006442;ENSMUSG00000006494;…	Cdc45;Cav2;Wdr77;Serpinf1;Txnrd3;Foxm1;Npas1;Srpk3;Zfp40;Mcm2;Prodh;Zfp324;Sgsh;Chd5;Man2b1;Mcm5;Tfap4;Dnase1;Cdc20;Srm;Pdk1;Hfe;Sulf2;Msh5;Pole;Sardh;Cox4i2;Kdsr;Acaa1b;Zfp296;Brms1l;Card14;Trpv4;Nolc1;Chdh;Cmah;Etaa1;Brca1;Timp2;Rarb;Igfbp4;Cdc6;Birc5;Mybl2;Arrb1;Alox15;Chtf18;Fbxo5;Mical1;Smpdl3a;Pkib;Hal;Gamt;Pwwp3a;E2f7;Ltc4s;Twistnb;Map2k6;Rrm2;Nup85;Trim47;Aloxe3;Aurkb;Top2a;Pole2;Pygl;Srs…	1396	down	condition_DMSO_LPS_vs_DMSO
GO:0000723	telomere maintenance	0.0369	127	16	5.67	0.126	1.433	ENSMUSG00000019876;ENSMUSG00000020897;ENSMUSG00000024170;ENSMUSG00000026187;ENSMUSG00000026622;ENSMUSG00000026778;ENSMUSG00000027323;ENSMUSG00000028212;ENSMUSG00000031403;ENSMUSG00000035960;ENSMUSG00000036875;ENSMUSG00000037855;ENSMUSG00000039220;ENSMUSG00000041064;ENSMUSG00000041147;ENSMUSG00000072647	Pkib;Aurkb;Telo2;Xrcc5;Nek2;Prkcq;Rad51;Ccne2;Dkc1;Apex1;Dna2;Zfp365;Ppp1r10;Pif1;Brca2;Adam1a	1396	down	condition_DMSO_LPS_vs_DMSO
GO:0042447	hormone catabolic process	0.03771	17	3	0.76	0.176	1.424	ENSMUSG00000010651;ENSMUSG00000021594;ENSMUSG00000023328	Acaa1b;Srd5a1;Ache	1396	down	condition_DMSO_LPS_vs_DMSO
GO:1905564	positive regulation of vascular endothelial cell proliferation	0.03771	17	3	0.76	0.176	1.424	ENSMUSG00000027009;ENSMUSG00000027239;ENSMUSG00000037225	Itga4;Mdk;Fgf2	1396	down	condition_DMSO_LPS_vs_DMSO
GO:2000042	negative regulation of double-strand break repair via homologous recombination	0.03771	17	3	0.76	0.176	1.424	ENSMUSG00000034206;ENSMUSG00000035365;ENSMUSG00000044991	Polq;Parpbp;Shld1	1396	down	condition_DMSO_LPS_vs_DMSO
GO:0010631	epithelial cell migration	0.03796	296	13	13.21	0.044	1.421	ENSMUSG00000000753;ENSMUSG00000001768;ENSMUSG00000030782;ENSMUSG00000031834;ENSMUSG00000032194;ENSMUSG00000036777;ENSMUSG00000037225;ENSMUSG00000039239;ENSMUSG00000039713;ENSMUSG00000046768;ENSMUSG00000059895;ENSMUSG00000065541;ENSMUSG00000072437	Serpinf1;Rin2;Tgfb1i1;Pik3r2;Kank2;Anln;Fgf2;Tgfb2;Plekhg5;Rhoj;Ptp4a3;Mir24-2;Nanos1	1396	down	condition_DMSO_LPS_vs_DMSO
GO:0030890	positive regulation of B cell proliferation	0.03801	42	5	1.87	0.119	1.42	ENSMUSG00000031497;ENSMUSG00000036526;ENSMUSG00000039005;ENSMUSG00000051212;ENSMUSG00000104213	Tnfsf13b;Card11;Tlr4;Gpr183;Ighd	1396	down	condition_DMSO_LPS_vs_DMSO
GO:0045736	negative regulation of cyclin-dependent protein serine/threonine kinase activity	0.03851	29	4	1.29	0.138	1.414	ENSMUSG00000005718;ENSMUSG00000024986;ENSMUSG00000030867;ENSMUSG00000048878	Tfap4;Hhex;Plk1;Hexim1	1396	down	condition_DMSO_LPS_vs_DMSO
GO:0090263	positive regulation of canonical Wnt signaling pathway	0.03852	102	9	4.55	0.088	1.414	ENSMUSG00000006800;ENSMUSG00000022123;ENSMUSG00000028031;ENSMUSG00000033952;ENSMUSG00000037225;ENSMUSG00000046380;ENSMUSG00000049551;ENSMUSG00000067199;ENSMUSG00000070526	Sulf2;Scel;Dkk2;Aspm;Fgf2;Jrk;Fzd9;Frat1;Peg12	1396	down	condition_DMSO_LPS_vs_DMSO
GO:0071549	cellular response to dexamethasone stimulus	0.04149	43	5	1.92	0.116	1.382	ENSMUSG00000000753;ENSMUSG00000005718;ENSMUSG00000021594;ENSMUSG00000022358;ENSMUSG00000027478	Serpinf1;Tfap4;Srd5a1;Fbxo32;Dnmt3b	1396	down	condition_DMSO_LPS_vs_DMSO
GO:0030501	positive regulation of bone mineralization	0.04149	43	5	1.92	0.116	1.382	ENSMUSG00000025701;ENSMUSG00000027358;ENSMUSG00000045730;ENSMUSG00000049551;ENSMUSG00000054675	Alox5;Bmp2;Adrb2;Fzd9;Tmem119	1396	down	condition_DMSO_LPS_vs_DMSO
GO:0090102	cochlea development	0.04264	53	7	2.36	0.132	1.37	ENSMUSG00000002870;ENSMUSG00000026556;ENSMUSG00000027715;ENSMUSG00000036862;ENSMUSG00000038248;ENSMUSG00000049625;ENSMUSG00000050288	Mcm2;Vangl2;Ccna2;Dchs1;Sobp;Tifab;Fzd2	1396	down	condition_DMSO_LPS_vs_DMSO
GO:0035584	calcium-mediated signaling using intracellular calcium source	0.04379	18	3	0.8	0.167	1.359	ENSMUSG00000009292;ENSMUSG00000013033;ENSMUSG00000022099	Trpm2;Adgrl1;Dmtn	1396	down	condition_DMSO_LPS_vs_DMSO
GO:0043652	engulfment of apoptotic cell	0.04379	18	3	0.8	0.167	1.359	ENSMUSG00000018924;ENSMUSG00000023992;ENSMUSG00000039814	Alox15;Trem2;Xkr5	1396	down	condition_DMSO_LPS_vs_DMSO
GO:0051770	positive regulation of nitric-oxide synthase biosynthetic process	0.04379	18	3	0.8	0.167	1.359	ENSMUSG00000020623;ENSMUSG00000025586;ENSMUSG00000039005	Map2k6;Cpeb1;Tlr4	1396	down	condition_DMSO_LPS_vs_DMSO
GO:0030279	negative regulation of ossification	0.04379	85	6	3.79	0.071	1.359	ENSMUSG00000020846;ENSMUSG00000024940;ENSMUSG00000027239;ENSMUSG00000027253;ENSMUSG00000045730;ENSMUSG00000046791	Rflnb;Ltbp3;Mdk;Lrp4;Adrb2;Riox1	1396	down	condition_DMSO_LPS_vs_DMSO
GO:0045184	establishment of protein localization	0.04425	1928	80	86.01	0.041	1.354	ENSMUSG00000002104;ENSMUSG00000003134;ENSMUSG00000003779;ENSMUSG00000003872;ENSMUSG00000009292;ENSMUSG00000014158;ENSMUSG00000015176;ENSMUSG00000017146;ENSMUSG00000017716;ENSMUSG00000018909;ENSMUSG00000020739;ENSMUSG00000021013;ENSMUSG00000022099;ENSMUSG00000023052;ENSMUSG00000023147;ENSMUSG00000023992;ENSMUSG00000024169;ENSMUSG00000024621;ENSMUSG00000024795;ENSMUSG00000024986;ENSMUSG00000024989;…	Rapsn;Tbc1d8;Kif20a;Lin7b;Trpm2;Trpv4;Nolc1;Brca1;Birc5;Arrb1;Nup85;Ttc8;Dmtn;Npff;Get1;Trem2;Ift140;Csf1r;Kif20b;Hhex;Cep55;Alox5;Bard1;Steap3;Cenpf;Kif5c;Prkcq;Itgb6;Mdk;Ect2;Hadh;Nol6;Plk1;Dkc1;Gas6;Tnfsf13b;Pik3r2;Comp;Rab27a;Csk;Neurl1b;Card11;Atp13a2;Apbb1;Nr0b2;Bank1;Reep2;Tlr4;Tgfb2;Cep131;Rep15;Tbc1d10c;Pacsin1;Tlr8;Brca2;Kif14;Golga7b;Arl11;Ankle1;Sfn;Ap5b1;Nlrp10;Bbs12;Tbc1d30;Rab7b;Ff…	1396	down	condition_DMSO_LPS_vs_DMSO
GO:0051299	centrosome separation	0.0445	16	4	0.71	0.25	1.352	ENSMUSG00000012443;ENSMUSG00000026622;ENSMUSG00000027496;ENSMUSG00000032782	Kif11;Nek2;Aurka;Cntrob	1396	down	condition_DMSO_LPS_vs_DMSO
GO:0044818	mitotic G2/M transition checkpoint	0.04444	33	6	1.47	0.182	1.352	ENSMUSG00000017146;ENSMUSG00000017499;ENSMUSG00000032555;ENSMUSG00000035390;ENSMUSG00000042489;ENSMUSG00000046591	Brca1;Cdc6;Topbp1;Brsk1;Clspn;Ticrr	1396	down	condition_DMSO_LPS_vs_DMSO
GO:0072395	signal transduction involved in cell cycle checkpoint	0.04449	30	5	1.34	0.167	1.352	ENSMUSG00000017146;ENSMUSG00000025507;ENSMUSG00000030867;ENSMUSG00000037474;ENSMUSG00000063632	Brca1;Pidd1;Plk1;Dtl;Sox11	1396	down	condition_DMSO_LPS_vs_DMSO
GO:1905462	regulation of DNA duplex unwinding	0.04458	6	2	0.27	0.333	1.351	ENSMUSG00000002870;ENSMUSG00000020914	Mcm2;Top2a	1396	down	condition_DMSO_LPS_vs_DMSO
GO:0072111	cell proliferation involved in kidney development	0.04456	21	3	0.94	0.143	1.351	ENSMUSG00000024620;ENSMUSG00000027358;ENSMUSG00000038418	Pdgfrb;Bmp2;Egr1	1396	down	condition_DMSO_LPS_vs_DMSO
GO:1901503	ether biosynthetic process	0.04458	8	2	0.36	0.25	1.351	ENSMUSG00000025153;ENSMUSG00000025701	Fasn;Alox5	1396	down	condition_DMSO_LPS_vs_DMSO
GO:0140053	mitochondrial gene expression	0.04455	108	7	4.82	0.065	1.351	ENSMUSG00000025209;ENSMUSG00000025962;ENSMUSG00000026365;ENSMUSG00000026492;ENSMUSG00000030871;ENSMUSG00000036285;ENSMUSG00000079043	Twnk;Fastkd2;Cfh;Tfb2m;Ears2;Noa1;Fastkd5	1396	down	condition_DMSO_LPS_vs_DMSO
GO:1904732	regulation of electron transfer activity	0.04458	9	2	0.4	0.222	1.351	ENSMUSG00000025701;ENSMUSG00000039958	Alox5;Etfbkmt	1396	down	condition_DMSO_LPS_vs_DMSO
GO:0090175	regulation of establishment of planar polarity	0.04455	40	4	1.78	0.1	1.351	ENSMUSG00000026556;ENSMUSG00000026955;ENSMUSG00000032558;ENSMUSG00000050288	Vangl2;Sapcd2;Nphp3;Fzd2	1396	down	condition_DMSO_LPS_vs_DMSO
GO:0021626	central nervous system maturation	0.04458	8	2	0.36	0.25	1.351	ENSMUSG00000026959;ENSMUSG00000052336	Grin1;Cx3cr1	1396	down	condition_DMSO_LPS_vs_DMSO
GO:2000389	regulation of neutrophil extravasation	0.04458	8	2	0.36	0.25	1.351	ENSMUSG00000027239;ENSMUSG00000036587	Mdk;Fut7	1396	down	condition_DMSO_LPS_vs_DMSO
GO:2000508	regulation of dendritic cell chemotaxis	0.04458	10	2	0.45	0.2	1.351	ENSMUSG00000031451;ENSMUSG00000066755	Gas6;Tnfsf18	1396	down	condition_DMSO_LPS_vs_DMSO
GO:1900047	negative regulation of hemostasis	0.04461	46	3	2.05	0.065	1.351	ENSMUSG00000031849;ENSMUSG00000045730;ENSMUSG00000074743	Comp;Adrb2;Thbd	1396	down	condition_DMSO_LPS_vs_DMSO
GO:0030852	regulation of granulocyte differentiation	0.0446	19	2	0.85	0.105	1.351	ENSMUSG00000032501;ENSMUSG00000046402	Trib1;Rbp1	1396	down	condition_DMSO_LPS_vs_DMSO
GO:1903305	regulation of regulated secretory pathway	0.04471	183	7	8.16	0.038	1.35	ENSMUSG00000019823;ENSMUSG00000024617;ENSMUSG00000027849;ENSMUSG00000032202;ENSMUSG00000034652;ENSMUSG00000045730;ENSMUSG00000049511	Mical1;Camk2a;Syt6;Rab27a;Cd300a;Adrb2;Htr1b	1396	down	condition_DMSO_LPS_vs_DMSO
GO:0030097	hemopoiesis	0.04479	881	54	39.3	0.061	1.349	ENSMUSG00000002799;ENSMUSG00000009292;ENSMUSG00000020914;ENSMUSG00000022034;ENSMUSG00000022099;ENSMUSG00000022540;ENSMUSG00000023274;ENSMUSG00000023992;ENSMUSG00000024151;ENSMUSG00000024620;ENSMUSG00000024621;ENSMUSG00000024986;ENSMUSG00000025153;ENSMUSG00000026012;ENSMUSG00000026187;ENSMUSG00000027239;ENSMUSG00000028069;ENSMUSG00000029530;ENSMUSG00000029570;ENSMUSG00000029810;ENSMUSG00000031451;…	Jag2;Trpm2;Top2a;Esco2;Dmtn;Rogdi;Cd4;Trem2;Msh2;Pdgfrb;Csf1r;Hhex;Fasn;Cd28;Xrcc5;Mdk;Gpatch4;Ccr9;Lfng;Tmem176b;Gas6;Kirrel3;Trib1;Fanca;Fancd2;Lyl1;Melk;Card11;Fut7;H2-Aa;Anln;Rtkn2;Egr1;Tgfb2;Lrrc17;Fgl2;Brca2;Arl11;Ankle1;Rbp1;Pou4f1;Mlf1;Fzd9;Gpr183;Nrros;Rab7b;Hmgb2;Klf2;Pirb;Serpinb12;Rrs1;Tnfsf18;Cd101;Siglec15	1396	down	condition_DMSO_LPS_vs_DMSO
GO:0051983	regulation of chromosome segregation	0.04568	105	16	4.68	0.152	1.34	ENSMUSG00000017499;ENSMUSG00000017716;ENSMUSG00000019773;ENSMUSG00000020897;ENSMUSG00000024056;ENSMUSG00000024791;ENSMUSG00000026622;ENSMUSG00000027699;ENSMUSG00000028678;ENSMUSG00000029554;ENSMUSG00000029910;ENSMUSG00000030867;ENSMUSG00000031004;ENSMUSG00000038379;ENSMUSG00000041431;ENSMUSG00000051235	Cdc6;Birc5;Fbxo5;Aurkb;Ndc80;Cdca5;Nek2;Ect2;Kif2c;Mad1l1;Mad2l1;Plk1;Mki67;Ttk;Ccnb1;Gen1	1396	down	condition_DMSO_LPS_vs_DMSO
GO:0006301	postreplication repair	0.04626	26	6	1.16	0.231	1.335	ENSMUSG00000017146;ENSMUSG00000020974;ENSMUSG00000024151;ENSMUSG00000037474;ENSMUSG00000038644;ENSMUSG00000040204	Brca1;Pole2;Msh2;Dtl;Pold1;Pclaf	1396	down	condition_DMSO_LPS_vs_DMSO
GO:0030595	leukocyte chemotaxis	0.0463	216	14	9.64	0.065	1.334	ENSMUSG00000009292;ENSMUSG00000014158;ENSMUSG00000020739;ENSMUSG00000025701;ENSMUSG00000027239;ENSMUSG00000031443;ENSMUSG00000031451;ENSMUSG00000039239;ENSMUSG00000045092;ENSMUSG00000050232;ENSMUSG00000051212;ENSMUSG00000062585;ENSMUSG00000066755;ENSMUSG00000089876	Trpm2;Trpv4;Nup85;Alox5;Mdk;F7;Gas6;Tgfb2;S1pr1;Cxcr3;Gpr183;Cnr2;Tnfsf18;Tmem102	1396	down	condition_DMSO_LPS_vs_DMSO
GO:0002407	dendritic cell chemotaxis	0.04641	18	4	0.8	0.222	1.333	ENSMUSG00000009292;ENSMUSG00000031451;ENSMUSG00000051212;ENSMUSG00000066755	Trpm2;Gas6;Gpr183;Tnfsf18	1396	down	condition_DMSO_LPS_vs_DMSO
GO:0051988	regulation of attachment of spindle microtubules to kinetochore	0.0464	15	4	0.67	0.267	1.333	ENSMUSG00000020897;ENSMUSG00000026622;ENSMUSG00000027699;ENSMUSG00000041431	Aurkb;Nek2;Ect2;Ccnb1	1396	down	condition_DMSO_LPS_vs_DMSO
GO:1902108	regulation of mitochondrial membrane permeability involved in apoptotic process	0.04649	40	4	1.78	0.1	1.333	ENSMUSG00000024617;ENSMUSG00000039164;ENSMUSG00000049551;ENSMUSG00000089876	Camk2a;Naif1;Fzd9;Tmem102	1396	down	condition_DMSO_LPS_vs_DMSO
GO:1904424	regulation of GTP binding	0.0465	19	3	0.85	0.158	1.333	ENSMUSG00000028832;ENSMUSG00000039239;ENSMUSG00000041351	Stmn1;Tgfb2;Rap1gap	1396	down	condition_DMSO_LPS_vs_DMSO
GO:0032873	negative regulation of stress-activated MAPK cascade	0.04653	48	4	2.14	0.083	1.332	ENSMUSG00000001517;ENSMUSG00000022033;ENSMUSG00000024975;ENSMUSG00000044938	Foxm1;Pbk;Pdcd4;Klhl31	1396	down	condition_DMSO_LPS_vs_DMSO
GO:2001269	positive regulation of cysteine-type endopeptidase activity involved in apoptotic signaling pathway	0.04655	8	2	0.36	0.25	1.332	ENSMUSG00000005718;ENSMUSG00000026879	Tfap4;Gsn	1396	down	condition_DMSO_LPS_vs_DMSO
GO:1904668	positive regulation of ubiquitin protein ligase activity	0.04655	8	2	0.36	0.25	1.332	ENSMUSG00000006398;ENSMUSG00000030867	Cdc20;Plk1	1396	down	condition_DMSO_LPS_vs_DMSO
GO:0060586	multicellular organismal iron ion homeostasis	0.04655	8	2	0.36	0.25	1.332	ENSMUSG00000006611;ENSMUSG00000025993	Hfe;Slc40a1	1396	down	condition_DMSO_LPS_vs_DMSO
GO:1903223	positive regulation of oxidative stress-induced neuron death	0.04655	8	2	0.36	0.25	1.332	ENSMUSG00000009292;ENSMUSG00000039005	Trpm2;Tlr4	1396	down	condition_DMSO_LPS_vs_DMSO
GO:0007000	nucleolus organization	0.04655	8	2	0.36	0.25	1.332	ENSMUSG00000015176;ENSMUSG00000027395	Nolc1;Polr1b	1396	down	condition_DMSO_LPS_vs_DMSO
GO:0006265	DNA topological change	0.04655	8	2	0.36	0.25	1.332	ENSMUSG00000020914;ENSMUSG00000054717	Top2a;Hmgb2	1396	down	condition_DMSO_LPS_vs_DMSO
GO:0061518	microglial cell proliferation	0.04655	8	2	0.36	0.25	1.332	ENSMUSG00000023992;ENSMUSG00000024621	Trem2;Csf1r	1396	down	condition_DMSO_LPS_vs_DMSO
GO:0060075	regulation of resting membrane potential	0.04655	8	2	0.36	0.25	1.332	ENSMUSG00000023992;ENSMUSG00000044708	Trem2;Kcnj10	1396	down	condition_DMSO_LPS_vs_DMSO
GO:0060027	convergent extension involved in gastrulation	0.04655	8	2	0.36	0.25	1.332	ENSMUSG00000026556;ENSMUSG00000032558	Vangl2;Nphp3	1396	down	condition_DMSO_LPS_vs_DMSO
GO:0033601	positive regulation of mammary gland epithelial cell proliferation	0.04655	8	2	0.36	0.25	1.332	ENSMUSG00000028068;ENSMUSG00000070348	Iqgap3;Ccnd1	1396	down	condition_DMSO_LPS_vs_DMSO
GO:0000733	DNA strand renaturation	0.04655	8	2	0.36	0.25	1.332	ENSMUSG00000028702;ENSMUSG00000030243	Rad54l;Recql	1396	down	condition_DMSO_LPS_vs_DMSO
GO:0010764	negative regulation of fibroblast migration	0.04655	8	2	0.36	0.25	1.332	ENSMUSG00000031389;ENSMUSG00000037225	Arhgap4;Fgf2	1396	down	condition_DMSO_LPS_vs_DMSO
GO:0048478	replication fork protection	0.04655	8	2	0.36	0.25	1.332	ENSMUSG00000032397;ENSMUSG00000041147	Tipin;Brca2	1396	down	condition_DMSO_LPS_vs_DMSO
GO:0002318	myeloid progenitor cell differentiation	0.04655	8	2	0.36	0.25	1.332	ENSMUSG00000046295;ENSMUSG00000048416	Ankle1;Mlf1	1396	down	condition_DMSO_LPS_vs_DMSO
GO:0030509	BMP signaling pathway	0.04777	154	7	6.87	0.045	1.321	ENSMUSG00000006611;ENSMUSG00000024975;ENSMUSG00000027358;ENSMUSG00000031849;ENSMUSG00000038418;ENSMUSG00000039239;ENSMUSG00000063632	Hfe;Pdcd4;Bmp2;Comp;Egr1;Tgfb2;Sox11	1396	down	condition_DMSO_LPS_vs_DMSO
GO:0046034	ATP metabolic process	0.04793	258	12	11.51	0.047	1.319	ENSMUSG00000009876;ENSMUSG00000023019;ENSMUSG00000023992;ENSMUSG00000024151;ENSMUSG00000026365;ENSMUSG00000026764;ENSMUSG00000026817;ENSMUSG00000035455;ENSMUSG00000041431;ENSMUSG00000064345;ENSMUSG00000064367;ENSMUSG00000064370	Cox4i2;Gpd1;Trem2;Msh2;Cfh;Kif5c;Ak1;Fignl1;Ccnb1;mt-Nd2;mt-Nd5;mt-Cytb	1396	down	condition_DMSO_LPS_vs_DMSO
GO:0008306	associative learning	0.04792	100	5	4.46	0.05	1.319	ENSMUSG00000023017;ENSMUSG00000026959;ENSMUSG00000035390;ENSMUSG00000038738;ENSMUSG00000045730	Asic1;Grin1;Brsk1;Shank1;Adrb2	1396	down	condition_DMSO_LPS_vs_DMSO

## Sheet: LPS vs DMSO (KEGG)
	KEGG pathway enrichment using keggProfiler: DMSO_LPS_vs_DMSO
pathway_id	Pathway_Name	Significant	Annotated	richness	pvalue	pvalueAdj	geneIds	geneNames	inputSize	category	contrast
04060	Cytokine-cytokine receptor interaction	49	296	0.17	2.8311e-18	9.42756e-16	ENSMUSG00000014599.10;ENSMUSG00000018916.5;ENSMUSG00000038067.2;ENSMUSG00000024778.13;ENSMUSG00000034855.13;ENSMUSG00000016529.5;ENSMUSG00000004371.15;ENSMUSG00000004296.14;ENSMUSG00000031289.10;ENSMUSG00000031712.10;ENSMUSG00000023206.16;ENSMUSG00000039217.13;ENSMUSG00000027399.1;ENSMUSG00000027398.13;ENSMUSG00000026981.15;ENSMUSG00000030748.9;ENSMUSG00000025746.11;ENSMUSG00000041324.14;ENSMUSG0…	Csf1;Csf2;Csf3;Fas;Cxcl10;Il10;Il11;Il12b;Il13ra2;Il15;Il15ra;Il18;Il1a;Il1b;Il1rn;Il4ra;Il6;Inhba;Lepr;Lif;Xcl1;Lta;Osm;Osmr;Ccl12;Ccl2;Ccl22;Ccl3;Ccl4;Ccl5;Ccl6;Ccl7;Ccl9;Cxcl2;Il1f9;Tnfrsf1b;Cd40;Tnfrsf9;Tnfsf10;Gdf15;Il27;Tnfsf15;Il19;Cxcl3;Il1f6;Clcf1;Il33;Cxcr6;Il23a	747	up	condition_DMSO_LPS_vs_DMSO
04668	TNF signaling pathway	28	113	0.25	9.50297e-16	1.58224e-13	ENSMUSG00000053175.17;ENSMUSG00000026031.15;ENSMUSG00000053113.3;ENSMUSG00000014599.10;ENSMUSG00000018916.5;ENSMUSG00000021367.8;ENSMUSG00000024778.13;ENSMUSG00000034855.13;ENSMUSG00000031712.10;ENSMUSG00000027398.13;ENSMUSG00000025746.11;ENSMUSG00000034394.14;ENSMUSG00000024402.5;ENSMUSG00000000957.11;ENSMUSG00000017737.2;ENSMUSG00000053137.7;ENSMUSG00000032487.8;ENSMUSG00000035352.3;ENSMUSG0000…	Bcl3;Cflar;Socs3;Csf1;Csf2;Edn1;Fas;Cxcl10;Il15;Il1b;Il6;Lif;Lta;Mmp14;Mmp9;Mapk11;Ptgs2;Ccl12;Ccl2;Ccl5;Cxcl2;Tnfaip3;Tnfrsf1b;Traf1;Vegfc;Creb5;Cxcl3;Mlkl	747	up	condition_DMSO_LPS_vs_DMSO
04630	JAK-STAT signaling pathway	28	166	0.17	2.91728e-11	3.23818e-09	ENSMUSG00000007659.18;ENSMUSG00000000184.12;ENSMUSG00000032578.7;ENSMUSG00000053113.3;ENSMUSG00000038037.5;ENSMUSG00000018916.5;ENSMUSG00000038067.2;ENSMUSG00000016529.5;ENSMUSG00000004371.15;ENSMUSG00000004296.14;ENSMUSG00000031289.10;ENSMUSG00000031712.10;ENSMUSG00000023206.16;ENSMUSG00000030748.9;ENSMUSG00000025746.11;ENSMUSG00000024789.13;ENSMUSG00000057722.17;ENSMUSG00000034394.14;ENSMUSG000…	Bcl2l1;Ccnd2;Cish;Socs3;Socs1;Csf2;Csf3;Il10;Il11;Il12b;Il13ra2;Il15;Il15ra;Il4ra;Il6;Jak2;Lepr;Lif;Myc;Osm;Osmr;Pim1;Stat1;Stat2;Aox2;Socs2;Il19;Il23a	747	up	condition_DMSO_LPS_vs_DMSO
04061	Viral protein interaction with cytokine and cytokine receptor	21	102	0.21	1.27235e-10	1.05923e-08	ENSMUSG00000014599.10;ENSMUSG00000034855.13;ENSMUSG00000016529.5;ENSMUSG00000039217.13;ENSMUSG00000025746.11;ENSMUSG00000026573.7;ENSMUSG00000024402.5;ENSMUSG00000035352.3;ENSMUSG00000035385.5;ENSMUSG00000031779.3;ENSMUSG00000000982.5;ENSMUSG00000018930.3;ENSMUSG00000035042.2;ENSMUSG00000018927.3;ENSMUSG00000035373.2;ENSMUSG00000019122.8;ENSMUSG00000058427.10;ENSMUSG00000028599.10;ENSMUSG00000039…	Csf1;Cxcl10;Il10;Il18;Il6;Xcl1;Lta;Ccl12;Ccl2;Ccl22;Ccl3;Ccl4;Ccl5;Ccl6;Ccl7;Ccl9;Cxcl2;Tnfrsf1b;Tnfsf10;Il19;Cxcl3	747	up	condition_DMSO_LPS_vs_DMSO
05164	Influenza A	27	168	0.16	2.02709e-10	1.35004e-08	ENSMUSG00000047123.8;ENSMUSG00000053113.3;ENSMUSG00000024778.13;ENSMUSG00000034855.13;ENSMUSG00000004296.14;ENSMUSG00000039217.13;ENSMUSG00000027399.1;ENSMUSG00000027398.13;ENSMUSG00000025746.11;ENSMUSG00000024789.13;ENSMUSG00000023341.15;ENSMUSG00000030595.15;ENSMUSG00000035352.3;ENSMUSG00000035385.5;ENSMUSG00000035042.2;ENSMUSG00000026104.14;ENSMUSG00000040033.16;ENSMUSG00000000275.16;ENSMUSG00…	Ticam1;Socs3;Fas;Cxcl10;Il12b;Il18;Il1a;Il1b;Il6;Jak2;Mx2;Nfkbib;Ccl12;Ccl2;Ccl5;Stat1;Stat2;Trim25;Tnfsf10;Ddx58;Oas1g;Oas1b;Oas1a;Irf7;Rsad2;Ifih1;Il33	747	up	condition_DMSO_LPS_vs_DMSO
04064	NF-kappa B signaling pathway	20	110	0.18	3.54166e-09	1.69827e-07	ENSMUSG00000047123.8;ENSMUSG00000102037.1;ENSMUSG00000007659.18;ENSMUSG00000026031.15;ENSMUSG00000036390.8;ENSMUSG00000027398.13;ENSMUSG00000024402.5;ENSMUSG00000015312.9;ENSMUSG00000025225.15;ENSMUSG00000032487.8;ENSMUSG00000018930.3;ENSMUSG00000058427.10;ENSMUSG00000000275.16;ENSMUSG00000019850.11;ENSMUSG00000017652.16;ENSMUSG00000026875.14;ENSMUSG00000040296.15;ENSMUSG00000021453.2;ENSMUSG0000…	Ticam1;Bcl2a1a;Bcl2l1;Cflar;Gadd45a;Il1b;Lta;Gadd45b;Nfkb2;Ptgs2;Ccl4;Cxcl2;Trim25;Tnfaip3;Cd40;Traf1;Ddx58;Gadd45g;Malt1;Cxcl3	747	up	condition_DMSO_LPS_vs_DMSO
05323	Rheumatoid arthritis	18	90	0.2	3.56994e-09	1.69827e-07	ENSMUSG00000075122.5;ENSMUSG00000022901.13;ENSMUSG00000014599.10;ENSMUSG00000018916.5;ENSMUSG00000029648.13;ENSMUSG00000004371.15;ENSMUSG00000031712.10;ENSMUSG00000039217.13;ENSMUSG00000027399.1;ENSMUSG00000027398.13;ENSMUSG00000025746.11;ENSMUSG00000035352.3;ENSMUSG00000035385.5;ENSMUSG00000000982.5;ENSMUSG00000035042.2;ENSMUSG00000058427.10;ENSMUSG00000029379.10;ENSMUSG00000025383.2	Cd80;Cd86;Csf1;Csf2;Flt1;Il11;Il15;Il18;Il1a;Il1b;Il6;Ccl12;Ccl2;Ccl3;Ccl5;Cxcl2;Cxcl3;Il23a	747	up	condition_DMSO_LPS_vs_DMSO
04657	IL-17 signaling pathway	18	91	0.2	4.33441e-09	1.74975e-07	ENSMUSG00000018916.5;ENSMUSG00000038067.2;ENSMUSG00000024912.6;ENSMUSG00000034855.13;ENSMUSG00000027398.13;ENSMUSG00000025746.11;ENSMUSG00000026822.14;ENSMUSG00000050578.10;ENSMUSG00000017737.2;ENSMUSG00000053137.7;ENSMUSG00000032487.8;ENSMUSG00000056054.9;ENSMUSG00000035352.3;ENSMUSG00000035385.5;ENSMUSG00000035373.2;ENSMUSG00000058427.10;ENSMUSG00000019850.11;ENSMUSG00000029379.10	Csf2;Csf3;Fosl1;Cxcl10;Il1b;Il6;Lcn2;Mmp13;Mmp9;Mapk11;Ptgs2;S100a8;Ccl12;Ccl2;Ccl7;Cxcl2;Tnfaip3;Cxcl3	747	up	condition_DMSO_LPS_vs_DMSO
05200	Pathways in cancer	50	539	0.09	4.72904e-09	1.74975e-07	ENSMUSG00000007659.18;ENSMUSG00000000184.12;ENSMUSG00000031503.13;ENSMUSG00000036390.8;ENSMUSG00000014773.13;ENSMUSG00000021367.8;ENSMUSG00000024778.13;ENSMUSG00000045005.9;ENSMUSG00000071658.5;ENSMUSG00000063594.5;ENSMUSG00000038668.14;ENSMUSG00000001663.10;ENSMUSG00000028864.7;ENSMUSG00000005413.8;ENSMUSG00000004296.14;ENSMUSG00000031712.10;ENSMUSG00000023206.16;ENSMUSG00000030748.9;ENSMUSG0000…	Bcl2l1;Ccnd2;Col4a2;Gadd45a;Dll1;Edn1;Fas;Fzd5;Gng3;Gng8;Lpar1;Gstt1;Hgf;Hmox1;Il12b;Il15;Il15ra;Il4ra;Il6;Itga2;Itga2b;Itga6;Jak2;Mdm2;Met;Mmp9;Myc;Gadd45b;Nfkb2;Nos2;Notch1;Ntrk1;Pgf;Pim1;Pim2;Ptger2;Ptgs2;Slc2a1;Stat1;Stat2;Traf1;Vegfc;Wnt10a;Wnt6;Gstp3;Lamc1;Gadd45g;Lpar3;Gstt4;Il23a	747	up	condition_DMSO_LPS_vs_DMSO
05144	Malaria	14	56	0.25	5.3167e-09	1.77046e-07	ENSMUSG00000002944.15;ENSMUSG00000038067.2;ENSMUSG00000028864.7;ENSMUSG00000016529.5;ENSMUSG00000039217.13;ENSMUSG00000027398.13;ENSMUSG00000025746.11;ENSMUSG00000009376.15;ENSMUSG00000020717.19;ENSMUSG00000035352.3;ENSMUSG00000035385.5;ENSMUSG00000040152.8;ENSMUSG00000017652.16;ENSMUSG00000030149.15	Cd36;Csf3;Hgf;Il10;Il18;Il1b;Il6;Met;Pecam1;Ccl12;Ccl2;Thbs1;Cd40;Klrk1	747	up	condition_DMSO_LPS_vs_DMSO
04621	NOD-like receptor signaling pathway	27	213	0.13	4.29983e-08	1.30168e-06	ENSMUSG00000037849.8;ENSMUSG00000047123.8;ENSMUSG00000007659.18;ENSMUSG00000033538.13;ENSMUSG00000040264.10;ENSMUSG00000028270.12;ENSMUSG00000073489.6;ENSMUSG00000039217.13;ENSMUSG00000027398.13;ENSMUSG00000025746.11;ENSMUSG00000030595.15;ENSMUSG00000053137.7;ENSMUSG00000035352.3;ENSMUSG00000035385.5;ENSMUSG00000035042.2;ENSMUSG00000058427.10;ENSMUSG00000026104.14;ENSMUSG00000040033.16;ENSMUSG000…	Ifi206;Ticam1;Bcl2l1;Casp4;Gbp2b;Gbp2;Ifi204;Il18;Il1b;Il6;Nfkbib;Mapk11;Ccl12;Ccl2;Ccl5;Cxcl2;Stat1;Stat2;Tnfaip3;Gbp5;Gbp7;Oas1g;Oas1b;Oas1a;Cxcl3;Irf7;Gbp3	747	up	condition_DMSO_LPS_vs_DMSO
05162	Measles	21	145	0.14	1.11112e-07	3.08335e-06	ENSMUSG00000007659.18;ENSMUSG00000000184.12;ENSMUSG00000024778.13;ENSMUSG00000026656.15;ENSMUSG00000090877.3;ENSMUSG00000004296.14;ENSMUSG00000027399.1;ENSMUSG00000027398.13;ENSMUSG00000025746.11;ENSMUSG00000023341.15;ENSMUSG00000030595.15;ENSMUSG00000091971.3;ENSMUSG00000026104.14;ENSMUSG00000040033.16;ENSMUSG00000019850.11;ENSMUSG00000040296.15;ENSMUSG00000066861.14;ENSMUSG00000029605.16;ENSMUS…	Bcl2l1;Ccnd2;Fas;Fcgr2b;Hspa1b;Il12b;Il1a;Il1b;Il6;Mx2;Nfkbib;Hspa1a;Stat1;Stat2;Tnfaip3;Ddx58;Oas1g;Oas1b;Oas1a;Irf7;Ifih1	747	up	condition_DMSO_LPS_vs_DMSO
05202	Transcriptional misregulation in cancer	26	220	0.12	3.09048e-07	7.91637e-06	ENSMUSG00000102037.1;ENSMUSG00000007659.18;ENSMUSG00000022508.5;ENSMUSG00000000184.12;ENSMUSG00000022901.13;ENSMUSG00000018916.5;ENSMUSG00000036390.8;ENSMUSG00000015947.10;ENSMUSG00000029648.13;ENSMUSG00000020644.9;ENSMUSG00000025746.11;ENSMUSG00000020184.15;ENSMUSG00000009376.15;ENSMUSG00000017737.2;ENSMUSG00000022346.16;ENSMUSG00000015312.9;ENSMUSG00000028341.9;ENSMUSG00000028072.6;ENSMUSG00000…	Bcl2a1a;Bcl2l1;Bcl6;Ccnd2;Cd86;Csf2;Gadd45a;Fcgr1;Flt1;Id2;Il6;Mdm2;Met;Mmp9;Myc;Gadd45b;Nr4a3;Ntrk1;Pax5;Etv4;Rel;Cd40;Traf1;Gadd45g;Nupr1;Nfkbiz	747	up	condition_DMSO_LPS_vs_DMSO
04625	C-type lectin receptor signaling pathway	17	112	0.15	7.10354e-07	1.68963e-05	ENSMUSG00000053175.17;ENSMUSG00000028680.14;ENSMUSG00000016529.5;ENSMUSG00000004296.14;ENSMUSG00000027398.13;ENSMUSG00000025746.11;ENSMUSG00000018334.18;ENSMUSG00000020184.15;ENSMUSG00000025225.15;ENSMUSG00000053137.7;ENSMUSG00000032487.8;ENSMUSG00000031779.3;ENSMUSG00000027646.15;ENSMUSG00000026104.14;ENSMUSG00000040033.16;ENSMUSG00000032688.9;ENSMUSG00000025383.2	Bcl3;Plk3;Il10;Il12b;Il1b;Il6;Ksr1;Mdm2;Nfkb2;Mapk11;Ptgs2;Ccl22;Src;Stat1;Stat2;Malt1;Il23a	747	up	condition_DMSO_LPS_vs_DMSO
05020	Prion diseases	9	34	0.26	7.82904e-07	1.73805e-05	ENSMUSG00000026864.13;ENSMUSG00000027399.1;ENSMUSG00000027398.13;ENSMUSG00000025746.11;ENSMUSG00000026923.15;ENSMUSG00000079037.9;ENSMUSG00000091971.3;ENSMUSG00000035042.2;ENSMUSG00000026478.14	Hspa5;Il1a;Il1b;Il6;Notch1;Prnp;Hspa1a;Ccl5;Lamc1	747	up	condition_DMSO_LPS_vs_DMSO
04151	PI3K-Akt signaling pathway	34	356	0.1	9.28669e-07	1.93279e-05	ENSMUSG00000007659.18;ENSMUSG00000000184.12;ENSMUSG00000031503.13;ENSMUSG00000014599.10;ENSMUSG00000038067.2;ENSMUSG00000029648.13;ENSMUSG00000071658.5;ENSMUSG00000063594.5;ENSMUSG00000038668.14;ENSMUSG00000028864.7;ENSMUSG00000023034.7;ENSMUSG00000030748.9;ENSMUSG00000025746.11;ENSMUSG00000015533.9;ENSMUSG00000034664.13;ENSMUSG00000000555.8;ENSMUSG00000027111.16;ENSMUSG00000024789.13;ENSMUSG0000…	Bcl2l1;Ccnd2;Col4a2;Csf1;Csf3;Flt1;Gng3;Gng8;Lpar1;Hgf;Nr4a1;Il4ra;Il6;Itga2;Itga2b;Itga5;Itga6;Jak2;Mdm2;Met;Myc;Ntrk1;Osm;Osmr;Pgf;Spp1;Thbs1;Tnc;Vegfc;Lamc1;Creb5;Itgb8;Lpar3;Ddit4	747	up	condition_DMSO_LPS_vs_DMSO
05322	Systemic lupus erythematosus	19	143	0.13	1.59939e-06	3.13291e-05	ENSMUSG00000069306.5;ENSMUSG00000075122.5;ENSMUSG00000022901.13;ENSMUSG00000015947.10;ENSMUSG00000016529.5;ENSMUSG00000017652.16;ENSMUSG00000069305.3;ENSMUSG00000047246.7;ENSMUSG00000069268.4;ENSMUSG00000058385.8;ENSMUSG00000069300.3;ENSMUSG00000062727.4;ENSMUSG00000094338.1;ENSMUSG00000095217.1;ENSMUSG00000063954.7;ENSMUSG00000069307.7;ENSMUSG00000069303.7;ENSMUSG00000018102.5;ENSMUSG00000091405…	Hist1h4m;Cd80;Cd86;Fcgr1;Il10;Cd40;Hist1h4n;H2bc6;H2bc7;H2bc8;H2bc11;H2bc12;H2bc13;H2bc15;H2ac19;Hist1h2bq;Hist1h2br;H2bc4;H4c14	747	up	condition_DMSO_LPS_vs_DMSO
04623	Cytosolic DNA-sensing pathway	12	64	0.19	1.7989e-06	3.22503e-05	ENSMUSG00000034855.13;ENSMUSG00000039217.13;ENSMUSG00000027398.13;ENSMUSG00000025746.11;ENSMUSG00000030595.15;ENSMUSG00000018930.3;ENSMUSG00000035042.2;ENSMUSG00000040296.15;ENSMUSG00000026535.9;ENSMUSG00000025498.15;ENSMUSG00000027514.14;ENSMUSG00000024810.16	Cxcl10;Il18;Il1b;Il6;Nfkbib;Ccl4;Ccl5;Ddx58;Ifi202b;Irf7;Zbp1;Il33	747	up	condition_DMSO_LPS_vs_DMSO
04640	Hematopoietic cell lineage	15	96	0.16	1.84011e-06	3.22503e-05	ENSMUSG00000002944.15;ENSMUSG00000029084.5;ENSMUSG00000014599.10;ENSMUSG00000018916.5;ENSMUSG00000038067.2;ENSMUSG00000015947.10;ENSMUSG00000004371.15;ENSMUSG00000027399.1;ENSMUSG00000027398.13;ENSMUSG00000030748.9;ENSMUSG00000025746.11;ENSMUSG00000015533.9;ENSMUSG00000034664.13;ENSMUSG00000000555.8;ENSMUSG00000027111.16	Cd36;Cd38;Csf1;Csf2;Csf3;Fcgr1;Il11;Il1a;Il1b;Il4ra;Il6;Itga2;Itga2b;Itga5;Itga6	747	up	condition_DMSO_LPS_vs_DMSO
05169	Epstein-Barr virus infection	25	231	0.11	2.65162e-06	4.41494e-05	ENSMUSG00000035692.7;ENSMUSG00000000184.12;ENSMUSG00000036390.8;ENSMUSG00000024778.13;ENSMUSG00000016283.13;ENSMUSG00000056116.18;ENSMUSG00000034855.13;ENSMUSG00000025746.11;ENSMUSG00000020184.15;ENSMUSG00000022346.16;ENSMUSG00000015312.9;ENSMUSG00000025225.15;ENSMUSG00000030595.15;ENSMUSG00000053137.7;ENSMUSG00000026104.14;ENSMUSG00000040033.16;ENSMUSG00000037321.17;ENSMUSG00000019850.11;ENSMUSG…	Isg15;Ccnd2;Gadd45a;Fas;H2-M2;H2-T22;Cxcl10;Il6;Mdm2;Myc;Gadd45b;Nfkb2;Nfkbib;Mapk11;Stat1;Stat2;Tap1;Tnfaip3;Cd40;Ddx58;Gadd45g;Oas1g;Oas1b;Oas1a;Irf7	747	up	condition_DMSO_LPS_vs_DMSO
04620	Toll-like receptor signaling pathway	15	99	0.15	2.79e-06	4.42414e-05	ENSMUSG00000047123.8;ENSMUSG00000075122.5;ENSMUSG00000022901.13;ENSMUSG00000034855.13;ENSMUSG00000004296.14;ENSMUSG00000027398.13;ENSMUSG00000025746.11;ENSMUSG00000053137.7;ENSMUSG00000000982.5;ENSMUSG00000018930.3;ENSMUSG00000035042.2;ENSMUSG00000029304.14;ENSMUSG00000026104.14;ENSMUSG00000017652.16;ENSMUSG00000025498.15	Ticam1;Cd80;Cd86;Cxcl10;Il12b;Il1b;Il6;Mapk11;Ccl3;Ccl4;Ccl5;Spp1;Stat1;Cd40;Irf7	747	up	condition_DMSO_LPS_vs_DMSO
04010	MAPK signaling pathway	29	294	0.1	3.06343e-06	4.63692e-05	ENSMUSG00000003352.14;ENSMUSG00000014599.10;ENSMUSG00000036390.8;ENSMUSG00000027368.6;ENSMUSG00000024778.13;ENSMUSG00000029648.13;ENSMUSG00000028864.7;ENSMUSG00000023034.7;ENSMUSG00000004951.10;ENSMUSG00000090877.3;ENSMUSG00000027399.1;ENSMUSG00000027398.13;ENSMUSG00000009376.15;ENSMUSG00000022346.16;ENSMUSG00000015312.9;ENSMUSG00000025225.15;ENSMUSG00000028072.6;ENSMUSG00000037887.11;ENSMUSG0000…	Cacnb3;Csf1;Gadd45a;Dusp2;Fas;Flt1;Hgf;Nr4a1;Hspb1;Hspa1b;Il1a;Il1b;Met;Myc;Gadd45b;Nfkb2;Ntrk1;Dusp8;Pgf;Mapk11;Dusp1;Hspa1a;Vegfc;Gadd45g;Dusp5;Flnb;Dusp4;Dusp10;Dusp16	747	up	condition_DMSO_LPS_vs_DMSO
04512	ECM-receptor interaction	13	88	0.15	1.4301e-05	0.000207053	ENSMUSG00000041936.18;ENSMUSG00000002944.15;ENSMUSG00000031503.13;ENSMUSG00000015533.9;ENSMUSG00000034664.13;ENSMUSG00000000555.8;ENSMUSG00000027111.16;ENSMUSG00000055447.19;ENSMUSG00000029304.14;ENSMUSG00000040152.8;ENSMUSG00000028364.15;ENSMUSG00000026478.14;ENSMUSG00000025321.14	Agrn;Cd36;Col4a2;Itga2;Itga2b;Itga5;Itga6;Cd47;Spp1;Thbs1;Tnc;Lamc1;Itgb8	747	up	condition_DMSO_LPS_vs_DMSO
04933	AGE-RAGE signaling pathway in diabetic complications	14	101	0.14	1.64354e-05	0.000228041	ENSMUSG00000031503.13;ENSMUSG00000021367.8;ENSMUSG00000027399.1;ENSMUSG00000027398.13;ENSMUSG00000025746.11;ENSMUSG00000024789.13;ENSMUSG00000024014.8;ENSMUSG00000037411.10;ENSMUSG00000053137.7;ENSMUSG00000035352.3;ENSMUSG00000035385.5;ENSMUSG00000026104.14;ENSMUSG00000031520.6;ENSMUSG00000020937.14	Col4a2;Edn1;Il1a;Il1b;Il6;Jak2;Pim1;Serpine1;Mapk11;Ccl12;Ccl2;Stat1;Vegfc;Plcd3	747	up	condition_DMSO_LPS_vs_DMSO
04062	Chemokine signaling pathway	21	196	0.11	1.73885e-05	0.000231615	ENSMUSG00000071658.5;ENSMUSG00000063594.5;ENSMUSG00000034855.13;ENSMUSG00000024789.13;ENSMUSG00000026573.7;ENSMUSG00000030595.15;ENSMUSG00000035352.3;ENSMUSG00000035385.5;ENSMUSG00000031779.3;ENSMUSG00000000982.5;ENSMUSG00000018930.3;ENSMUSG00000035042.2;ENSMUSG00000018927.3;ENSMUSG00000035373.2;ENSMUSG00000019122.8;ENSMUSG00000058427.10;ENSMUSG00000027646.15;ENSMUSG00000026104.14;ENSMUSG00000040…	Gng3;Gng8;Cxcl10;Jak2;Xcl1;Nfkbib;Ccl12;Ccl2;Ccl22;Ccl3;Ccl4;Ccl5;Ccl6;Ccl7;Ccl9;Cxcl2;Src;Stat1;Stat2;Cxcl3;Cxcr6	747	up	condition_DMSO_LPS_vs_DMSO
05142	Chagas disease (American trypanosomiasis)	14	103	0.14	2.08521e-05	0.000267067	ENSMUSG00000047123.8;ENSMUSG00000026031.15;ENSMUSG00000024778.13;ENSMUSG00000016529.5;ENSMUSG00000004296.14;ENSMUSG00000027398.13;ENSMUSG00000025746.11;ENSMUSG00000020826.9;ENSMUSG00000037411.10;ENSMUSG00000053137.7;ENSMUSG00000035352.3;ENSMUSG00000035385.5;ENSMUSG00000000982.5;ENSMUSG00000035042.2	Ticam1;Cflar;Fas;Il10;Il12b;Il1b;Il6;Nos2;Serpine1;Mapk11;Ccl12;Ccl2;Ccl3;Ccl5	747	up	condition_DMSO_LPS_vs_DMSO
05203	Viral carcinogenesis	23	230	0.1	2.33667e-05	0.000284917	ENSMUSG00000069306.5;ENSMUSG00000000184.12;ENSMUSG00000016283.13;ENSMUSG00000056116.18;ENSMUSG00000020184.15;ENSMUSG00000025225.15;ENSMUSG00000020275.9;ENSMUSG00000027646.15;ENSMUSG00000026875.14;ENSMUSG00000053007.9;ENSMUSG00000069305.3;ENSMUSG00000047246.7;ENSMUSG00000069268.4;ENSMUSG00000058385.8;ENSMUSG00000069300.3;ENSMUSG00000062727.4;ENSMUSG00000094338.1;ENSMUSG00000095217.1;ENSMUSG0000002…	Hist1h4m;Ccnd2;H2-M2;H2-T22;Mdm2;Nfkb2;Rel;Src;Traf1;Creb5;Hist1h4n;H2bc6;H2bc7;H2bc8;H2bc11;H2bc12;H2bc13;H2bc15;Irf7;Hist1h2bq;Hist1h2br;H2bc4;H4c14	747	up	condition_DMSO_LPS_vs_DMSO
05222	Small cell lung cancer	13	92	0.14	2.39569e-05	0.000284917	ENSMUSG00000007659.18;ENSMUSG00000031503.13;ENSMUSG00000036390.8;ENSMUSG00000015533.9;ENSMUSG00000034664.13;ENSMUSG00000027111.16;ENSMUSG00000022346.16;ENSMUSG00000015312.9;ENSMUSG00000020826.9;ENSMUSG00000032487.8;ENSMUSG00000026875.14;ENSMUSG00000026478.14;ENSMUSG00000021453.2	Bcl2l1;Col4a2;Gadd45a;Itga2;Itga2b;Itga6;Myc;Gadd45b;Nos2;Ptgs2;Traf1;Lamc1;Gadd45g	747	up	condition_DMSO_LPS_vs_DMSO
05140	Leishmaniasis	11	70	0.16	2.76723e-05	0.000317755	ENSMUSG00000015947.10;ENSMUSG00000016529.5;ENSMUSG00000004296.14;ENSMUSG00000027399.1;ENSMUSG00000027398.13;ENSMUSG00000024789.13;ENSMUSG00000030595.15;ENSMUSG00000020826.9;ENSMUSG00000053137.7;ENSMUSG00000032487.8;ENSMUSG00000026104.14	Fcgr1;Il10;Il12b;Il1a;Il1b;Jak2;Nfkbib;Nos2;Mapk11;Ptgs2;Stat1	747	up	condition_DMSO_LPS_vs_DMSO
05145	Toxoplasmosis	14	109	0.13	4.1e-05	0.0004551	ENSMUSG00000007659.18;ENSMUSG00000038037.5;ENSMUSG00000090877.3;ENSMUSG00000016529.5;ENSMUSG00000004296.14;ENSMUSG00000027111.16;ENSMUSG00000024789.13;ENSMUSG00000030595.15;ENSMUSG00000020826.9;ENSMUSG00000053137.7;ENSMUSG00000091971.3;ENSMUSG00000026104.14;ENSMUSG00000017652.16;ENSMUSG00000026478.14	Bcl2l1;Socs1;Hspa1b;Il10;Il12b;Itga6;Jak2;Nfkbib;Nos2;Mapk11;Hspa1a;Stat1;Cd40;Lamc1	747	up	condition_DMSO_LPS_vs_DMSO
05034	Alcoholism	20	201	0.1	7.75026e-05	0.000832528	ENSMUSG00000069306.5;ENSMUSG00000036330.12;ENSMUSG00000020178.6;ENSMUSG00000071658.5;ENSMUSG00000063594.5;ENSMUSG00000053007.9;ENSMUSG00000039579.15;ENSMUSG00000069305.3;ENSMUSG00000047246.7;ENSMUSG00000069268.4;ENSMUSG00000058385.8;ENSMUSG00000069300.3;ENSMUSG00000062727.4;ENSMUSG00000094338.1;ENSMUSG00000095217.1;ENSMUSG00000063954.7;ENSMUSG00000069307.7;ENSMUSG00000069303.7;ENSMUSG00000018102.…	Hist1h4m;Slc18a1;Adora2a;Gng3;Gng8;Creb5;Grin3a;Hist1h4n;H2bc6;H2bc7;H2bc8;H2bc11;H2bc12;H2bc13;H2bc15;H2ac19;Hist1h2bq;Hist1h2br;H2bc4;H4c14	747	up	condition_DMSO_LPS_vs_DMSO
05167	Kaposi sarcoma-associated herpesvirus infection	21	218	0.1	8.6108e-05	0.000896061	ENSMUSG00000047123.8;ENSMUSG00000022901.13;ENSMUSG00000018916.5;ENSMUSG00000024778.13;ENSMUSG00000071658.5;ENSMUSG00000063594.5;ENSMUSG00000016283.13;ENSMUSG00000056116.18;ENSMUSG00000025746.11;ENSMUSG00000024789.13;ENSMUSG00000022346.16;ENSMUSG00000053137.7;ENSMUSG00000032487.8;ENSMUSG00000058427.10;ENSMUSG00000027646.15;ENSMUSG00000026104.14;ENSMUSG00000040033.16;ENSMUSG00000008348.9;ENSMUSG000…	Ticam1;Cd86;Csf2;Fas;Gng3;Gng8;H2-M2;H2-T22;Il6;Jak2;Myc;Mapk11;Ptgs2;Cxcl2;Src;Stat1;Stat2;Ubc;Zfp36;Cxcl3;Irf7	747	up	condition_DMSO_LPS_vs_DMSO
05418	Fluid shear stress and atherosclerosis	16	147	0.11	0.000115256	0.00116303	ENSMUSG00000076441.9;ENSMUSG00000021367.8;ENSMUSG00000001663.10;ENSMUSG00000005413.8;ENSMUSG00000027399.1;ENSMUSG00000027398.13;ENSMUSG00000034664.13;ENSMUSG00000017737.2;ENSMUSG00000020717.19;ENSMUSG00000053137.7;ENSMUSG00000024190.7;ENSMUSG00000035352.3;ENSMUSG00000035385.5;ENSMUSG00000027646.15;ENSMUSG00000058216.13;ENSMUSG00000009093.7	Ass1;Edn1;Gstt1;Hmox1;Il1a;Il1b;Itga2b;Mmp9;Pecam1;Mapk11;Dusp1;Ccl12;Ccl2;Src;Gstp3;Gstt4	747	up	condition_DMSO_LPS_vs_DMSO
05205	Proteoglycans in cancer	20	208	0.1	0.000125415	0.00122832	ENSMUSG00000031078.15;ENSMUSG00000019929.16;ENSMUSG00000024778.13;ENSMUSG00000045005.9;ENSMUSG00000024486.6;ENSMUSG00000028864.7;ENSMUSG00000004296.14;ENSMUSG00000015533.9;ENSMUSG00000000555.8;ENSMUSG00000020184.15;ENSMUSG00000009376.15;ENSMUSG00000017737.2;ENSMUSG00000022346.16;ENSMUSG00000046223.10;ENSMUSG00000053137.7;ENSMUSG00000027646.15;ENSMUSG00000040152.8;ENSMUSG00000026167.14;ENSMUSG0000…	Cttn;Dcn;Fas;Fzd5;Hbegf;Hgf;Il12b;Itga2;Itga5;Mdm2;Met;Mmp9;Myc;Plaur;Mapk11;Src;Thbs1;Wnt10a;Wnt6;Flnb	747	up	condition_DMSO_LPS_vs_DMSO
05152	Tuberculosis	18	179	0.1	0.000141287	0.00134425	ENSMUSG00000028680.14;ENSMUSG00000006724.12;ENSMUSG00000015947.10;ENSMUSG00000026656.15;ENSMUSG00000016529.5;ENSMUSG00000004296.14;ENSMUSG00000039217.13;ENSMUSG00000027399.1;ENSMUSG00000027398.13;ENSMUSG00000025746.11;ENSMUSG00000024789.13;ENSMUSG00000018334.18;ENSMUSG00000020826.9;ENSMUSG00000053137.7;ENSMUSG00000027646.15;ENSMUSG00000026104.14;ENSMUSG00000032688.9;ENSMUSG00000025383.2	Plk3;Cyp27b1;Fcgr1;Fcgr2b;Il10;Il12b;Il18;Il1a;Il1b;Il6;Jak2;Ksr1;Nos2;Mapk11;Src;Stat1;Malt1;Il23a	747	up	condition_DMSO_LPS_vs_DMSO
04940	Type I diabetes mellitus	10	71	0.14	0.000154119	0.0014256	ENSMUSG00000075122.5;ENSMUSG00000022901.13;ENSMUSG00000024778.13;ENSMUSG00000016283.13;ENSMUSG00000056116.18;ENSMUSG00000004296.14;ENSMUSG00000027399.1;ENSMUSG00000027398.13;ENSMUSG00000024402.5;ENSMUSG00000026204.15	Cd80;Cd86;Fas;H2-M2;H2-T22;Il12b;Il1a;Il1b;Lta;Ptprn	747	up	condition_DMSO_LPS_vs_DMSO
05134	Legionellosis	9	61	0.15	0.000191232	0.0016758	ENSMUSG00000090877.3;ENSMUSG00000004296.14;ENSMUSG00000039217.13;ENSMUSG00000027398.13;ENSMUSG00000025746.11;ENSMUSG00000025225.15;ENSMUSG00000091971.3;ENSMUSG00000058427.10;ENSMUSG00000029379.10	Hspa1b;Il12b;Il18;Il1b;Il6;Nfkb2;Hspa1a;Cxcl2;Cxcl3	747	up	condition_DMSO_LPS_vs_DMSO
05321	Inflammatory bowel disease (IBD)	9	61	0.15	0.000191232	0.0016758	ENSMUSG00000016529.5;ENSMUSG00000004296.14;ENSMUSG00000039217.13;ENSMUSG00000027399.1;ENSMUSG00000027398.13;ENSMUSG00000030748.9;ENSMUSG00000025746.11;ENSMUSG00000026104.14;ENSMUSG00000025383.2	Il10;Il12b;Il18;Il1a;Il1b;Il4ra;Il6;Stat1;Il23a	747	up	condition_DMSO_LPS_vs_DMSO
04510	Focal adhesion	19	201	0.09	0.000222461	0.00189947	ENSMUSG00000000184.12;ENSMUSG00000031503.13;ENSMUSG00000029648.13;ENSMUSG00000028864.7;ENSMUSG00000015533.9;ENSMUSG00000034664.13;ENSMUSG00000000555.8;ENSMUSG00000027111.16;ENSMUSG00000009376.15;ENSMUSG00000004791.7;ENSMUSG00000029304.14;ENSMUSG00000027646.15;ENSMUSG00000040152.8;ENSMUSG00000028364.15;ENSMUSG00000031520.6;ENSMUSG00000026478.14;ENSMUSG00000027470.9;ENSMUSG00000025278.9;ENSMUSG0000…	Ccnd2;Col4a2;Flt1;Hgf;Itga2;Itga2b;Itga5;Itga6;Met;Pgf;Spp1;Src;Thbs1;Tnc;Vegfc;Lamc1;Mylk2;Flnb;Itgb8	747	up	condition_DMSO_LPS_vs_DMSO
04380	Osteoclast differentiation	14	128	0.11	0.000254402	0.00211789	ENSMUSG00000053113.3;ENSMUSG00000038037.5;ENSMUSG00000014599.10;ENSMUSG00000015947.10;ENSMUSG00000026656.15;ENSMUSG00000024912.6;ENSMUSG00000029135.10;ENSMUSG00000004508.6;ENSMUSG00000027399.1;ENSMUSG00000027398.13;ENSMUSG00000025225.15;ENSMUSG00000053137.7;ENSMUSG00000026104.14;ENSMUSG00000040033.16	Socs3;Socs1;Csf1;Fcgr1;Fcgr2b;Fosl1;Fosl2;Gab2;Il1a;Il1b;Nfkb2;Mapk11;Stat1;Stat2	747	up	condition_DMSO_LPS_vs_DMSO
05133	Pertussis	10	76	0.13	0.000284652	0.00231193	ENSMUSG00000047123.8;ENSMUSG00000016529.5;ENSMUSG00000004296.14;ENSMUSG00000027399.1;ENSMUSG00000027398.13;ENSMUSG00000025746.11;ENSMUSG00000000555.8;ENSMUSG00000020826.9;ENSMUSG00000053137.7;ENSMUSG00000025383.2	Ticam1;Il10;Il12b;Il1a;Il1b;Il6;Itga5;Nos2;Mapk11;Il23a	747	up	condition_DMSO_LPS_vs_DMSO
05165	Human papillomavirus infection	28	362	0.08	0.00033065	0.00262159	ENSMUSG00000035692.7;ENSMUSG00000047123.8;ENSMUSG00000000184.12;ENSMUSG00000031503.13;ENSMUSG00000024778.13;ENSMUSG00000045005.9;ENSMUSG00000016283.13;ENSMUSG00000056116.18;ENSMUSG00000015533.9;ENSMUSG00000034664.13;ENSMUSG00000000555.8;ENSMUSG00000027111.16;ENSMUSG00000020184.15;ENSMUSG00000023341.15;ENSMUSG00000026923.15;ENSMUSG00000032487.8;ENSMUSG00000029304.14;ENSMUSG00000026104.14;ENSMUSG00…	Isg15;Ticam1;Ccnd2;Col4a2;Fas;Fzd5;H2-M2;H2-T22;Itga2;Itga2b;Itga5;Itga6;Mdm2;Mx2;Notch1;Ptgs2;Spp1;Stat1;Stat2;Thbs1;Tnc;Wnt10a;Wnt6;Lamc1;Oasl1;Creb5;Oasl2;Itgb8	747	up	condition_DMSO_LPS_vs_DMSO
05160	Hepatitis C	16	161	0.1	0.000341608	0.00263334	ENSMUSG00000047123.8;ENSMUSG00000026031.15;ENSMUSG00000053113.3;ENSMUSG00000024778.13;ENSMUSG00000034855.13;ENSMUSG00000034459.8;ENSMUSG00000023341.15;ENSMUSG00000022346.16;ENSMUSG00000026104.14;ENSMUSG00000040033.16;ENSMUSG00000040296.15;ENSMUSG00000066861.14;ENSMUSG00000029605.16;ENSMUSG00000052776.10;ENSMUSG00000025498.15;ENSMUSG00000020641.16	Ticam1;Cflar;Socs3;Fas;Cxcl10;Ifit1;Mx2;Myc;Stat1;Stat2;Ddx58;Oas1g;Oas1b;Oas1a;Irf7;Rsad2	747	up	condition_DMSO_LPS_vs_DMSO
04672	Intestinal immune network for IgA production	7	43	0.16	0.000347949	0.00263334	ENSMUSG00000075122.5;ENSMUSG00000022901.13;ENSMUSG00000016529.5;ENSMUSG00000031712.10;ENSMUSG00000023206.16;ENSMUSG00000025746.11;ENSMUSG00000017652.16	Cd80;Cd86;Il10;Il15;Il15ra;Il6;Cd40	747	up	condition_DMSO_LPS_vs_DMSO
05146	Amoebiasis	12	107	0.11	0.000466545	0.00345243	ENSMUSG00000021125.6;ENSMUSG00000031503.13;ENSMUSG00000018916.5;ENSMUSG00000004951.10;ENSMUSG00000016529.5;ENSMUSG00000004296.14;ENSMUSG00000027398.13;ENSMUSG00000025746.11;ENSMUSG00000020826.9;ENSMUSG00000058427.10;ENSMUSG00000026478.14;ENSMUSG00000029379.10	Arg2;Col4a2;Csf2;Hspb1;Il10;Il12b;Il1b;Il6;Nos2;Cxcl2;Lamc1;Cxcl3	747	up	condition_DMSO_LPS_vs_DMSO
00910	Nitrogen metabolism	4	17	0.24	0.000514314	0.00372319	ENSMUSG00000000805.18;ENSMUSG00000038526.14;ENSMUSG00000027555.8;ENSMUSG00000090236.3	Car4;Car14;Car13;Car15	747	up	condition_DMSO_LPS_vs_DMSO
04622	RIG-I-like receptor signaling pathway	9	69	0.13	0.000532149	0.00377033	ENSMUSG00000035692.7;ENSMUSG00000034855.13;ENSMUSG00000004296.14;ENSMUSG00000030595.15;ENSMUSG00000053137.7;ENSMUSG00000000275.16;ENSMUSG00000040296.15;ENSMUSG00000025498.15;ENSMUSG00000026896.14	Isg15;Cxcl10;Il12b;Nfkbib;Mapk11;Trim25;Ddx58;Irf7;Ifih1	747	up	condition_DMSO_LPS_vs_DMSO
04920	Adipocytokine signaling pathway	9	71	0.13	0.000669906	0.00464747	ENSMUSG00000002944.15;ENSMUSG00000053113.3;ENSMUSG00000078937.8;ENSMUSG00000024789.13;ENSMUSG00000057722.17;ENSMUSG00000030595.15;ENSMUSG00000028645.11;ENSMUSG00000028599.10;ENSMUSG00000032281.11	Cd36;Socs3;Cpt1b;Jak2;Lepr;Nfkbib;Slc2a1;Tnfrsf1b;Acsbg1	747	up	condition_DMSO_LPS_vs_DMSO
04115	p53 signaling pathway	9	72	0.12	0.000749069	0.00509061	ENSMUSG00000007659.18;ENSMUSG00000000184.12;ENSMUSG00000036390.8;ENSMUSG00000024778.13;ENSMUSG00000020184.15;ENSMUSG00000015312.9;ENSMUSG00000037411.10;ENSMUSG00000040152.8;ENSMUSG00000021453.2	Bcl2l1;Ccnd2;Gadd45a;Fas;Mdm2;Gadd45b;Serpine1;Thbs1;Gadd45g	747	up	condition_DMSO_LPS_vs_DMSO
04514	Cell adhesion molecules (CAMs)	16	173	0.09	0.000774294	0.0051568	ENSMUSG00000024670.17;ENSMUSG00000075122.5;ENSMUSG00000022901.13;ENSMUSG00000016283.13;ENSMUSG00000056116.18;ENSMUSG00000027111.16;ENSMUSG00000038235.4;ENSMUSG00000035513.19;ENSMUSG00000026285.7;ENSMUSG00000020717.19;ENSMUSG00000062300.14;ENSMUSG00000027322.11;ENSMUSG00000051790.15;ENSMUSG00000017652.16;ENSMUSG00000025321.14;ENSMUSG00000016496.7	Cd6;Cd80;Cd86;H2-M2;H2-T22;Itga6;F11r;Ntng2;Pdcd1;Pecam1;Nectin2;Siglec1;Nlgn2;Cd40;Itgb8;Cd274	747	up	condition_DMSO_LPS_vs_DMSO
04917	Prolactin signaling pathway	9	73	0.12	0.000835758	0.00545701	ENSMUSG00000000184.12;ENSMUSG00000032578.7;ENSMUSG00000053113.3;ENSMUSG00000038037.5;ENSMUSG00000024789.13;ENSMUSG00000053137.7;ENSMUSG00000027646.15;ENSMUSG00000026104.14;ENSMUSG00000020027.18	Ccnd2;Cish;Socs3;Socs1;Jak2;Mapk11;Src;Stat1;Socs2	747	up	condition_DMSO_LPS_vs_DMSO
05143	African trypanosomiasis	6	38	0.16	0.000870846	0.00557676	ENSMUSG00000024778.13;ENSMUSG00000016529.5;ENSMUSG00000004296.14;ENSMUSG00000039217.13;ENSMUSG00000027398.13;ENSMUSG00000025746.11	Fas;Il10;Il12b;Il18;Il1b;Il6	747	up	condition_DMSO_LPS_vs_DMSO
04068	FoxO signaling pathway	13	131	0.1	0.0010255	0.00644323	ENSMUSG00000022508.5;ENSMUSG00000000184.12;ENSMUSG00000028680.14;ENSMUSG00000036390.8;ENSMUSG00000016529.5;ENSMUSG00000025746.11;ENSMUSG00000020184.15;ENSMUSG00000015312.9;ENSMUSG00000053137.7;ENSMUSG00000021701.8;ENSMUSG00000006818.5;ENSMUSG00000039304.11;ENSMUSG00000021453.2	Bcl6;Ccnd2;Plk3;Gadd45a;Il10;Il6;Mdm2;Gadd45b;Mapk11;Plk2;Sod2;Tnfsf10;Gadd45g	747	up	condition_DMSO_LPS_vs_DMSO
05330	Allograft rejection	8	64	0.12	0.00125528	0.00760015	ENSMUSG00000075122.5;ENSMUSG00000022901.13;ENSMUSG00000024778.13;ENSMUSG00000016283.13;ENSMUSG00000056116.18;ENSMUSG00000016529.5;ENSMUSG00000004296.14;ENSMUSG00000017652.16	Cd80;Cd86;Fas;H2-M2;H2-T22;Il10;Il12b;Cd40	747	up	condition_DMSO_LPS_vs_DMSO
05332	Graft-versus-host disease	8	64	0.12	0.00125528	0.00760015	ENSMUSG00000075122.5;ENSMUSG00000022901.13;ENSMUSG00000024778.13;ENSMUSG00000016283.13;ENSMUSG00000056116.18;ENSMUSG00000027399.1;ENSMUSG00000027398.13;ENSMUSG00000025746.11	Cd80;Cd86;Fas;H2-M2;H2-T22;Il1a;Il1b;Il6	747	up	condition_DMSO_LPS_vs_DMSO
05219	Bladder cancer	6	41	0.15	0.00139003	0.00826573	ENSMUSG00000024486.6;ENSMUSG00000020184.15;ENSMUSG00000017737.2;ENSMUSG00000022346.16;ENSMUSG00000027646.15;ENSMUSG00000040152.8	Hbegf;Mdm2;Mmp9;Myc;Src;Thbs1	747	up	condition_DMSO_LPS_vs_DMSO
05163	Human cytomegalovirus infection	20	256	0.08	0.00184522	0.01078	ENSMUSG00000024778.13;ENSMUSG00000071658.5;ENSMUSG00000063594.5;ENSMUSG00000016283.13;ENSMUSG00000056116.18;ENSMUSG00000027398.13;ENSMUSG00000025746.11;ENSMUSG00000020184.15;ENSMUSG00000022346.16;ENSMUSG00000053137.7;ENSMUSG00000037759.6;ENSMUSG00000032487.8;ENSMUSG00000035352.3;ENSMUSG00000035385.5;ENSMUSG00000000982.5;ENSMUSG00000018930.3;ENSMUSG00000035042.2;ENSMUSG00000027646.15;ENSMUSG000000…	Fas;Gng3;Gng8;H2-M2;H2-T22;Il1b;Il6;Mdm2;Myc;Mapk11;Ptger2;Ptgs2;Ccl12;Ccl2;Ccl3;Ccl4;Ccl5;Src;Tap1;Creb5	747	up	condition_DMSO_LPS_vs_DMSO
04350	TGF-beta signaling pathway	10	95	0.11	0.00188334	0.0108129	ENSMUSG00000019929.16;ENSMUSG00000021765.9;ENSMUSG00000042745.9;ENSMUSG00000020644.9;ENSMUSG00000007872.3;ENSMUSG00000041324.14;ENSMUSG00000022346.16;ENSMUSG00000041120.6;ENSMUSG00000040152.8;ENSMUSG00000050440.8	Dcn;Fst;Id1;Id2;Id3;Inhba;Myc;Nbl1;Thbs1;Hamp	747	up	condition_DMSO_LPS_vs_DMSO
04217	Necroptosis	15	173	0.09	0.00206895	0.0116773	ENSMUSG00000047123.8;ENSMUSG00000026031.15;ENSMUSG00000024778.13;ENSMUSG00000024661.7;ENSMUSG00000027399.1;ENSMUSG00000027398.13;ENSMUSG00000024789.13;ENSMUSG00000026104.14;ENSMUSG00000040033.16;ENSMUSG00000019850.11;ENSMUSG00000039304.11;ENSMUSG00000063954.7;ENSMUSG00000027514.14;ENSMUSG00000012519.14;ENSMUSG00000024810.16	Ticam1;Cflar;Fas;Fth1;Il1a;Il1b;Jak2;Stat1;Stat2;Tnfaip3;Tnfsf10;H2ac19;Zbp1;Mlkl;Il33	747	up	condition_DMSO_LPS_vs_DMSO
04926	Relaxin signaling pathway	12	129	0.09	0.00260987	0.0144848	ENSMUSG00000035783.9;ENSMUSG00000031503.13;ENSMUSG00000021367.8;ENSMUSG00000071658.5;ENSMUSG00000063594.5;ENSMUSG00000050578.10;ENSMUSG00000017737.2;ENSMUSG00000020826.9;ENSMUSG00000053137.7;ENSMUSG00000027646.15;ENSMUSG00000031520.6;ENSMUSG00000053007.9	Acta2;Col4a2;Edn1;Gng3;Gng8;Mmp13;Mmp9;Nos2;Mapk11;Src;Vegfc;Creb5	747	up	condition_DMSO_LPS_vs_DMSO
05161	Hepatitis B	14	162	0.09	0.00282081	0.0153988	ENSMUSG00000047123.8;ENSMUSG00000024778.13;ENSMUSG00000025746.11;ENSMUSG00000024789.13;ENSMUSG00000017737.2;ENSMUSG00000022346.16;ENSMUSG00000053137.7;ENSMUSG00000027646.15;ENSMUSG00000026104.14;ENSMUSG00000040033.16;ENSMUSG00000040296.15;ENSMUSG00000053007.9;ENSMUSG00000025498.15;ENSMUSG00000026896.14	Ticam1;Fas;Il6;Jak2;Mmp9;Myc;Mapk11;Src;Stat1;Stat2;Ddx58;Creb5;Irf7;Ifih1	747	up	condition_DMSO_LPS_vs_DMSO
00400	Phenylalanine, tyrosine and tryptophan biosynthesis	2	8	0.25	0.00350754	0.0188389	ENSMUSG00000074141.13;ENSMUSG00000069873.4	Il4i1;4930438A08Rik	747	up	condition_DMSO_LPS_vs_DMSO
05216	Thyroid cancer	5	37	0.14	0.00398722	0.0210753	ENSMUSG00000036390.8;ENSMUSG00000022346.16;ENSMUSG00000015312.9;ENSMUSG00000028072.6;ENSMUSG00000021453.2	Gadd45a;Myc;Gadd45b;Ntrk1;Gadd45g	747	up	condition_DMSO_LPS_vs_DMSO
05225	Hepatocellular carcinoma	14	172	0.08	0.00491834	0.0252805	ENSMUSG00000007659.18;ENSMUSG00000036390.8;ENSMUSG00000045005.9;ENSMUSG00000001663.10;ENSMUSG00000028864.7;ENSMUSG00000005413.8;ENSMUSG00000009376.15;ENSMUSG00000022346.16;ENSMUSG00000015312.9;ENSMUSG00000026167.14;ENSMUSG00000033227.7;ENSMUSG00000058216.13;ENSMUSG00000021453.2;ENSMUSG00000009093.7	Bcl2l1;Gadd45a;Fzd5;Gstt1;Hgf;Hmox1;Met;Myc;Gadd45b;Wnt10a;Wnt6;Gstp3;Gadd45g;Gstt4	747	up	condition_DMSO_LPS_vs_DMSO
01524	Platinum drug resistance	8	78	0.1	0.00493462	0.0252805	ENSMUSG00000033792.12;ENSMUSG00000007659.18;ENSMUSG00000003549.9;ENSMUSG00000024778.13;ENSMUSG00000001663.10;ENSMUSG00000020184.15;ENSMUSG00000058216.13;ENSMUSG00000009093.7	Atp7a;Bcl2l1;Ercc1;Fas;Gstt1;Mdm2;Gstp3;Gstt4	747	up	condition_DMSO_LPS_vs_DMSO
05168	Herpes simplex virus 1 infection	28	440	0.06	0.00570214	0.0287699	ENSMUSG00000047123.8;ENSMUSG00000007659.18;ENSMUSG00000053113.3;ENSMUSG00000024778.13;ENSMUSG00000016283.13;ENSMUSG00000056116.18;ENSMUSG00000004296.14;ENSMUSG00000027398.13;ENSMUSG00000025746.11;ENSMUSG00000000555.8;ENSMUSG00000024789.13;ENSMUSG00000024402.5;ENSMUSG00000035352.3;ENSMUSG00000035385.5;ENSMUSG00000035042.2;ENSMUSG00000027646.15;ENSMUSG00000026104.14;ENSMUSG00000040033.16;ENSMUSG000…	Ticam1;Bcl2l1;Socs3;Fas;H2-M2;H2-T22;Il12b;Il1b;Il6;Itga5;Jak2;Lta;Ccl12;Ccl2;Ccl5;Src;Stat1;Stat2;Tap1;Ddx58;Pilra;Zfp382;Oas1g;Oas1b;Zfp811;Oas1a;Irf7;Ifih1	747	up	condition_DMSO_LPS_vs_DMSO
04015	Rap1 signaling pathway	16	214	0.07	0.00696418	0.034613	ENSMUSG00000020178.6;ENSMUSG00000014599.10;ENSMUSG00000029648.13;ENSMUSG00000038668.14;ENSMUSG00000028864.7;ENSMUSG00000042745.9;ENSMUSG00000034664.13;ENSMUSG00000009376.15;ENSMUSG00000004791.7;ENSMUSG00000053137.7;ENSMUSG00000027646.15;ENSMUSG00000042700.16;ENSMUSG00000040152.8;ENSMUSG00000031520.6;ENSMUSG00000035954.10;ENSMUSG00000036832.5	Adora2a;Csf1;Flt1;Lpar1;Hgf;Id1;Itga2b;Met;Pgf;Mapk11;Src;Sipa1l1;Thbs1;Vegfc;Dock4;Lpar3	747	up	condition_DMSO_LPS_vs_DMSO
00220	Arginine biosynthesis	3	19	0.16	0.00713945	0.0349623	ENSMUSG00000021125.6;ENSMUSG00000076441.9;ENSMUSG00000020826.9	Arg2;Ass1;Nos2	747	up	condition_DMSO_LPS_vs_DMSO
00920	Sulfur metabolism	2	11	0.18	0.00939896	0.0453602	ENSMUSG00000024899.7;ENSMUSG00000005803.14	Papss2;Sqor	747	up	condition_DMSO_LPS_vs_DMSO
04658	Th1 and Th2 cell differentiation	8	88	0.09	0.0106865	0.0501213	ENSMUSG00000014773.13;ENSMUSG00000004296.14;ENSMUSG00000030748.9;ENSMUSG00000024789.13;ENSMUSG00000030595.15;ENSMUSG00000026923.15;ENSMUSG00000053137.7;ENSMUSG00000026104.14	Dll1;Il12b;Il4ra;Jak2;Nfkbib;Notch1;Mapk11;Stat1	747	up	condition_DMSO_LPS_vs_DMSO
05235	PD-L1 expression and PD-1 checkpoint pathway in cancer	8	88	0.09	0.0106865	0.0501213	ENSMUSG00000047123.8;ENSMUSG00000024789.13;ENSMUSG00000030595.15;ENSMUSG00000026285.7;ENSMUSG00000053137.7;ENSMUSG00000026104.14;ENSMUSG00000034266.6;ENSMUSG00000016496.7	Ticam1;Jak2;Nfkbib;Pdcd1;Mapk11;Stat1;Batf;Cd274	747	up	condition_DMSO_LPS_vs_DMSO
05410	Hypertrophic cardiomyopathy (HCM)	8	91	0.09	0.0131292	0.0599677	ENSMUSG00000003352.14;ENSMUSG00000021367.8;ENSMUSG00000025746.11;ENSMUSG00000015533.9;ENSMUSG00000034664.13;ENSMUSG00000000555.8;ENSMUSG00000027111.16;ENSMUSG00000025321.14	Cacnb3;Edn1;Il6;Itga2;Itga2b;Itga5;Itga6;Itgb8	747	up	condition_DMSO_LPS_vs_DMSO
04550	Signaling pathways regulating pluripotency of stem cells	11	140	0.08	0.0131461	0.0599677	ENSMUSG00000045005.9;ENSMUSG00000042745.9;ENSMUSG00000020644.9;ENSMUSG00000007872.3;ENSMUSG00000041324.14;ENSMUSG00000024789.13;ENSMUSG00000034394.14;ENSMUSG00000022346.16;ENSMUSG00000053137.7;ENSMUSG00000026167.14;ENSMUSG00000033227.7	Fzd5;Id1;Id2;Id3;Inhba;Jak2;Lif;Myc;Mapk11;Wnt10a;Wnt6	747	up	condition_DMSO_LPS_vs_DMSO
05220	Chronic myeloid leukemia	7	76	0.09	0.0134222	0.0603997	ENSMUSG00000007659.18;ENSMUSG00000036390.8;ENSMUSG00000004508.6;ENSMUSG00000020184.15;ENSMUSG00000022346.16;ENSMUSG00000015312.9;ENSMUSG00000021453.2	Bcl2l1;Gadd45a;Gab2;Mdm2;Myc;Gadd45b;Gadd45g	747	up	condition_DMSO_LPS_vs_DMSO
05412	Arrhythmogenic right ventricular cardiomyopathy (ARVC)	7	77	0.09	0.0144442	0.064132	ENSMUSG00000003352.14;ENSMUSG00000050953.10;ENSMUSG00000015533.9;ENSMUSG00000034664.13;ENSMUSG00000000555.8;ENSMUSG00000027111.16;ENSMUSG00000025321.14	Cacnb3;Gja1;Itga2;Itga2b;Itga5;Itga6;Itgb8	747	up	condition_DMSO_LPS_vs_DMSO
05217	Basal cell carcinoma	6	63	0.1	0.0154319	0.067616	ENSMUSG00000036390.8;ENSMUSG00000045005.9;ENSMUSG00000015312.9;ENSMUSG00000026167.14;ENSMUSG00000033227.7;ENSMUSG00000021453.2	Gadd45a;Fzd5;Gadd45b;Wnt10a;Wnt6;Gadd45g	747	up	condition_DMSO_LPS_vs_DMSO
01521	EGFR tyrosine kinase inhibitor resistance	7	79	0.09	0.0166554	0.0711057	ENSMUSG00000007659.18;ENSMUSG00000028864.7;ENSMUSG00000025746.11;ENSMUSG00000024789.13;ENSMUSG00000009376.15;ENSMUSG00000027646.15;ENSMUSG00000002602.16	Bcl2l1;Hgf;Il6;Jak2;Met;Src;Axl	747	up	condition_DMSO_LPS_vs_DMSO
05320	Autoimmune thyroid disease	7	79	0.09	0.0166554	0.0711057	ENSMUSG00000075122.5;ENSMUSG00000022901.13;ENSMUSG00000024778.13;ENSMUSG00000016283.13;ENSMUSG00000056116.18;ENSMUSG00000016529.5;ENSMUSG00000017652.16	Cd80;Cd86;Fas;H2-M2;H2-T22;Il10;Cd40	747	up	condition_DMSO_LPS_vs_DMSO
04066	HIF-1 signaling pathway	9	112	0.08	0.0177387	0.0746603	ENSMUSG00000021367.8;ENSMUSG00000029648.13;ENSMUSG00000005413.8;ENSMUSG00000025746.11;ENSMUSG00000026773.19;ENSMUSG00000020826.9;ENSMUSG00000037411.10;ENSMUSG00000028645.11;ENSMUSG00000001131.11	Edn1;Flt1;Hmox1;Il6;Pfkfb3;Nos2;Serpine1;Slc2a1;Timp1	747	up	condition_DMSO_LPS_vs_DMSO
05135	Yersinia infection	10	129	0.08	0.0179364	0.0746603	ENSMUSG00000047123.8;ENSMUSG00000016529.5;ENSMUSG00000039217.13;ENSMUSG00000027398.13;ENSMUSG00000025746.11;ENSMUSG00000000555.8;ENSMUSG00000053137.7;ENSMUSG00000035352.3;ENSMUSG00000035385.5;ENSMUSG00000027646.15	Ticam1;Il10;Il18;Il1b;Il6;Itga5;Mapk11;Ccl12;Ccl2;Src	747	up	condition_DMSO_LPS_vs_DMSO
00533	Glycosaminoglycan biosynthesis - keratan sulfate	2	14	0.14	0.0188703	0.0775781	ENSMUSG00000013846.10;ENSMUSG00000028541.14	St3gal1;B4galt2	747	up	condition_DMSO_LPS_vs_DMSO
04218	Cellular senescence	13	185	0.07	0.0204957	0.0832324	ENSMUSG00000000184.12;ENSMUSG00000036390.8;ENSMUSG00000016283.13;ENSMUSG00000056116.18;ENSMUSG00000061436.15;ENSMUSG00000027399.1;ENSMUSG00000025746.11;ENSMUSG00000020184.15;ENSMUSG00000022346.16;ENSMUSG00000015312.9;ENSMUSG00000037411.10;ENSMUSG00000053137.7;ENSMUSG00000021453.2	Ccnd2;Gadd45a;H2-M2;H2-T22;Hipk2;Il1a;Il6;Mdm2;Myc;Gadd45b;Serpine1;Mapk11;Gadd45g	747	up	condition_DMSO_LPS_vs_DMSO
04978	Mineral absorption	5	53	0.09	0.0223674	0.089739	ENSMUSG00000033792.12;ENSMUSG00000024661.7;ENSMUSG00000005413.8;ENSMUSG00000031762.7;ENSMUSG00000042268.10	Atp7a;Fth1;Hmox1;Mt2;Slc26a9	747	up	condition_DMSO_LPS_vs_DMSO
05166	Human T-cell leukemia virus 1 infection	16	248	0.06	0.0257637	0.102044	ENSMUSG00000007659.18;ENSMUSG00000000184.12;ENSMUSG00000018916.5;ENSMUSG00000024912.6;ENSMUSG00000016283.13;ENSMUSG00000056116.18;ENSMUSG00000031712.10;ENSMUSG00000023206.16;ENSMUSG00000025746.11;ENSMUSG00000024402.5;ENSMUSG00000022346.16;ENSMUSG00000025225.15;ENSMUSG00000028645.11;ENSMUSG00000017652.16;ENSMUSG00000044786.6;ENSMUSG00000053007.9	Bcl2l1;Ccnd2;Csf2;Fosl1;H2-M2;H2-T22;Il15;Il15ra;Il6;Lta;Myc;Nfkb2;Slc2a1;Cd40;Zfp36;Creb5	747	up	condition_DMSO_LPS_vs_DMSO
05221	Acute myeloid leukemia	6	70	0.09	0.0260474	0.102044	ENSMUSG00000102037.1;ENSMUSG00000018916.5;ENSMUSG00000015947.10;ENSMUSG00000022346.16;ENSMUSG00000024014.8;ENSMUSG00000031155.17	Bcl2a1a;Csf2;Fcgr1;Myc;Pim1;Pim2	747	up	condition_DMSO_LPS_vs_DMSO
04216	Ferroptosis	4	41	0.1	0.027103	0.102618	ENSMUSG00000003617.16;ENSMUSG00000024661.7;ENSMUSG00000005413.8;ENSMUSG00000079037.9	Cp;Fth1;Hmox1;Prnp	747	up	condition_DMSO_LPS_vs_DMSO
04919	Thyroid hormone signaling pathway	9	120	0.07	0.0271105	0.102618	ENSMUSG00000007682.6;ENSMUSG00000020184.15;ENSMUSG00000022346.16;ENSMUSG00000026923.15;ENSMUSG00000028645.11;ENSMUSG00000027646.15;ENSMUSG00000026104.14;ENSMUSG00000058756.13;ENSMUSG00000020937.14	Dio2;Mdm2;Myc;Notch1;Slc2a1;Src;Stat1;Thra;Plcd3	747	up	condition_DMSO_LPS_vs_DMSO
04659	Th17 cell differentiation	8	103	0.08	0.0271184	0.102618	ENSMUSG00000027398.13;ENSMUSG00000030748.9;ENSMUSG00000025746.11;ENSMUSG00000024789.13;ENSMUSG00000030595.15;ENSMUSG00000053137.7;ENSMUSG00000026104.14;ENSMUSG00000025383.2	Il1b;Il4ra;Il6;Jak2;Nfkbib;Mapk11;Stat1;Il23a	747	up	condition_DMSO_LPS_vs_DMSO
00512	Mucin type O-glycan biosynthesis	3	28	0.11	0.0279786	0.104684	ENSMUSG00000026994.9;ENSMUSG00000013846.10;ENSMUSG00000074004.3	Galnt3;St3gal1;B3gnt6	747	up	condition_DMSO_LPS_vs_DMSO
04014	Ras signaling pathway	15	232	0.06	0.0289146	0.106483	ENSMUSG00000007659.18;ENSMUSG00000014599.10;ENSMUSG00000029648.13;ENSMUSG00000004508.6;ENSMUSG00000071658.5;ENSMUSG00000063594.5;ENSMUSG00000028864.7;ENSMUSG00000018334.18;ENSMUSG00000009376.15;ENSMUSG00000028072.6;ENSMUSG00000004791.7;ENSMUSG00000041193.15;ENSMUSG00000020275.9;ENSMUSG00000031520.6;ENSMUSG00000002847.7	Bcl2l1;Csf1;Flt1;Gab2;Gng3;Gng8;Hgf;Ksr1;Met;Ntrk1;Pgf;Pla2g5;Rel;Vegfc;Pla1a	747	up	condition_DMSO_LPS_vs_DMSO
04210	Apoptosis	10	139	0.07	0.0290989	0.106483	ENSMUSG00000102037.1;ENSMUSG00000007659.18;ENSMUSG00000026031.15;ENSMUSG00000036390.8;ENSMUSG00000024778.13;ENSMUSG00000015312.9;ENSMUSG00000028072.6;ENSMUSG00000026875.14;ENSMUSG00000039304.11;ENSMUSG00000021453.2	Bcl2a1a;Bcl2l1;Cflar;Gadd45a;Fas;Gadd45b;Ntrk1;Traf1;Tnfsf10;Gadd45g	747	up	condition_DMSO_LPS_vs_DMSO
04975	Fat digestion and absorption	4	42	0.1	0.0297353	0.106753	ENSMUSG00000002944.15;ENSMUSG00000041193.15;ENSMUSG00000020447.5;ENSMUSG00000030747.5	Cd36;Pla2g5;Npc1l1;Dgat2	747	up	condition_DMSO_LPS_vs_DMSO
05218	Melanoma	6	72	0.08	0.0298139	0.106753	ENSMUSG00000036390.8;ENSMUSG00000028864.7;ENSMUSG00000020184.15;ENSMUSG00000009376.15;ENSMUSG00000015312.9;ENSMUSG00000021453.2	Gadd45a;Hgf;Mdm2;Met;Gadd45b;Gadd45g	747	up	condition_DMSO_LPS_vs_DMSO
03320	PPAR signaling pathway	7	89	0.08	0.0314333	0.111354	ENSMUSG00000062515.3;ENSMUSG00000005681.12;ENSMUSG00000002944.15;ENSMUSG00000078937.8;ENSMUSG00000025059.16;ENSMUSG00000008348.9;ENSMUSG00000032281.11	Fabp4;Apoa2;Cd36;Cpt1b;Gk;Ubc;Acsbg1	747	up	condition_DMSO_LPS_vs_DMSO
04370	VEGF signaling pathway	5	58	0.09	0.0331193	0.116092	ENSMUSG00000004951.10;ENSMUSG00000053137.7;ENSMUSG00000032487.8;ENSMUSG00000027646.15;ENSMUSG00000028071.12	Hspb1;Mapk11;Ptgs2;Src;Sh2d2a	747	up	condition_DMSO_LPS_vs_DMSO
04610	Complement and coagulation cascades	7	92	0.08	0.0372023	0.129045	ENSMUSG00000022037.15;ENSMUSG00000090231.10;ENSMUSG00000022766.14;ENSMUSG00000037411.10;ENSMUSG00000062345.10;ENSMUSG00000046223.10;ENSMUSG00000027611.12	Clu;Cfb;Serpind1;Serpine1;Serpinb2;Plaur;Procr	747	up	condition_DMSO_LPS_vs_DMSO
01522	Endocrine resistance	7	93	0.08	0.0392725	0.134822	ENSMUSG00000014773.13;ENSMUSG00000024486.6;ENSMUSG00000020184.15;ENSMUSG00000017737.2;ENSMUSG00000026923.15;ENSMUSG00000053137.7;ENSMUSG00000027646.15	Dll1;Hbegf;Mdm2;Mmp9;Notch1;Mapk11;Src	747	up	condition_DMSO_LPS_vs_DMSO
05224	Breast cancer	10	147	0.07	0.0410528	0.139496	ENSMUSG00000036390.8;ENSMUSG00000014773.13;ENSMUSG00000045005.9;ENSMUSG00000022346.16;ENSMUSG00000015312.9;ENSMUSG00000025225.15;ENSMUSG00000026923.15;ENSMUSG00000026167.14;ENSMUSG00000033227.7;ENSMUSG00000021453.2	Gadd45a;Dll1;Fzd5;Myc;Gadd45b;Nfkb2;Notch1;Wnt10a;Wnt6;Gadd45g	747	up	condition_DMSO_LPS_vs_DMSO
00561	Glycerolipid metabolism	5	62	0.08	0.0437811	0.145791	ENSMUSG00000025059.16;ENSMUSG00000053846.5;ENSMUSG00000029314.14;ENSMUSG00000034731.11;ENSMUSG00000030747.5	Gk;Lipg;Gpat3;Dgkh;Dgat2	747	up	condition_DMSO_LPS_vs_DMSO
04080	Neuroactive ligand-receptor interaction	20	351	0.06	0.0469897	0.154926	ENSMUSG00000041189.9;ENSMUSG00000020178.6;ENSMUSG00000045875.13;ENSMUSG00000030666.11;ENSMUSG00000029193.7;ENSMUSG00000021367.8;ENSMUSG00000052270.7;ENSMUSG00000038668.14;ENSMUSG00000057722.17;ENSMUSG00000037759.6;ENSMUSG00000043017.9;ENSMUSG00000025946.13;ENSMUSG00000058756.13;ENSMUSG00000039579.15;ENSMUSG00000030406.7;ENSMUSG00000059588.13;ENSMUSG00000044359.1;ENSMUSG00000036832.5;ENSMUSG000000…	Chrnb1;Adora2a;Adra1a;Calcb;Cckar;Edn1;Fpr2;Lpar1;Lepr;Ptger2;Ptgir;Pth2r;Thra;Grin3a;Gipr;Calcrl;P2ry4;Lpar3;Nts;Glp2r	747	up	condition_DMSO_LPS_vs_DMSO
04110	Cell cycle	24	123	0.2	1.11694e-10	3.71941e-08	ENSMUSG00000058290.4;ENSMUSG00000006398.15;ENSMUSG00000027715.9;ENSMUSG00000032218.7;ENSMUSG00000070348.5;ENSMUSG00000028212.16;ENSMUSG00000000028.15;ENSMUSG00000029554.15;ENSMUSG00000041859.10;ENSMUSG00000002870.8;ENSMUSG00000005410.6;ENSMUSG00000026355.11;ENSMUSG00000029730.16;ENSMUSG00000030867.7;ENSMUSG00000032411.15;ENSMUSG00000038482.11;ENSMUSG00000039239.14;ENSMUSG00000038379.15;ENSMUSG000…	Espl1;Cdc20;Ccna2;Ccnb2;Ccnd1;Ccne2;Cdc45;Mad1l1;Mcm3;Mcm2;Mcm5;Mcm6;Mcm7;Plk1;Tfdp2;Tfdp1;Tgfb2;Ttk;Wee1;Cdc6;Atr;Ccnb1;Sfn;Mad2l1	977	down	condition_DMSO_LPS_vs_DMSO
03460	Fanconi anemia pathway	14	51	0.27	3.25007e-09	5.41137e-07	ENSMUSG00000092118.1;ENSMUSG00000017146.12;ENSMUSG00000041147.10;ENSMUSG00000032815.16;ENSMUSG00000027323.10;ENSMUSG00000039187.16;ENSMUSG00000034023.16;ENSMUSG00000044702.13;ENSMUSG00000047757.17;ENSMUSG00000034329.16;ENSMUSG00000032409.15;ENSMUSG00000039055.4;ENSMUSG00000026429.9;ENSMUSG00000024170.15	Fancf;Brca1;Brca2;Fanca;Rad51;Fanci;Fancd2;Palb2;Fancb;Brip1;Atr;Eme1;Ube2t;Telo2	977	down	condition_DMSO_LPS_vs_DMSO
03440	Homologous recombination	11	41	0.27	1.34401e-07	1.49185e-05	ENSMUSG00000026196.7;ENSMUSG00000017146.12;ENSMUSG00000041147.10;ENSMUSG00000038644.14;ENSMUSG00000027323.10;ENSMUSG00000028702.15;ENSMUSG00000044702.13;ENSMUSG00000032555.10;ENSMUSG00000034329.16;ENSMUSG00000039055.4;ENSMUSG00000078773.11	Bard1;Brca1;Brca2;Pold1;Rad51;Rad54l;Palb2;Topbp1;Brip1;Eme1;Rad54b	977	down	condition_DMSO_LPS_vs_DMSO
03030	DNA replication	10	35	0.29	2.01775e-07	1.59821e-05	ENSMUSG00000041859.10;ENSMUSG00000002870.8;ENSMUSG00000005410.6;ENSMUSG00000026355.11;ENSMUSG00000029730.16;ENSMUSG00000038644.14;ENSMUSG00000007080.14;ENSMUSG00000020974.6;ENSMUSG00000036875.15;ENSMUSG00000052926.16	Mcm3;Mcm2;Mcm5;Mcm6;Mcm7;Pold1;Pole;Pole2;Dna2;Rnaseh2a	977	down	condition_DMSO_LPS_vs_DMSO
04672	Intestinal immune network for IgA production	11	43	0.26	2.39971e-07	1.59821e-05	ENSMUSG00000036322.11;ENSMUSG00000026012.2;ENSMUSG00000029530.16;ENSMUSG00000036594.15;ENSMUSG00000079547.4;ENSMUSG00000037548.15;ENSMUSG00000027009.18;ENSMUSG00000022496.5;ENSMUSG00000031497.9;ENSMUSG00000026009.14;ENSMUSG00000089669.7	H2-Ea;Cd28;Ccr9;H2-Aa;H2-DMb1;H2-DMb2;Itga4;Tnfrsf17;Tnfsf13b;Icos;Tnfsf13	977	down	condition_DMSO_LPS_vs_DMSO
05168	Herpes simplex virus 1 infection	39	440	0.09	5.1281e-06	0.00028461	ENSMUSG00000078897.10;ENSMUSG00000036322.11;ENSMUSG00000078580.3;ENSMUSG00000074166.7;ENSMUSG00000036594.15;ENSMUSG00000079547.4;ENSMUSG00000037548.15;ENSMUSG00000031834.15;ENSMUSG00000021134.17;ENSMUSG00000056592.14;ENSMUSG00000030446.17;ENSMUSG00000051037.15;ENSMUSG00000062040.14;ENSMUSG00000037001.10;ENSMUSG00000002617.14;ENSMUSG00000050605.17;ENSMUSG00000055305.15;ENSMUSG00000074282.10;ENSMUS…	Gm4724;H2-Ea;E430018J23Rik;AW146154;H2-Aa;H2-DMb1;H2-DMb2;Pik3r2;Srsf5;Zfp658;Zfp273;Zfp455;Zfp27;Zfp39;Zfp40;Zfp61;Zfp93;Zfp94;Zfp764;Zfp709;Zfp647;Rnasel;Zfp324;Zfp473;Zfp937;Zfp866;Gm5141;Zfp873;Zfp975;Zfp108;Alyref2;Zfp235;Zfp111;Rbak;Zfp951;Zfp808;Zfp619;Zfp566;9130019O22Rik	977	down	condition_DMSO_LPS_vs_DMSO
03410	Base excision repair	7	34	0.21	9.85627e-05	0.00468877	ENSMUSG00000035960.14;ENSMUSG00000038644.14;ENSMUSG00000007080.14;ENSMUSG00000020974.6;ENSMUSG00000029591.14;ENSMUSG00000039396.11;ENSMUSG00000028687.17	Apex1;Pold1;Pole;Pole2;Ung;Neil3;Mutyh	977	down	condition_DMSO_LPS_vs_DMSO
04115	p53 signaling pathway	10	72	0.14	0.000316098	0.0116956	ENSMUSG00000032218.7;ENSMUSG00000070348.5;ENSMUSG00000028212.16;ENSMUSG00000020649.11;ENSMUSG00000040749.11;ENSMUSG00000032409.15;ENSMUSG00000041431.16;ENSMUSG00000047281.3;ENSMUSG00000025507.13;ENSMUSG00000026389.16	Ccnb2;Ccnd1;Ccne2;Rrm2;Siah1b;Atr;Ccnb1;Sfn;Pidd1;Steap3	977	down	condition_DMSO_LPS_vs_DMSO
04380	Osteoclast differentiation	14	128	0.11	0.000524691	0.0174722	ENSMUSG00000074677.11;ENSMUSG00000024621.16;ENSMUSG00000031834.15;ENSMUSG00000081665.2;ENSMUSG00000074417.9;ENSMUSG00000030427.17;ENSMUSG00000074417.9;ENSMUSG00000058818.13;ENSMUSG00000039239.14;ENSMUSG00000020623.11;ENSMUSG00000095788.6;ENSMUSG00000095028.6;ENSMUSG00000078783.1;ENSMUSG00000023992.14	Sirpb1c;Csf1r;Pik3r2;Gm15922;Gm14548;Lilra6;Gm14548;Pirb;Tgfb2;Map2k6;Sirpb1a;Sirpb1b;Gm9733;Trem2	977	down	condition_DMSO_LPS_vs_DMSO
04114	Oocyte meiosis	13	119	0.11	0.000774687	0.0234519	ENSMUSG00000058290.4;ENSMUSG00000006398.15;ENSMUSG00000024617.16;ENSMUSG00000032218.7;ENSMUSG00000028212.16;ENSMUSG00000025586.17;ENSMUSG00000029554.15;ENSMUSG00000030867.7;ENSMUSG00000027496.15;ENSMUSG00000041431.16;ENSMUSG00000029910.14;ENSMUSG00000019773.7;ENSMUSG00000023940.14	Espl1;Cdc20;Camk2a;Ccnb2;Ccne2;Cpeb1;Mad1l1;Plk1;Aurka;Ccnb1;Mad2l1;Fbxo5;Sgo1	977	down	condition_DMSO_LPS_vs_DMSO
03020	RNA polymerase	5	30	0.17	0.0018556	0.0514929	ENSMUSG00000027395.15;ENSMUSG00000030880.14;ENSMUSG00000020561.8;ENSMUSG00000028318.14;ENSMUSG00000022476.8	Polr1b;Polr3e;Twistnb;Polr1e;Polr3h	977	down	condition_DMSO_LPS_vs_DMSO
03430	Mismatch repair	4	22	0.18	0.00247777	0.0634691	ENSMUSG00000024151.13;ENSMUSG00000038644.14;ENSMUSG00000021245.15;ENSMUSG00000039748.11	Msh2;Pold1;Mlh3;Exo1	977	down	condition_DMSO_LPS_vs_DMSO
00980	Metabolism of xenobiotics by cytochrome P450	8	67	0.12	0.00276982	0.0658821	ENSMUSG00000022947.8;ENSMUSG00000025150.10;ENSMUSG00000038776.13;ENSMUSG00000032348.6;ENSMUSG00000025068.8;ENSMUSG00000074604.9;ENSMUSG00000040703.11;ENSMUSG00000029864.7	Cbr3;Cbr2;Ephx1;Gsta4;Gsto1;Mgst2;Cyp2s1;Gstk1	977	down	condition_DMSO_LPS_vs_DMSO
04122	Sulfur relay system	2	8	0.25	0.00425613	0.0930067	ENSMUSG00000044986.10;ENSMUSG00000074576.4	Tst;Mocs3	977	down	condition_DMSO_LPS_vs_DMSO
05310	Asthma	4	25	0.16	0.00446879	0.0930067	ENSMUSG00000036322.11;ENSMUSG00000036594.15;ENSMUSG00000079547.4;ENSMUSG00000037548.15	H2-Ea;H2-Aa;H2-DMb1;H2-DMb2	977	down	condition_DMSO_LPS_vs_DMSO
05224	Breast cancer	13	147	0.09	0.00552417	0.0994758	ENSMUSG00000017146.12;ENSMUSG00000041147.10;ENSMUSG00000070348.5;ENSMUSG00000037225.13;ENSMUSG00000067199.4;ENSMUSG00000049551.2;ENSMUSG00000002799.6;ENSMUSG00000031834.15;ENSMUSG00000047604.3;ENSMUSG00000055799.13;ENSMUSG00000035109.14;ENSMUSG00000070526.2;ENSMUSG00000050288.6	Brca1;Brca2;Ccnd1;Fgf2;Frat1;Fzd9;Jag2;Pik3r2;Frat2;Tcf7l1;Shc4;Peg12;Fzd2	977	down	condition_DMSO_LPS_vs_DMSO
00780	Biotin metabolism	1	3	0.33	0.00586592	0.0994758	ENSMUSG00000021786.13	Oxsm	977	down	condition_DMSO_LPS_vs_DMSO
00450	Selenocompound metabolism	3	17	0.18	0.00597232	0.0994758	ENSMUSG00000049091.6;ENSMUSG00000040213.13;ENSMUSG00000000811.13	Sephs2;Kyat3;Txnrd3	977	down	condition_DMSO_LPS_vs_DMSO
04914	Progesterone-mediated oocyte maturation	9	90	0.1	0.00652064	0.0994758	ENSMUSG00000027715.9;ENSMUSG00000032218.7;ENSMUSG00000025586.17;ENSMUSG00000029554.15;ENSMUSG00000031834.15;ENSMUSG00000030867.7;ENSMUSG00000027496.15;ENSMUSG00000041431.16;ENSMUSG00000029910.14	Ccna2;Ccnb2;Cpeb1;Mad1l1;Pik3r2;Plk1;Aurka;Ccnb1;Mad2l1	977	down	condition_DMSO_LPS_vs_DMSO
05323	Rheumatoid arthritis	9	90	0.1	0.00652064	0.0994758	ENSMUSG00000036322.11;ENSMUSG00000026012.2;ENSMUSG00000036594.15;ENSMUSG00000079547.4;ENSMUSG00000037548.15;ENSMUSG00000039239.14;ENSMUSG00000039005.13;ENSMUSG00000031497.9;ENSMUSG00000089669.7	H2-Ea;Cd28;H2-Aa;H2-DMb1;H2-DMb2;Tgfb2;Tlr4;Tnfsf13b;Tnfsf13	977	down	condition_DMSO_LPS_vs_DMSO
05226	Gastric cancer	13	150	0.09	0.00657197	0.0994758	ENSMUSG00000070348.5;ENSMUSG00000028212.16;ENSMUSG00000037225.13;ENSMUSG00000067199.4;ENSMUSG00000049551.2;ENSMUSG00000031834.15;ENSMUSG00000047604.3;ENSMUSG00000055799.13;ENSMUSG00000039239.14;ENSMUSG00000017491.9;ENSMUSG00000035109.14;ENSMUSG00000070526.2;ENSMUSG00000050288.6	Ccnd1;Ccne2;Fgf2;Frat1;Fzd9;Pik3r2;Frat2;Tcf7l1;Tgfb2;Rarb;Shc4;Peg12;Fzd2	977	down	condition_DMSO_LPS_vs_DMSO
01524	Platinum drug resistance	8	78	0.1	0.00762816	0.110443	ENSMUSG00000017716.15;ENSMUSG00000017146.12;ENSMUSG00000032348.6;ENSMUSG00000025068.8;ENSMUSG00000024151.13;ENSMUSG00000031834.15;ENSMUSG00000074604.9;ENSMUSG00000020914.17	Birc5;Brca1;Gsta4;Gsto1;Msh2;Pik3r2;Mgst2;Top2a	977	down	condition_DMSO_LPS_vs_DMSO
00270	Cysteine and methionine metabolism	6	52	0.12	0.00797538	0.110658	ENSMUSG00000024039.15;ENSMUSG00000027478.15;ENSMUSG00000006442.10;ENSMUSG00000044986.10;ENSMUSG00000040213.13;ENSMUSG00000053907.10	Cbs;Dnmt3b;Srm;Tst;Kyat3;Mat2a	977	down	condition_DMSO_LPS_vs_DMSO
05145	Toxoplasmosis	10	109	0.09	0.0089466	0.115263	ENSMUSG00000036322.11;ENSMUSG00000025701.12;ENSMUSG00000022504.10;ENSMUSG00000031748.16;ENSMUSG00000036594.15;ENSMUSG00000079547.4;ENSMUSG00000037548.15;ENSMUSG00000039239.14;ENSMUSG00000039005.13;ENSMUSG00000020623.11	H2-Ea;Alox5;Ciita;Gnao1;H2-Aa;H2-DMb1;H2-DMb2;Tgfb2;Tlr4;Map2k6	977	down	condition_DMSO_LPS_vs_DMSO
05225	Hepatocellular carcinoma	14	172	0.08	0.00903252	0.115263	ENSMUSG00000070348.5;ENSMUSG00000067199.4;ENSMUSG00000049551.2;ENSMUSG00000032348.6;ENSMUSG00000025068.8;ENSMUSG00000031834.15;ENSMUSG00000074604.9;ENSMUSG00000047604.3;ENSMUSG00000055799.13;ENSMUSG00000039239.14;ENSMUSG00000000811.13;ENSMUSG00000035109.14;ENSMUSG00000070526.2;ENSMUSG00000050288.6	Ccnd1;Frat1;Fzd9;Gsta4;Gsto1;Pik3r2;Mgst2;Frat2;Tcf7l1;Tgfb2;Txnrd3;Shc4;Peg12;Fzd2	977	down	condition_DMSO_LPS_vs_DMSO
00480	Glutathione metabolism	7	67	0.1	0.00956639	0.115263	ENSMUSG00000032348.6;ENSMUSG00000025068.8;ENSMUSG00000020649.11;ENSMUSG00000006442.10;ENSMUSG00000074604.9;ENSMUSG00000027313.3;ENSMUSG00000029864.7	Gsta4;Gsto1;Rrm2;Srm;Mgst2;Chac1;Gstk1	977	down	condition_DMSO_LPS_vs_DMSO
04662	B cell receptor signaling pathway	8	81	0.1	0.00969182	0.115263	ENSMUSG00000036526.8;ENSMUSG00000031834.15;ENSMUSG00000081665.2;ENSMUSG00000074417.9;ENSMUSG00000030427.17;ENSMUSG00000074417.9;ENSMUSG00000058818.13;ENSMUSG00000071042.12	Card11;Pik3r2;Gm15922;Gm14548;Lilra6;Gm14548;Pirb;Rasgrp3	977	down	condition_DMSO_LPS_vs_DMSO
00920	Sulfur metabolism	2	11	0.18	0.011329	0.126327	ENSMUSG00000068874.13;ENSMUSG00000044986.10	Selenbp1;Tst	977	down	condition_DMSO_LPS_vs_DMSO
00785	Lipoic acid metabolism	1	4	0.25	0.0113808	0.126327	ENSMUSG00000030725.4	Lipt2	977	down	condition_DMSO_LPS_vs_DMSO
05140	Leishmaniasis	7	70	0.1	0.0123153	0.131069	ENSMUSG00000036322.11;ENSMUSG00000036594.15;ENSMUSG00000079547.4;ENSMUSG00000037548.15;ENSMUSG00000027009.18;ENSMUSG00000039239.14;ENSMUSG00000039005.13	H2-Ea;H2-Aa;H2-DMb1;H2-DMb2;Itga4;Tgfb2;Tlr4	977	down	condition_DMSO_LPS_vs_DMSO
05166	Human T-cell leukemia virus 1 infection	18	248	0.07	0.0125952	0.131069	ENSMUSG00000036322.11;ENSMUSG00000058290.4;ENSMUSG00000006398.15;ENSMUSG00000027715.9;ENSMUSG00000032218.7;ENSMUSG00000070348.5;ENSMUSG00000028212.16;ENSMUSG00000023274.14;ENSMUSG00000038418.7;ENSMUSG00000036594.15;ENSMUSG00000079547.4;ENSMUSG00000037548.15;ENSMUSG00000029554.15;ENSMUSG00000031834.15;ENSMUSG00000039239.14;ENSMUSG00000032409.15;ENSMUSG00000029910.14;ENSMUSG00000052698.15	H2-Ea;Espl1;Cdc20;Ccna2;Ccnb2;Ccnd1;Ccne2;Cd4;Egr1;H2-Aa;H2-DMb1;H2-DMb2;Mad1l1;Pik3r2;Tgfb2;Atr;Mad2l1;Tln2	977	down	condition_DMSO_LPS_vs_DMSO
00590	Arachidonic acid metabolism	8	89	0.09	0.0172326	0.173893	ENSMUSG00000022947.8;ENSMUSG00000018924.6;ENSMUSG00000025701.12;ENSMUSG00000025150.10;ENSMUSG00000020377.15;ENSMUSG00000047250.13;ENSMUSG00000029059.9;ENSMUSG00000027983.13	Cbr3;Alox15;Alox5;Cbr2;Ltc4s;Ptgs1;Prxl2b;Cyp2u1	977	down	condition_DMSO_LPS_vs_DMSO
00515	Mannose type O-glycan biosynthesis	3	23	0.13	0.0179353	0.174996	ENSMUSG00000047379.7;ENSMUSG00000049307.6;ENSMUSG00000026080.13	B4gat1;Fut4;Chst10	977	down	condition_DMSO_LPS_vs_DMSO
05321	Inflammatory bowel disease (IBD)	6	61	0.1	0.0183929	0.174996	ENSMUSG00000036322.11;ENSMUSG00000036594.15;ENSMUSG00000079547.4;ENSMUSG00000037548.15;ENSMUSG00000039239.14;ENSMUSG00000039005.13	H2-Ea;H2-Aa;H2-DMb1;H2-DMb2;Tgfb2;Tlr4	977	down	condition_DMSO_LPS_vs_DMSO
05340	Primary immunodeficiency	4	36	0.11	0.0211083	0.195251	ENSMUSG00000022504.10;ENSMUSG00000023274.14;ENSMUSG00000029591.14;ENSMUSG00000026009.14	Ciita;Cd4;Ung;Icos	977	down	condition_DMSO_LPS_vs_DMSO
04640	Hematopoietic cell lineage	8	96	0.08	0.0267288	0.233245	ENSMUSG00000036322.11;ENSMUSG00000004609.11;ENSMUSG00000023274.14;ENSMUSG00000024621.16;ENSMUSG00000036594.15;ENSMUSG00000079547.4;ENSMUSG00000037548.15;ENSMUSG00000027009.18	H2-Ea;Cd33;Cd4;Csf1r;H2-Aa;H2-DMb1;H2-DMb2;Itga4	977	down	condition_DMSO_LPS_vs_DMSO
04310	Wnt signaling pathway	12	162	0.07	0.0271169	0.233245	ENSMUSG00000024617.16;ENSMUSG00000070348.5;ENSMUSG00000067199.4;ENSMUSG00000049551.2;ENSMUSG00000000753.15;ENSMUSG00000040749.11;ENSMUSG00000047604.3;ENSMUSG00000055799.13;ENSMUSG00000070526.2;ENSMUSG00000028031.6;ENSMUSG00000050288.6;ENSMUSG00000026556.15	Camk2a;Ccnd1;Frat1;Fzd9;Serpinf1;Siah1b;Frat2;Tcf7l1;Peg12;Dkk2;Fzd2;Vangl2	977	down	condition_DMSO_LPS_vs_DMSO
00730	Thiamine metabolism	2	15	0.13	0.0273169	0.233245	ENSMUSG00000026817.14;ENSMUSG00000026807.8	Ak1;Ak8	977	down	condition_DMSO_LPS_vs_DMSO
00601	Glycosphingolipid biosynthesis - lacto and neolacto series	3	27	0.11	0.030858	0.256893	ENSMUSG00000049307.6;ENSMUSG00000036587.13;ENSMUSG00000040364.8	Fut4;Fut7;Sec1	977	down	condition_DMSO_LPS_vs_DMSO
00260	Glycine, serine and threonine metabolism	4	40	0.1	0.0318289	0.257828	ENSMUSG00000024039.15;ENSMUSG00000020150.13;ENSMUSG00000009614.16;ENSMUSG00000015970.19	Cbs;Gamt;Sardh;Chdh	977	down	condition_DMSO_LPS_vs_DMSO
00603	Glycosphingolipid biosynthesis - globo and isoglobo series	2	16	0.12	0.0325189	0.257828	ENSMUSG00000026829.9;ENSMUSG00000040364.8	Gbgt1;Sec1	977	down	condition_DMSO_LPS_vs_DMSO
05200	Pathways in cancer	31	539	0.06	0.0339084	0.262593	ENSMUSG00000017716.15;ENSMUSG00000027358.6;ENSMUSG00000041147.10;ENSMUSG00000024617.16;ENSMUSG00000027715.9;ENSMUSG00000070348.5;ENSMUSG00000028212.16;ENSMUSG00000067158.9;ENSMUSG00000024621.16;ENSMUSG00000037225.13;ENSMUSG00000067199.4;ENSMUSG00000049551.2;ENSMUSG00000032348.6;ENSMUSG00000025068.8;ENSMUSG00000002799.6;ENSMUSG00000024151.13;ENSMUSG00000024620.11;ENSMUSG00000031834.15;ENSMUSG00000…	Birc5;Bmp2;Brca2;Camk2a;Ccna2;Ccnd1;Ccne2;Col4a4;Csf1r;Fgf2;Frat1;Fzd9;Gsta4;Gsto1;Jag2;Msh2;Pdgfrb;Pik3r2;Rad51;Mgst2;Frat2;Tcf7l1;Tgfb2;Rarb;Txnrd3;Rasgrp3;Plekhg5;Peg12;Lpar5;Fzd2;Lpar6	977	down	condition_DMSO_LPS_vs_DMSO
04146	Peroxisome	7	85	0.08	0.0351182	0.265781	ENSMUSG00000026189.13;ENSMUSG00000022244.7;ENSMUSG00000010651.4;ENSMUSG00000055782.9;ENSMUSG00000074064.6;ENSMUSG00000024228.12;ENSMUSG00000029864.7	Pecr;Amacr;Acaa1b;Abcd2;Mlycd;Nudt12;Gstk1	977	down	condition_DMSO_LPS_vs_DMSO
00062	Fatty acid elongation	3	29	0.1	0.0389264	0.288055	ENSMUSG00000027984.8;ENSMUSG00000052392.5;ENSMUSG00000072949.6	Hadh;Acot4;Acot1	977	down	condition_DMSO_LPS_vs_DMSO
04658	Th1 and Th2 cell differentiation	7	88	0.08	0.0418028	0.302616	ENSMUSG00000036322.11;ENSMUSG00000023274.14;ENSMUSG00000036594.15;ENSMUSG00000079547.4;ENSMUSG00000037548.15;ENSMUSG00000002799.6;ENSMUSG00000026778.13	H2-Ea;Cd4;H2-Aa;H2-DMb1;H2-DMb2;Jag2;Prkcq	977	down	condition_DMSO_LPS_vs_DMSO
00511	Other glycan degradation	2	18	0.11	0.0443415	0.31186	ENSMUSG00000005142.10;ENSMUSG00000033857.12	Man2b1;Engase	977	down	condition_DMSO_LPS_vs_DMSO
05410	Hypertrophic cardiomyopathy (HCM)	7	91	0.08	0.0492766	0.33488	ENSMUSG00000027009.18;ENSMUSG00000026971.15;ENSMUSG00000039239.14;ENSMUSG00000035458.15;ENSMUSG00000041460.16;ENSMUSG00000031142.17;ENSMUSG00000053395.15	Itga4;Itgb6;Tgfb2;Tnni3;Cacna2d4;Cacna1f;Cacng8	977	down	condition_DMSO_LPS_vs_DMSO

## Sheet: LPS + CB6644 vs CB6644 (GO)
	GO enrichment using topGO: CB6644_LPS_vs_CB6644
GO.ID	Term	weightedFisher	Annotated	Significant	Expected	richness	log10_pval	geneIds	geneNames	inputSize	category	contrast
GO:0071347	cellular response to interleukin-1	2.1e-09	107	9	0.45	0.084	8.678	ENSMUSG00000017652;ENSMUSG00000026822;ENSMUSG00000027398;ENSMUSG00000031779;ENSMUSG00000035042;ENSMUSG00000035373;ENSMUSG00000035385;ENSMUSG00000040026;ENSMUSG00000058427	Cd40;Lcn2;Il1b;Ccl22;Ccl5;Ccl7;Ccl2;Saa3;Cxcl2	110	up	condition_CB6644_LPS_vs_CB6644
GO:0030593	neutrophil chemotaxis	9.4e-09	102	8	0.43	0.078	8.027	ENSMUSG00000027398;ENSMUSG00000029379;ENSMUSG00000031779;ENSMUSG00000035042;ENSMUSG00000035373;ENSMUSG00000035385;ENSMUSG00000042265;ENSMUSG00000058427	Il1b;Cxcl3;Ccl22;Ccl5;Ccl7;Ccl2;Trem1;Cxcl2	110	up	condition_CB6644_LPS_vs_CB6644
GO:0071222	cellular response to lipopolysaccharide	5.4e-08	234	12	0.98	0.051	7.268	ENSMUSG00000017652;ENSMUSG00000020826;ENSMUSG00000022126;ENSMUSG00000026822;ENSMUSG00000027398;ENSMUSG00000027399;ENSMUSG00000028270;ENSMUSG00000029379;ENSMUSG00000035042;ENSMUSG00000035385;ENSMUSG00000037411;ENSMUSG00000058427	Cd40;Nos2;Acod1;Lcn2;Il1b;Il1a;Gbp2;Cxcl3;Ccl5;Ccl2;Serpine1;Cxcl2	110	up	condition_CB6644_LPS_vs_CB6644
GO:0031622	positive regulation of fever generation	3.9e-06	8	3	0.03	0.375	5.409	ENSMUSG00000027398;ENSMUSG00000032487;ENSMUSG00000035042	Il1b;Ptgs2;Ccl5	110	up	condition_CB6644_LPS_vs_CB6644
GO:0071356	cellular response to tumor necrosis factor	1.7e-05	194	7	0.81	0.036	4.77	ENSMUSG00000017652;ENSMUSG00000026822;ENSMUSG00000031779;ENSMUSG00000035042;ENSMUSG00000035373;ENSMUSG00000035385;ENSMUSG00000062515	Cd40;Lcn2;Ccl22;Ccl5;Ccl7;Ccl2;Fabp4	110	up	condition_CB6644_LPS_vs_CB6644
GO:0070098	chemokine-mediated signaling pathway	1.7e-05	86	6	0.36	0.07	4.77	ENSMUSG00000029379;ENSMUSG00000031779;ENSMUSG00000035042;ENSMUSG00000035373;ENSMUSG00000035385;ENSMUSG00000058427	Cxcl3;Ccl22;Ccl5;Ccl7;Ccl2;Cxcl2	110	up	condition_CB6644_LPS_vs_CB6644
GO:0071346	cellular response to interferon-gamma	1.8e-05	130	6	0.54	0.046	4.745	ENSMUSG00000020826;ENSMUSG00000028270;ENSMUSG00000031779;ENSMUSG00000035042;ENSMUSG00000035373;ENSMUSG00000035385	Nos2;Gbp2;Ccl22;Ccl5;Ccl7;Ccl2	110	up	condition_CB6644_LPS_vs_CB6644
GO:0045766	positive regulation of angiogenesis	2.1e-05	178	7	0.74	0.039	4.678	ENSMUSG00000017652;ENSMUSG00000017737;ENSMUSG00000027398;ENSMUSG00000027399;ENSMUSG00000032487;ENSMUSG00000035042;ENSMUSG00000037411	Cd40;Mmp9;Il1b;Il1a;Ptgs2;Ccl5;Serpine1	110	up	condition_CB6644_LPS_vs_CB6644
GO:0006954	inflammatory response	2.4e-05	728	20	3.05	0.027	4.62	ENSMUSG00000000317;ENSMUSG00000014599;ENSMUSG00000017652;ENSMUSG00000020826;ENSMUSG00000021070;ENSMUSG00000027398;ENSMUSG00000027399;ENSMUSG00000029379;ENSMUSG00000031779;ENSMUSG00000032487;ENSMUSG00000035042;ENSMUSG00000035373;ENSMUSG00000035385;ENSMUSG00000037411;ENSMUSG00000037759;ENSMUSG00000040026;ENSMUSG00000040663;ENSMUSG00000042265;ENSMUSG00000058427;ENSMUSG00000062515	Bcl6b;Csf1;Cd40;Nos2;Bdkrb2;Il1b;Il1a;Cxcl3;Ccl22;Ptgs2;Ccl5;Ccl7;Ccl2;Serpine1;Ptger2;Saa3;Clcf1;Trem1;Cxcl2;Fabp4	110	up	condition_CB6644_LPS_vs_CB6644
GO:0048711	positive regulation of astrocyte differentiation	3.8e-05	16	3	0.07	0.188	4.42	ENSMUSG00000027398;ENSMUSG00000034394;ENSMUSG00000040663	Il1b;Lif;Clcf1	110	up	condition_CB6644_LPS_vs_CB6644
GO:0070374	positive regulation of ERK1 and ERK2 cascade	5.4e-05	232	7	0.97	0.03	4.268	ENSMUSG00000027398;ENSMUSG00000027399;ENSMUSG00000031779;ENSMUSG00000035042;ENSMUSG00000035373;ENSMUSG00000035385;ENSMUSG00000041193	Il1b;Il1a;Ccl22;Ccl5;Ccl7;Ccl2;Pla2g5	110	up	condition_CB6644_LPS_vs_CB6644
GO:0048245	eosinophil chemotaxis	6.5e-05	19	3	0.08	0.158	4.187	ENSMUSG00000035042;ENSMUSG00000035373;ENSMUSG00000035385	Ccl5;Ccl7;Ccl2	110	up	condition_CB6644_LPS_vs_CB6644
GO:0090026	positive regulation of monocyte chemotaxis	7.7e-05	20	3	0.08	0.15	4.114	ENSMUSG00000035042;ENSMUSG00000035385;ENSMUSG00000037411	Ccl5;Ccl2;Serpine1	110	up	condition_CB6644_LPS_vs_CB6644
GO:0042531	positive regulation of tyrosine phosphorylation of STAT protein	8.3e-05	55	4	0.23	0.073	4.081	ENSMUSG00000017652;ENSMUSG00000034394;ENSMUSG00000035042;ENSMUSG00000040663	Cd40;Lif;Ccl5;Clcf1	110	up	condition_CB6644_LPS_vs_CB6644
GO:0010759	positive regulation of macrophage chemotaxis	0.0001	22	3	0.09	0.136	4	ENSMUSG00000014599;ENSMUSG00000035042;ENSMUSG00000035385	Csf1;Ccl5;Ccl2	110	up	condition_CB6644_LPS_vs_CB6644
GO:0007566	embryo implantation	0.00012	60	4	0.25	0.067	3.921	ENSMUSG00000017737;ENSMUSG00000032487;ENSMUSG00000034394;ENSMUSG00000036256	Mmp9;Ptgs2;Lif;Igfbp7	110	up	condition_CB6644_LPS_vs_CB6644
GO:1902218	regulation of intrinsic apoptotic signaling pathway in response to osmotic stress	0.00017	5	2	0.02	0.4	3.77	ENSMUSG00000021070;ENSMUSG00000032487	Bdkrb2;Ptgs2	110	up	condition_CB6644_LPS_vs_CB6644
GO:0051384	response to glucocorticoid	0.00017	180	7	0.75	0.039	3.77	ENSMUSG00000024912;ENSMUSG00000031891;ENSMUSG00000032281;ENSMUSG00000032487;ENSMUSG00000035385;ENSMUSG00000036256;ENSMUSG00000058427	Fosl1;Hsd11b2;Acsbg1;Ptgs2;Ccl2;Igfbp7;Cxcl2	110	up	condition_CB6644_LPS_vs_CB6644
GO:0010575	positive regulation of vascular endothelial growth factor production	0.00017	26	3	0.11	0.115	3.77	ENSMUSG00000027398;ENSMUSG00000027399;ENSMUSG00000032487	Il1b;Il1a;Ptgs2	110	up	condition_CB6644_LPS_vs_CB6644
GO:0031640	killing of cells of other organism	0.00022	63	5	0.26	0.079	3.658	ENSMUSG00000020826;ENSMUSG00000031779;ENSMUSG00000035385;ENSMUSG00000042265;ENSMUSG00000058427	Nos2;Ccl22;Ccl2;Trem1;Cxcl2	110	up	condition_CB6644_LPS_vs_CB6644
GO:2000503	positive regulation of natural killer cell chemotaxis	0.00026	6	2	0.03	0.333	3.585	ENSMUSG00000035042;ENSMUSG00000035373	Ccl5;Ccl7	110	up	condition_CB6644_LPS_vs_CB6644
GO:0043491	protein kinase B signaling	0.00027	206	6	0.86	0.029	3.569	ENSMUSG00000017652;ENSMUSG00000024486;ENSMUSG00000027398;ENSMUSG00000035042;ENSMUSG00000038067;ENSMUSG00000040663	Cd40;Hbegf;Il1b;Ccl5;Csf3;Clcf1	110	up	condition_CB6644_LPS_vs_CB6644
GO:0032570	response to progesterone	0.00046	36	3	0.15	0.083	3.337	ENSMUSG00000024912;ENSMUSG00000035385;ENSMUSG00000037759	Fosl1;Ccl2;Ptger2	110	up	condition_CB6644_LPS_vs_CB6644
GO:0035234	ectopic germ cell programmed cell death	0.00048	8	2	0.03	0.25	3.319	ENSMUSG00000027398;ENSMUSG00000027399	Il1b;Il1a	110	up	condition_CB6644_LPS_vs_CB6644
GO:0031394	positive regulation of prostaglandin biosynthetic process	0.00048	8	2	0.03	0.25	3.319	ENSMUSG00000027398;ENSMUSG00000032487	Il1b;Ptgs2	110	up	condition_CB6644_LPS_vs_CB6644
GO:0060426	lung vasculature development	0.00048	8	2	0.03	0.25	3.319	ENSMUSG00000034394;ENSMUSG00000042745	Lif;Id1	110	up	condition_CB6644_LPS_vs_CB6644
GO:0043615	astrocyte cell migration	0.00076	10	2	0.04	0.2	3.119	ENSMUSG00000000957;ENSMUSG00000035385	Mmp14;Ccl2	110	up	condition_CB6644_LPS_vs_CB6644
GO:0061844	antimicrobial humoral immune response mediated by antimicrobial peptide	0.00092	103	4	0.43	0.039	3.036	ENSMUSG00000029379;ENSMUSG00000031779;ENSMUSG00000035385;ENSMUSG00000058427	Cxcl3;Ccl22;Ccl2;Cxcl2	110	up	condition_CB6644_LPS_vs_CB6644
GO:0051549	positive regulation of keratinocyte migration	0.00093	11	2	0.05	0.182	3.032	ENSMUSG00000017737;ENSMUSG00000024486	Mmp9;Hbegf	110	up	condition_CB6644_LPS_vs_CB6644
GO:0006527	arginine catabolic process	0.00093	11	2	0.05	0.182	3.032	ENSMUSG00000020826;ENSMUSG00000021125	Nos2;Arg2	110	up	condition_CB6644_LPS_vs_CB6644
GO:0072683	T cell extravasation	0.00111	12	2	0.05	0.167	2.955	ENSMUSG00000035042;ENSMUSG00000035385	Ccl5;Ccl2	110	up	condition_CB6644_LPS_vs_CB6644
GO:0045651	positive regulation of macrophage differentiation	0.00131	13	2	0.05	0.154	2.883	ENSMUSG00000014599;ENSMUSG00000034394	Csf1;Lif	110	up	condition_CB6644_LPS_vs_CB6644
GO:0031915	positive regulation of synaptic plasticity	0.00152	14	2	0.06	0.143	2.818	ENSMUSG00000017737;ENSMUSG00000032487	Mmp9;Ptgs2	110	up	condition_CB6644_LPS_vs_CB6644
GO:0009408	response to heat	0.00153	117	6	0.49	0.051	2.815	ENSMUSG00000027399;ENSMUSG00000032487;ENSMUSG00000035385;ENSMUSG00000036256;ENSMUSG00000056313;ENSMUSG00000058427	Il1a;Ptgs2;Ccl2;Igfbp7;Tcim;Cxcl2	110	up	condition_CB6644_LPS_vs_CB6644
GO:0008285	negative regulation of cell population proliferation	0.0019	695	11	2.91	0.016	2.721	ENSMUSG00000017737;ENSMUSG00000021070;ENSMUSG00000021125;ENSMUSG00000024912;ENSMUSG00000026604;ENSMUSG00000027398;ENSMUSG00000027399;ENSMUSG00000028583;ENSMUSG00000032056;ENSMUSG00000032487;ENSMUSG00000034394	Mmp9;Bdkrb2;Arg2;Fosl1;Ptpn14;Il1b;Il1a;Pdpn;Btg4;Ptgs2;Lif	110	up	condition_CB6644_LPS_vs_CB6644
GO:0071318	cellular response to ATP	0.002	16	2	0.07	0.125	2.699	ENSMUSG00000032487;ENSMUSG00000035385	Ptgs2;Ccl2	110	up	condition_CB6644_LPS_vs_CB6644
GO:0006749	glutathione metabolic process	0.00204	60	3	0.25	0.05	2.69	ENSMUSG00000001663;ENSMUSG00000009093;ENSMUSG00000058216	Gstt1;Gstt4;Gstp3	110	up	condition_CB6644_LPS_vs_CB6644
GO:0010332	response to gamma radiation	0.00204	60	3	0.25	0.05	2.69	ENSMUSG00000035373;ENSMUSG00000035385;ENSMUSG00000058427	Ccl7;Ccl2;Cxcl2	110	up	condition_CB6644_LPS_vs_CB6644
GO:0034605	cellular response to heat	0.00214	61	3	0.26	0.049	2.67	ENSMUSG00000027399;ENSMUSG00000032487;ENSMUSG00000056313	Il1a;Ptgs2;Tcim	110	up	condition_CB6644_LPS_vs_CB6644
GO:0009725	response to hormone	0.00228	1031	14	4.31	0.014	2.642	ENSMUSG00000000957;ENSMUSG00000001507;ENSMUSG00000001663;ENSMUSG00000020826;ENSMUSG00000024912;ENSMUSG00000027398;ENSMUSG00000031891;ENSMUSG00000032281;ENSMUSG00000032487;ENSMUSG00000035385;ENSMUSG00000036256;ENSMUSG00000037428;ENSMUSG00000037759;ENSMUSG00000058427	Mmp14;Itga3;Gstt1;Nos2;Fosl1;Il1b;Hsd11b2;Acsbg1;Ptgs2;Ccl2;Igfbp7;Vgf;Ptger2;Cxcl2	110	up	condition_CB6644_LPS_vs_CB6644
GO:0016525	negative regulation of angiogenesis	0.00256	136	4	0.57	0.029	2.592	ENSMUSG00000034394;ENSMUSG00000035385;ENSMUSG00000037411;ENSMUSG00000063531	Lif;Ccl2;Serpine1;Sema3e	110	up	condition_CB6644_LPS_vs_CB6644
GO:0001946	lymphangiogenesis	0.00283	19	2	0.08	0.105	2.548	ENSMUSG00000026604;ENSMUSG00000028583	Ptpn14;Pdpn	110	up	condition_CB6644_LPS_vs_CB6644
GO:1901215	negative regulation of neuron death	0.00292	244	5	1.02	0.02	2.535	ENSMUSG00000004891;ENSMUSG00000014599;ENSMUSG00000035042;ENSMUSG00000038067;ENSMUSG00000040663	Nes;Csf1;Ccl5;Csf3;Clcf1	110	up	condition_CB6644_LPS_vs_CB6644
GO:0001953	negative regulation of cell-matrix adhesion	0.00307	36	3	0.15	0.083	2.513	ENSMUSG00000000957;ENSMUSG00000037411;ENSMUSG00000063531	Mmp14;Serpine1;Sema3e	110	up	condition_CB6644_LPS_vs_CB6644
GO:0048661	positive regulation of smooth muscle cell proliferation	0.00334	109	4	0.46	0.037	2.476	ENSMUSG00000017737;ENSMUSG00000024486;ENSMUSG00000032487;ENSMUSG00000035042	Mmp9;Hbegf;Ptgs2;Ccl5	110	up	condition_CB6644_LPS_vs_CB6644
GO:0070233	negative regulation of T cell apoptotic process	0.00345	21	2	0.09	0.095	2.462	ENSMUSG00000021125;ENSMUSG00000035042	Arg2;Ccl5	110	up	condition_CB6644_LPS_vs_CB6644
GO:0007204	positive regulation of cytosolic calcium ion concentration	0.00382	356	6	1.49	0.017	2.418	ENSMUSG00000021070;ENSMUSG00000027398;ENSMUSG00000029379;ENSMUSG00000030406;ENSMUSG00000037759;ENSMUSG00000058427	Bdkrb2;Il1b;Cxcl3;Gipr;Ptger2;Cxcl2	110	up	condition_CB6644_LPS_vs_CB6644
GO:0071260	cellular response to mechanical stimulus	0.00399	76	3	0.32	0.039	2.399	ENSMUSG00000017652;ENSMUSG00000027398;ENSMUSG00000032487	Cd40;Il1b;Ptgs2	110	up	condition_CB6644_LPS_vs_CB6644
GO:1905523	positive regulation of macrophage migration	0.00405	28	4	0.12	0.143	2.393	ENSMUSG00000000957;ENSMUSG00000014599;ENSMUSG00000035042;ENSMUSG00000035385	Mmp14;Csf1;Ccl5;Ccl2	110	up	condition_CB6644_LPS_vs_CB6644
GO:0046133	pyrimidine ribonucleoside catabolic process	0.00414	9	2	0.04	0.222	2.383	ENSMUSG00000020407;ENSMUSG00000028755	Upp1;Cda	110	up	condition_CB6644_LPS_vs_CB6644
GO:0048843	negative regulation of axon extension involved in axon guidance	0.0045	24	2	0.1	0.083	2.347	ENSMUSG00000000125;ENSMUSG00000063531	Wnt3;Sema3e	110	up	condition_CB6644_LPS_vs_CB6644
GO:0008360	regulation of cell shape	0.00459	160	4	0.67	0.025	2.338	ENSMUSG00000028583;ENSMUSG00000035373;ENSMUSG00000035385;ENSMUSG00000063531	Pdpn;Ccl7;Ccl2;Sema3e	110	up	condition_CB6644_LPS_vs_CB6644
GO:0070542	response to fatty acid	0.00547	99	4	0.41	0.04	2.262	ENSMUSG00000030406;ENSMUSG00000032487;ENSMUSG00000035385;ENSMUSG00000037759	Gipr;Ptgs2;Ccl2;Ptger2	110	up	condition_CB6644_LPS_vs_CB6644
GO:0042493	response to drug	0.00616	1172	18	4.9	0.015	2.21	ENSMUSG00000001507;ENSMUSG00000001663;ENSMUSG00000017652;ENSMUSG00000017737;ENSMUSG00000020826;ENSMUSG00000021125;ENSMUSG00000024912;ENSMUSG00000026822;ENSMUSG00000027398;ENSMUSG00000028583;ENSMUSG00000031891;ENSMUSG00000032487;ENSMUSG00000035373;ENSMUSG00000035385;ENSMUSG00000036256;ENSMUSG00000037759;ENSMUSG00000042745;ENSMUSG00000058427	Itga3;Gstt1;Cd40;Mmp9;Nos2;Arg2;Fosl1;Lcn2;Il1b;Pdpn;Hsd11b2;Ptgs2;Ccl7;Ccl2;Igfbp7;Ptger2;Id1;Cxcl2	110	up	condition_CB6644_LPS_vs_CB6644
GO:0006874	cellular calcium ion homeostasis	0.00627	500	9	2.09	0.018	2.203	ENSMUSG00000017652;ENSMUSG00000021070;ENSMUSG00000027398;ENSMUSG00000029379;ENSMUSG00000030406;ENSMUSG00000035042;ENSMUSG00000035385;ENSMUSG00000037759;ENSMUSG00000058427	Cd40;Bdkrb2;Il1b;Cxcl3;Gipr;Ccl5;Ccl2;Ptger2;Cxcl2	110	up	condition_CB6644_LPS_vs_CB6644
GO:0001666	response to hypoxia	0.00667	322	6	1.35	0.019	2.176	ENSMUSG00000000957;ENSMUSG00000020826;ENSMUSG00000028435;ENSMUSG00000031891;ENSMUSG00000032487;ENSMUSG00000035385	Mmp14;Nos2;Aqp3;Hsd11b2;Ptgs2;Ccl2	110	up	condition_CB6644_LPS_vs_CB6644
GO:0060135	maternal process involved in female pregnancy	0.0067	72	4	0.3	0.056	2.174	ENSMUSG00000001507;ENSMUSG00000032487;ENSMUSG00000034394;ENSMUSG00000035385	Itga3;Ptgs2;Lif;Ccl2	110	up	condition_CB6644_LPS_vs_CB6644
GO:0048247	lymphocyte chemotaxis	0.0067	65	4	0.27	0.062	2.174	ENSMUSG00000031779;ENSMUSG00000035042;ENSMUSG00000035373;ENSMUSG00000035385	Ccl22;Ccl5;Ccl7;Ccl2	110	up	condition_CB6644_LPS_vs_CB6644
GO:0046697	decidualization	0.00698	30	2	0.13	0.067	2.156	ENSMUSG00000032487;ENSMUSG00000034394	Ptgs2;Lif	110	up	condition_CB6644_LPS_vs_CB6644
GO:0030574	collagen catabolic process	0.00744	31	2	0.13	0.065	2.128	ENSMUSG00000000957;ENSMUSG00000017737	Mmp14;Mmp9	110	up	condition_CB6644_LPS_vs_CB6644
GO:0045672	positive regulation of osteoclast differentiation	0.00791	32	2	0.13	0.062	2.102	ENSMUSG00000014599;ENSMUSG00000035042	Csf1;Ccl5	110	up	condition_CB6644_LPS_vs_CB6644
GO:0050796	regulation of insulin secretion	0.00793	183	4	0.77	0.022	2.101	ENSMUSG00000020826;ENSMUSG00000027398;ENSMUSG00000030406;ENSMUSG00000035042	Nos2;Il1b;Gipr;Ccl5	110	up	condition_CB6644_LPS_vs_CB6644
GO:0032946	positive regulation of mononuclear cell proliferation	0.00803	133	5	0.56	0.038	2.095	ENSMUSG00000014599;ENSMUSG00000017652;ENSMUSG00000027398;ENSMUSG00000035042;ENSMUSG00000040663	Csf1;Cd40;Il1b;Ccl5;Clcf1	110	up	condition_CB6644_LPS_vs_CB6644
GO:0042107	cytokine metabolic process	0.00812	128	4	0.54	0.031	2.09	ENSMUSG00000027398;ENSMUSG00000027399;ENSMUSG00000042265;ENSMUSG00000050395	Il1b;Il1a;Trem1;Tnfsf15	110	up	condition_CB6644_LPS_vs_CB6644
GO:0045776	negative regulation of blood pressure	0.00824	61	3	0.26	0.049	2.084	ENSMUSG00000020826;ENSMUSG00000021070;ENSMUSG00000024589	Nos2;Bdkrb2;Nedd4l	110	up	condition_CB6644_LPS_vs_CB6644
GO:2000696	regulation of epithelial cell differentiation involved in kidney development	0.00826	18	2	0.08	0.111	2.083	ENSMUSG00000017737;ENSMUSG00000034394	Mmp9;Lif	110	up	condition_CB6644_LPS_vs_CB6644
GO:0050819	negative regulation of coagulation	0.00827	47	2	0.2	0.043	2.082	ENSMUSG00000027611;ENSMUSG00000037411	Procr;Serpine1	110	up	condition_CB6644_LPS_vs_CB6644
GO:0042832	defense response to protozoan	0.0084	33	2	0.14	0.061	2.076	ENSMUSG00000017652;ENSMUSG00000028270	Cd40;Gbp2	110	up	condition_CB6644_LPS_vs_CB6644
GO:0031663	lipopolysaccharide-mediated signaling pathway	0.00872	52	3	0.22	0.058	2.059	ENSMUSG00000022126;ENSMUSG00000027398;ENSMUSG00000035042	Acod1;Il1b;Ccl5	110	up	condition_CB6644_LPS_vs_CB6644
GO:0097192	extrinsic apoptotic signaling pathway in absence of ligand	0.00875	79	3	0.33	0.038	2.058	ENSMUSG00000026822;ENSMUSG00000027398;ENSMUSG00000027399	Lcn2;Il1b;Il1a	110	up	condition_CB6644_LPS_vs_CB6644
GO:0009651	response to salt stress	0.0089	34	2	0.14	0.059	2.051	ENSMUSG00000021070;ENSMUSG00000024589	Bdkrb2;Nedd4l	110	up	condition_CB6644_LPS_vs_CB6644
GO:0050482	arachidonic acid secretion	0.0089	34	2	0.14	0.059	2.051	ENSMUSG00000021070;ENSMUSG00000041193	Bdkrb2;Pla2g5	110	up	condition_CB6644_LPS_vs_CB6644
GO:0031668	cellular response to extracellular stimulus	0.00909	272	7	1.14	0.026	2.041	ENSMUSG00000017737;ENSMUSG00000020407;ENSMUSG00000024912;ENSMUSG00000026822;ENSMUSG00000028435;ENSMUSG00000032487;ENSMUSG00000035385	Mmp9;Upp1;Fosl1;Lcn2;Aqp3;Ptgs2;Ccl2	110	up	condition_CB6644_LPS_vs_CB6644
GO:0002548	monocyte chemotaxis	0.00933	62	5	0.26	0.081	2.03	ENSMUSG00000031779;ENSMUSG00000035042;ENSMUSG00000035373;ENSMUSG00000035385;ENSMUSG00000037411	Ccl22;Ccl5;Ccl7;Ccl2;Serpine1	110	up	condition_CB6644_LPS_vs_CB6644
GO:0030857	negative regulation of epithelial cell differentiation	0.01027	50	3	0.21	0.06	1.988	ENSMUSG00000017737;ENSMUSG00000027399;ENSMUSG00000042745	Mmp9;Il1a;Id1	110	up	condition_CB6644_LPS_vs_CB6644
GO:0051591	response to cAMP	0.01028	107	3	0.45	0.028	1.988	ENSMUSG00000024912;ENSMUSG00000037428;ENSMUSG00000041193	Fosl1;Vgf;Pla2g5	110	up	condition_CB6644_LPS_vs_CB6644
GO:0042127	regulation of cell population proliferation	0.01037	1746	25	7.31	0.014	1.984	ENSMUSG00000000125;ENSMUSG00000000317;ENSMUSG00000004891;ENSMUSG00000014599;ENSMUSG00000017652;ENSMUSG00000017737;ENSMUSG00000020826;ENSMUSG00000021070;ENSMUSG00000021125;ENSMUSG00000024486;ENSMUSG00000024912;ENSMUSG00000026604;ENSMUSG00000027398;ENSMUSG00000027399;ENSMUSG00000028583;ENSMUSG00000032056;ENSMUSG00000032487;ENSMUSG00000034394;ENSMUSG00000035042;ENSMUSG00000035385;ENSMUSG00000037759;…	Wnt3;Bcl6b;Nes;Csf1;Cd40;Mmp9;Nos2;Bdkrb2;Arg2;Hbegf;Fosl1;Ptpn14;Il1b;Il1a;Pdpn;Btg4;Ptgs2;Lif;Ccl5;Ccl2;Ptger2;Csf3;Clcf1;Id1;Fabp4	110	up	condition_CB6644_LPS_vs_CB6644
GO:0002437	inflammatory response to antigenic stimulus	0.01083	66	3	0.28	0.045	1.965	ENSMUSG00000021070;ENSMUSG00000027398;ENSMUSG00000027399	Bdkrb2;Il1b;Il1a	110	up	condition_CB6644_LPS_vs_CB6644
GO:0045746	negative regulation of Notch signaling pathway	0.01103	38	2	0.16	0.053	1.957	ENSMUSG00000000957;ENSMUSG00000056313	Mmp14;Tcim	110	up	condition_CB6644_LPS_vs_CB6644
GO:0090303	positive regulation of wound healing	0.01113	66	4	0.28	0.061	1.954	ENSMUSG00000024486;ENSMUSG00000028583;ENSMUSG00000035385;ENSMUSG00000037411	Hbegf;Pdpn;Ccl2;Serpine1	110	up	condition_CB6644_LPS_vs_CB6644
GO:0001660	fever generation	0.01209	12	4	0.05	0.333	1.918	ENSMUSG00000027398;ENSMUSG00000027399;ENSMUSG00000032487;ENSMUSG00000035042	Il1b;Il1a;Ptgs2;Ccl5	110	up	condition_CB6644_LPS_vs_CB6644
GO:0032310	prostaglandin secretion	0.01223	16	3	0.07	0.188	1.913	ENSMUSG00000020826;ENSMUSG00000027398;ENSMUSG00000027399	Nos2;Il1b;Il1a	110	up	condition_CB6644_LPS_vs_CB6644
GO:0002263	cell activation involved in immune response	0.01238	271	3	1.13	0.011	1.907	ENSMUSG00000017652;ENSMUSG00000040663;ENSMUSG00000056313	Cd40;Clcf1;Tcim	110	up	condition_CB6644_LPS_vs_CB6644
GO:0046677	response to antibiotic	0.01321	381	6	1.59	0.016	1.879	ENSMUSG00000001663;ENSMUSG00000024912;ENSMUSG00000026822;ENSMUSG00000035373;ENSMUSG00000035385;ENSMUSG00000042745	Gstt1;Fosl1;Lcn2;Ccl7;Ccl2;Id1	110	up	condition_CB6644_LPS_vs_CB6644
GO:0030890	positive regulation of B cell proliferation	0.01337	42	2	0.18	0.048	1.874	ENSMUSG00000017652;ENSMUSG00000040663	Cd40;Clcf1	110	up	condition_CB6644_LPS_vs_CB6644
GO:0032496	response to lipopolysaccharide	0.01447	373	15	1.56	0.04	1.84	ENSMUSG00000017002;ENSMUSG00000017652;ENSMUSG00000020826;ENSMUSG00000022126;ENSMUSG00000026822;ENSMUSG00000027398;ENSMUSG00000027399;ENSMUSG00000028270;ENSMUSG00000029379;ENSMUSG00000032487;ENSMUSG00000035042;ENSMUSG00000035385;ENSMUSG00000037411;ENSMUSG00000037759;ENSMUSG00000058427	Slpi;Cd40;Nos2;Acod1;Lcn2;Il1b;Il1a;Gbp2;Cxcl3;Ptgs2;Ccl5;Ccl2;Serpine1;Ptger2;Cxcl2	110	up	condition_CB6644_LPS_vs_CB6644
GO:0007568	aging	0.015	341	6	1.43	0.018	1.824	ENSMUSG00000001663;ENSMUSG00000017737;ENSMUSG00000021125;ENSMUSG00000032487;ENSMUSG00000035385;ENSMUSG00000037411	Gstt1;Mmp9;Arg2;Ptgs2;Ccl2;Serpine1	110	up	condition_CB6644_LPS_vs_CB6644
GO:0042742	defense response to bacterium	0.01553	422	9	1.77	0.021	1.809	ENSMUSG00000006403;ENSMUSG00000017002;ENSMUSG00000020826;ENSMUSG00000021125;ENSMUSG00000026822;ENSMUSG00000028270;ENSMUSG00000037411;ENSMUSG00000037428;ENSMUSG00000042265	Adamts4;Slpi;Nos2;Arg2;Lcn2;Gbp2;Serpine1;Vgf;Trem1	110	up	condition_CB6644_LPS_vs_CB6644
GO:0032526	response to retinoic acid	0.01696	106	3	0.44	0.028	1.771	ENSMUSG00000028435;ENSMUSG00000035385;ENSMUSG00000036256	Aqp3;Ccl2;Igfbp7	110	up	condition_CB6644_LPS_vs_CB6644
GO:0032757	positive regulation of interleukin-8 production	0.01792	49	2	0.21	0.041	1.747	ENSMUSG00000027398;ENSMUSG00000037411	Il1b;Serpine1	110	up	condition_CB6644_LPS_vs_CB6644
GO:0043123	positive regulation of I-kappaB kinase/NF-kappaB signaling	0.018	132	3	0.55	0.023	1.745	ENSMUSG00000017652;ENSMUSG00000027398;ENSMUSG00000027399	Cd40;Il1b;Il1a	110	up	condition_CB6644_LPS_vs_CB6644
GO:0010718	positive regulation of epithelial to mesenchymal transition	0.01862	50	2	0.21	0.04	1.73	ENSMUSG00000027398;ENSMUSG00000028583	Il1b;Pdpn	110	up	condition_CB6644_LPS_vs_CB6644
GO:0048286	lung alveolus development	0.01862	50	2	0.21	0.04	1.73	ENSMUSG00000028583;ENSMUSG00000034394	Pdpn;Lif	110	up	condition_CB6644_LPS_vs_CB6644
GO:0043547	positive regulation of GTPase activity	0.01899	367	5	1.54	0.014	1.721	ENSMUSG00000017652;ENSMUSG00000031779;ENSMUSG00000035042;ENSMUSG00000035373;ENSMUSG00000035385	Cd40;Ccl22;Ccl5;Ccl7;Ccl2	110	up	condition_CB6644_LPS_vs_CB6644
GO:0031146	SCF-dependent proteasomal ubiquitin-dependent protein catabolic process	0.01932	51	2	0.21	0.039	1.714	ENSMUSG00000044966;ENSMUSG00000070388	Fbxo48;Fbxo39	110	up	condition_CB6644_LPS_vs_CB6644
GO:0048858	cell projection morphogenesis	0.01998	670	7	2.8	0.01	1.699	ENSMUSG00000000125;ENSMUSG00000004891;ENSMUSG00000024589;ENSMUSG00000028583;ENSMUSG00000035513;ENSMUSG00000042745;ENSMUSG00000063531	Wnt3;Nes;Nedd4l;Pdpn;Ntng2;Id1;Sema3e	110	up	condition_CB6644_LPS_vs_CB6644
GO:0036006	cellular response to macrophage colony-stimulating factor stimulus	0.02052	12	2	0.05	0.167	1.688	ENSMUSG00000014599;ENSMUSG00000035385	Csf1;Ccl2	110	up	condition_CB6644_LPS_vs_CB6644
GO:0034112	positive regulation of homotypic cell-cell adhesion	0.02052	10	2	0.04	0.2	1.688	ENSMUSG00000028583;ENSMUSG00000035042	Pdpn;Ccl5	110	up	condition_CB6644_LPS_vs_CB6644
GO:0032611	interleukin-1 beta production	0.02061	100	2	0.42	0.02	1.686	ENSMUSG00000021125;ENSMUSG00000027398	Arg2;Il1b	110	up	condition_CB6644_LPS_vs_CB6644
GO:0044340	canonical Wnt signaling pathway involved in regulation of cell proliferation	0.02075	5	1	0.02	0.2	1.683	ENSMUSG00000000125	Wnt3	110	up	condition_CB6644_LPS_vs_CB6644
GO:0038145	macrophage colony-stimulating factor signaling pathway	0.02075	5	1	0.02	0.2	1.683	ENSMUSG00000014599	Csf1	110	up	condition_CB6644_LPS_vs_CB6644
GO:0036018	cellular response to erythropoietin	0.02075	5	1	0.02	0.2	1.683	ENSMUSG00000017652	Cd40	110	up	condition_CB6644_LPS_vs_CB6644
GO:0019087	transformation of host cell by virus	0.02075	5	1	0.02	0.2	1.683	ENSMUSG00000017737	Mmp9	110	up	condition_CB6644_LPS_vs_CB6644
GO:0044206	UMP salvage	0.02075	5	1	0.02	0.2	1.683	ENSMUSG00000020407	Upp1	110	up	condition_CB6644_LPS_vs_CB6644
GO:1900425	negative regulation of defense response to bacterium	0.02075	5	1	0.02	0.2	1.683	ENSMUSG00000021125	Arg2	110	up	condition_CB6644_LPS_vs_CB6644
GO:0002760	positive regulation of antimicrobial humoral response	0.02075	5	1	0.02	0.2	1.683	ENSMUSG00000022126	Acod1	110	up	condition_CB6644_LPS_vs_CB6644
GO:1903596	regulation of gap junction assembly	0.02075	5	1	0.02	0.2	1.683	ENSMUSG00000027398	Il1b	110	up	condition_CB6644_LPS_vs_CB6644
GO:1901731	positive regulation of platelet aggregation	0.02075	5	1	0.02	0.2	1.683	ENSMUSG00000028583	Pdpn	110	up	condition_CB6644_LPS_vs_CB6644
GO:0032227	negative regulation of synaptic transmission, dopaminergic	0.02075	5	1	0.02	0.2	1.683	ENSMUSG00000032487	Ptgs2	110	up	condition_CB6644_LPS_vs_CB6644
GO:0072307	regulation of metanephric nephron tubule epithelial cell differentiation	0.02075	5	1	0.02	0.2	1.683	ENSMUSG00000034394	Lif	110	up	condition_CB6644_LPS_vs_CB6644
GO:0051414	response to cortisol	0.02075	5	1	0.02	0.2	1.683	ENSMUSG00000036256	Igfbp7	110	up	condition_CB6644_LPS_vs_CB6644
GO:0048295	positive regulation of isotype switching to IgE isotypes	0.02075	5	1	0.02	0.2	1.683	ENSMUSG00000040663	Clcf1	110	up	condition_CB6644_LPS_vs_CB6644
GO:0035965	cardiolipin acyl-chain remodeling	0.02075	5	1	0.02	0.2	1.683	ENSMUSG00000041193	Pla2g5	110	up	condition_CB6644_LPS_vs_CB6644
GO:1903575	cornified envelope assembly	0.02075	5	1	0.02	0.2	1.683	ENSMUSG00000060962	Dmkn	110	up	condition_CB6644_LPS_vs_CB6644
GO:0034097	response to cytokine	0.0209	941	19	3.94	0.02	1.68	ENSMUSG00000014599;ENSMUSG00000017652;ENSMUSG00000020826;ENSMUSG00000024912;ENSMUSG00000026822;ENSMUSG00000027398;ENSMUSG00000027399;ENSMUSG00000028270;ENSMUSG00000029379;ENSMUSG00000031779;ENSMUSG00000032487;ENSMUSG00000035042;ENSMUSG00000035373;ENSMUSG00000035385;ENSMUSG00000038067;ENSMUSG00000040026;ENSMUSG00000041193;ENSMUSG00000058427;ENSMUSG00000062515	Csf1;Cd40;Nos2;Fosl1;Lcn2;Il1b;Il1a;Gbp2;Cxcl3;Ccl22;Ptgs2;Ccl5;Ccl7;Ccl2;Csf3;Saa3;Pla2g5;Cxcl2;Fabp4	110	up	condition_CB6644_LPS_vs_CB6644
GO:0009612	response to mechanical stimulus	0.0224	224	6	0.94	0.027	1.65	ENSMUSG00000000957;ENSMUSG00000017652;ENSMUSG00000024912;ENSMUSG00000027398;ENSMUSG00000032487;ENSMUSG00000035385	Mmp14;Cd40;Fosl1;Il1b;Ptgs2;Ccl2	110	up	condition_CB6644_LPS_vs_CB6644
GO:0033273	response to vitamin	0.02291	104	4	0.44	0.038	1.64	ENSMUSG00000001663;ENSMUSG00000017652;ENSMUSG00000032487;ENSMUSG00000035385	Gstt1;Cd40;Ptgs2;Ccl2	110	up	condition_CB6644_LPS_vs_CB6644
GO:0045071	negative regulation of viral genome replication	0.02459	58	2	0.24	0.034	1.609	ENSMUSG00000017002;ENSMUSG00000035042	Slpi;Ccl5	110	up	condition_CB6644_LPS_vs_CB6644
GO:0050755	chemokine metabolic process	0.02459	21	2	0.09	0.095	1.609	ENSMUSG00000027398;ENSMUSG00000042265	Il1b;Trem1	110	up	condition_CB6644_LPS_vs_CB6644
GO:0007613	memory	0.02469	149	3	0.62	0.02	1.607	ENSMUSG00000001507;ENSMUSG00000027398;ENSMUSG00000032487	Itga3;Il1b;Ptgs2	110	up	condition_CB6644_LPS_vs_CB6644
GO:0060718	chorionic trophoblast cell differentiation	0.02485	6	1	0.03	0.167	1.605	ENSMUSG00000000730	Dnmt3l	110	up	condition_CB6644_LPS_vs_CB6644
GO:0010046	response to mycotoxin	0.02485	6	1	0.03	0.167	1.605	ENSMUSG00000026822	Lcn2	110	up	condition_CB6644_LPS_vs_CB6644
GO:1905940	negative regulation of gonad development	0.02485	6	1	0.03	0.167	1.605	ENSMUSG00000027399	Il1a	110	up	condition_CB6644_LPS_vs_CB6644
GO:0071918	urea transmembrane transport	0.02485	6	1	0.03	0.167	1.605	ENSMUSG00000028435	Aqp3	110	up	condition_CB6644_LPS_vs_CB6644
GO:2000110	negative regulation of macrophage apoptotic process	0.02485	6	1	0.03	0.167	1.605	ENSMUSG00000035042	Ccl5	110	up	condition_CB6644_LPS_vs_CB6644
GO:0010757	negative regulation of plasminogen activation	0.02485	6	1	0.03	0.167	1.605	ENSMUSG00000037411	Serpine1	110	up	condition_CB6644_LPS_vs_CB6644
GO:1900020	positive regulation of protein kinase C activity	0.02485	6	1	0.03	0.167	1.605	ENSMUSG00000056313	Tcim	110	up	condition_CB6644_LPS_vs_CB6644
GO:1901224	positive regulation of NIK/NF-kappaB signaling	0.02729	78	3	0.33	0.038	1.564	ENSMUSG00000027398;ENSMUSG00000050395;ENSMUSG00000056313	Il1b;Tnfsf15;Tcim	110	up	condition_CB6644_LPS_vs_CB6644
GO:0010628	positive regulation of gene expression	0.02793	2279	16	9.54	0.007	1.554	ENSMUSG00000000125;ENSMUSG00000000957;ENSMUSG00000001507;ENSMUSG00000014599;ENSMUSG00000017652;ENSMUSG00000024912;ENSMUSG00000026822;ENSMUSG00000027398;ENSMUSG00000027399;ENSMUSG00000032487;ENSMUSG00000034394;ENSMUSG00000035042;ENSMUSG00000035385;ENSMUSG00000037411;ENSMUSG00000038067;ENSMUSG00000042745	Wnt3;Mmp14;Itga3;Csf1;Cd40;Fosl1;Lcn2;Il1b;Il1a;Ptgs2;Lif;Ccl5;Ccl2;Serpine1;Csf3;Id1	110	up	condition_CB6644_LPS_vs_CB6644
GO:0010574	regulation of vascular endothelial growth factor production	0.028	33	4	0.14	0.121	1.553	ENSMUSG00000027398;ENSMUSG00000027399;ENSMUSG00000032487;ENSMUSG00000035385	Il1b;Il1a;Ptgs2;Ccl2	110	up	condition_CB6644_LPS_vs_CB6644
GO:0006809	nitric oxide biosynthetic process	0.02837	74	3	0.31	0.041	1.547	ENSMUSG00000020826;ENSMUSG00000027398;ENSMUSG00000032487	Nos2;Il1b;Ptgs2	110	up	condition_CB6644_LPS_vs_CB6644
GO:2001286	regulation of caveolin-mediated endocytosis	0.02893	7	1	0.03	0.143	1.539	ENSMUSG00000024589	Nedd4l	110	up	condition_CB6644_LPS_vs_CB6644
GO:2000427	positive regulation of apoptotic cell clearance	0.02893	7	1	0.03	0.143	1.539	ENSMUSG00000035385	Ccl2	110	up	condition_CB6644_LPS_vs_CB6644
GO:0032868	response to insulin	0.02968	286	4	1.2	0.014	1.528	ENSMUSG00000027398;ENSMUSG00000031891;ENSMUSG00000035385;ENSMUSG00000037428	Il1b;Hsd11b2;Ccl2;Vgf	110	up	condition_CB6644_LPS_vs_CB6644
GO:0002684	positive regulation of immune system process	0.03235	986	16	4.13	0.016	1.49	ENSMUSG00000000957;ENSMUSG00000014599;ENSMUSG00000017652;ENSMUSG00000017737;ENSMUSG00000022126;ENSMUSG00000027398;ENSMUSG00000027399;ENSMUSG00000028435;ENSMUSG00000034394;ENSMUSG00000035042;ENSMUSG00000035373;ENSMUSG00000035385;ENSMUSG00000037411;ENSMUSG00000038067;ENSMUSG00000040663;ENSMUSG00000041193	Mmp14;Csf1;Cd40;Mmp9;Acod1;Il1b;Il1a;Aqp3;Lif;Ccl5;Ccl7;Ccl2;Serpine1;Csf3;Clcf1;Pla2g5	110	up	condition_CB6644_LPS_vs_CB6644
GO:0009629	response to gravity	0.03299	8	1	0.03	0.125	1.482	ENSMUSG00000024912	Fosl1	110	up	condition_CB6644_LPS_vs_CB6644
GO:0009972	cytidine deamination	0.03299	8	1	0.03	0.125	1.482	ENSMUSG00000028755	Cda	110	up	condition_CB6644_LPS_vs_CB6644
GO:0033313	meiotic cell cycle checkpoint	0.03299	8	1	0.03	0.125	1.482	ENSMUSG00000076430	Hus1b	110	up	condition_CB6644_LPS_vs_CB6644
GO:0051453	regulation of intracellular pH	0.03388	69	2	0.29	0.029	1.47	ENSMUSG00000023032;ENSMUSG00000026062	Slc4a8;Slc9a2	110	up	condition_CB6644_LPS_vs_CB6644
GO:0010951	negative regulation of endopeptidase activity	0.03498	269	5	1.13	0.019	1.456	ENSMUSG00000017002;ENSMUSG00000017737;ENSMUSG00000032487;ENSMUSG00000037411;ENSMUSG00000069792	Slpi;Mmp9;Ptgs2;Serpine1;Wfdc17	110	up	condition_CB6644_LPS_vs_CB6644
GO:0014068	positive regulation of phosphatidylinositol 3-kinase signaling	0.0357	71	2	0.3	0.028	1.447	ENSMUSG00000035042;ENSMUSG00000038067	Ccl5;Csf3	110	up	condition_CB6644_LPS_vs_CB6644
GO:0050918	positive chemotaxis	0.0357	71	2	0.3	0.028	1.447	ENSMUSG00000035042;ENSMUSG00000040026	Ccl5;Saa3	110	up	condition_CB6644_LPS_vs_CB6644
GO:0042092	type 2 immune response	0.03627	41	3	0.17	0.073	1.44	ENSMUSG00000000317;ENSMUSG00000021125;ENSMUSG00000040663	Bcl6b;Arg2;Clcf1	110	up	condition_CB6644_LPS_vs_CB6644
GO:0001541	ovarian follicle development	0.03662	72	2	0.3	0.028	1.436	ENSMUSG00000000957;ENSMUSG00000037428	Mmp14;Vgf	110	up	condition_CB6644_LPS_vs_CB6644
GO:0010226	response to lithium ion	0.03666	25	2	0.1	0.08	1.436	ENSMUSG00000032487;ENSMUSG00000062515	Ptgs2;Fabp4	110	up	condition_CB6644_LPS_vs_CB6644
GO:2001243	negative regulation of intrinsic apoptotic signaling pathway	0.03685	93	3	0.39	0.032	1.434	ENSMUSG00000017737;ENSMUSG00000021070;ENSMUSG00000032487	Mmp9;Bdkrb2;Ptgs2	110	up	condition_CB6644_LPS_vs_CB6644
GO:0051541	elastin metabolic process	0.03704	9	1	0.04	0.111	1.431	ENSMUSG00000024486	Hbegf	110	up	condition_CB6644_LPS_vs_CB6644
GO:0018243	protein O-linked glycosylation via threonine	0.03704	9	1	0.04	0.111	1.431	ENSMUSG00000026994	Galnt3	110	up	condition_CB6644_LPS_vs_CB6644
GO:0048840	otolith development	0.03704	9	1	0.04	0.111	1.431	ENSMUSG00000030029	Lrig1	110	up	condition_CB6644_LPS_vs_CB6644
GO:0070945	neutrophil-mediated killing of gram-negative bacterium	0.03704	9	1	0.04	0.111	1.431	ENSMUSG00000042265	Trem1	110	up	condition_CB6644_LPS_vs_CB6644
GO:0031669	cellular response to nutrient levels	0.03967	236	5	0.99	0.021	1.402	ENSMUSG00000020407;ENSMUSG00000026822;ENSMUSG00000028435;ENSMUSG00000032487;ENSMUSG00000035385	Upp1;Lcn2;Aqp3;Ptgs2;Ccl2	110	up	condition_CB6644_LPS_vs_CB6644
GO:0031284	positive regulation of guanylate cyclase activity	0.04107	10	1	0.04	0.1	1.386	ENSMUSG00000020826	Nos2	110	up	condition_CB6644_LPS_vs_CB6644
GO:0002922	positive regulation of humoral immune response	0.0446	16	2	0.07	0.125	1.351	ENSMUSG00000022126;ENSMUSG00000027398	Acod1;Il1b	110	up	condition_CB6644_LPS_vs_CB6644
GO:0050691	regulation of defense response to virus by host	0.04465	42	2	0.18	0.048	1.35	ENSMUSG00000027398;ENSMUSG00000035042	Il1b;Ccl5	110	up	condition_CB6644_LPS_vs_CB6644
GO:0060326	cell chemotaxis	0.04502	306	12	1.28	0.039	1.347	ENSMUSG00000014599;ENSMUSG00000024486;ENSMUSG00000027398;ENSMUSG00000029379;ENSMUSG00000031779;ENSMUSG00000035042;ENSMUSG00000035373;ENSMUSG00000035385;ENSMUSG00000037411;ENSMUSG00000040026;ENSMUSG00000042265;ENSMUSG00000058427	Csf1;Hbegf;Il1b;Cxcl3;Ccl22;Ccl5;Ccl7;Ccl2;Serpine1;Saa3;Trem1;Cxcl2	110	up	condition_CB6644_LPS_vs_CB6644
GO:0002687	positive regulation of leukocyte migration	0.04504	148	9	0.62	0.061	1.346	ENSMUSG00000000957;ENSMUSG00000014599;ENSMUSG00000017737;ENSMUSG00000027398;ENSMUSG00000027399;ENSMUSG00000035042;ENSMUSG00000035373;ENSMUSG00000035385;ENSMUSG00000037411	Mmp14;Csf1;Mmp9;Il1b;Il1a;Ccl5;Ccl7;Ccl2;Serpine1	110	up	condition_CB6644_LPS_vs_CB6644
GO:0070997	neuron death	0.04668	401	7	1.68	0.017	1.331	ENSMUSG00000004891;ENSMUSG00000014599;ENSMUSG00000027398;ENSMUSG00000035042;ENSMUSG00000038067;ENSMUSG00000040663;ENSMUSG00000058427	Nes;Csf1;Il1b;Ccl5;Csf3;Clcf1;Cxcl2	110	up	condition_CB6644_LPS_vs_CB6644
GO:0006955	immune response	0.04727	1651	24	6.91	0.015	1.325	ENSMUSG00000000317;ENSMUSG00000014599;ENSMUSG00000017002;ENSMUSG00000017652;ENSMUSG00000020826;ENSMUSG00000021070;ENSMUSG00000021125;ENSMUSG00000022126;ENSMUSG00000026822;ENSMUSG00000027398;ENSMUSG00000027399;ENSMUSG00000028270;ENSMUSG00000029379;ENSMUSG00000031779;ENSMUSG00000034394;ENSMUSG00000035042;ENSMUSG00000035373;ENSMUSG00000035385;ENSMUSG00000038067;ENSMUSG00000040663;ENSMUSG00000042265;…	Bcl6b;Csf1;Slpi;Cd40;Nos2;Bdkrb2;Arg2;Acod1;Lcn2;Il1b;Il1a;Gbp2;Cxcl3;Ccl22;Lif;Ccl5;Ccl7;Ccl2;Csf3;Clcf1;Trem1;Tnfsf15;Tcim;Cxcl2	110	up	condition_CB6644_LPS_vs_CB6644
GO:0001816	cytokine production	0.04895	778	11	3.26	0.014	1.31	ENSMUSG00000017652;ENSMUSG00000020826;ENSMUSG00000021125;ENSMUSG00000027398;ENSMUSG00000027399;ENSMUSG00000032487;ENSMUSG00000035042;ENSMUSG00000035385;ENSMUSG00000037411;ENSMUSG00000042265;ENSMUSG00000062515	Cd40;Nos2;Arg2;Il1b;Il1a;Ptgs2;Ccl5;Ccl2;Serpine1;Trem1;Fabp4	110	up	condition_CB6644_LPS_vs_CB6644
GO:0010269	response to selenium ion	0.04908	12	1	0.05	0.083	1.309	ENSMUSG00000001663	Gstt1	110	up	condition_CB6644_LPS_vs_CB6644
GO:0046415	urate metabolic process	0.04908	12	1	0.05	0.083	1.309	ENSMUSG00000025481	Urah	110	up	condition_CB6644_LPS_vs_CB6644
GO:0001886	endothelial cell morphogenesis	0.04908	12	1	0.05	0.083	1.309	ENSMUSG00000042745	Id1	110	up	condition_CB6644_LPS_vs_CB6644
GO:0019233	sensory perception of pain	0.04967	142	3	0.59	0.021	1.304	ENSMUSG00000027399;ENSMUSG00000032487;ENSMUSG00000035385	Il1a;Ptgs2;Ccl2	110	up	condition_CB6644_LPS_vs_CB6644
GO:0035458	cellular response to interferon-beta	3.5e-07	51	5	0.15	0.098	6.456	ENSMUSG00000048852;ENSMUSG00000058163;ENSMUSG00000069892;ENSMUSG00000069893;ENSMUSG00000073491	Gm12185;Gm5431;9930111J21Rik2;9930111J21Rik1;Ifi213	87	down	condition_CB6644_LPS_vs_CB6644
GO:0006952	defense response	1.4e-06	1639	13	4.7	0.008	5.854	ENSMUSG00000000440;ENSMUSG00000018819;ENSMUSG00000023992;ENSMUSG00000026012;ENSMUSG00000026365;ENSMUSG00000048852;ENSMUSG00000052336;ENSMUSG00000058163;ENSMUSG00000069892;ENSMUSG00000069893;ENSMUSG00000073491;ENSMUSG00000076617;ENSMUSG00000104213	Pparg;Lsp1;Trem2;Cd28;Cfh;Gm12185;Cx3cr1;Gm5431;9930111J21Rik2;9930111J21Rik1;Ifi213;Ighm;Ighd	87	down	condition_CB6644_LPS_vs_CB6644
GO:0007193	adenylate cyclase-inhibiting G protein-coupled receptor signaling pathway	8.6e-05	81	4	0.23	0.049	4.066	ENSMUSG00000026360;ENSMUSG00000040133;ENSMUSG00000045092;ENSMUSG00000049511	Rgs2;Gpr176;S1pr1;Htr1b	87	down	condition_CB6644_LPS_vs_CB6644
GO:0032733	positive regulation of interleukin-10 production	0.00016	37	3	0.11	0.081	3.796	ENSMUSG00000015396;ENSMUSG00000023992;ENSMUSG00000026012	Cd83;Trem2;Cd28	87	down	condition_CB6644_LPS_vs_CB6644
GO:1904707	positive regulation of vascular smooth muscle cell proliferation	0.00016	37	3	0.11	0.081	3.796	ENSMUSG00000031613;ENSMUSG00000048779;ENSMUSG00000049511	Hpgd;P2ry6;Htr1b	87	down	condition_CB6644_LPS_vs_CB6644
GO:1904141	positive regulation of microglial cell migration	0.00017	7	2	0.02	0.286	3.77	ENSMUSG00000023992;ENSMUSG00000052336	Trem2;Cx3cr1	87	down	condition_CB6644_LPS_vs_CB6644
GO:0002931	response to ischemia	0.00053	55	3	0.16	0.055	3.276	ENSMUSG00000023992;ENSMUSG00000024617;ENSMUSG00000052336	Trem2;Camk2a;Cx3cr1	87	down	condition_CB6644_LPS_vs_CB6644
GO:0098719	sodium ion import across plasma membrane	0.00072	14	2	0.04	0.143	3.143	ENSMUSG00000031129;ENSMUSG00000054640	Slc9a9;Slc8a1	87	down	condition_CB6644_LPS_vs_CB6644
GO:0071380	cellular response to prostaglandin E stimulus	0.00083	15	2	0.04	0.133	3.081	ENSMUSG00000000440;ENSMUSG00000048779	Pparg;P2ry6	87	down	condition_CB6644_LPS_vs_CB6644
GO:0038166	angiotensin-activated signaling pathway	0.00083	15	2	0.04	0.133	3.081	ENSMUSG00000024617;ENSMUSG00000027562	Camk2a;Car2	87	down	condition_CB6644_LPS_vs_CB6644
GO:0060100	positive regulation of phagocytosis, engulfment	0.00095	16	2	0.05	0.125	3.022	ENSMUSG00000000440;ENSMUSG00000023992	Pparg;Trem2	87	down	condition_CB6644_LPS_vs_CB6644
GO:0030728	ovulation	0.00271	27	2	0.08	0.074	2.567	ENSMUSG00000026360;ENSMUSG00000031613	Rgs2;Hpgd	87	down	condition_CB6644_LPS_vs_CB6644
GO:0090087	regulation of peptide transport	0.00288	785	3	2.25	0.004	2.541	ENSMUSG00000023992;ENSMUSG00000027562;ENSMUSG00000040276	Trem2;Car2;Pacsin1	87	down	condition_CB6644_LPS_vs_CB6644
GO:0045672	positive regulation of osteoclast differentiation	0.0038	32	2	0.09	0.062	2.42	ENSMUSG00000023992;ENSMUSG00000027562	Trem2;Car2	87	down	condition_CB6644_LPS_vs_CB6644
GO:0035902	response to immobilization stress	0.00453	35	2	0.1	0.057	2.344	ENSMUSG00000000440;ENSMUSG00000054640	Pparg;Slc8a1	87	down	condition_CB6644_LPS_vs_CB6644
GO:0099004	calmodulin dependent kinase signaling pathway	0.00564	11	2	0.03	0.182	2.249	ENSMUSG00000023992;ENSMUSG00000024617	Trem2;Camk2a	87	down	condition_CB6644_LPS_vs_CB6644
GO:0030890	positive regulation of B cell proliferation	0.00647	42	2	0.12	0.048	2.189	ENSMUSG00000051212;ENSMUSG00000104213	Gpr183;Ighd	87	down	condition_CB6644_LPS_vs_CB6644
GO:0050850	positive regulation of calcium-mediated signaling	0.0074	45	2	0.13	0.044	2.131	ENSMUSG00000023992;ENSMUSG00000048779	Trem2;P2ry6	87	down	condition_CB6644_LPS_vs_CB6644
GO:0048017	inositol lipid-mediated signaling	0.0085	165	2	0.47	0.012	2.071	ENSMUSG00000020709;ENSMUSG00000026012	Adap2;Cd28	87	down	condition_CB6644_LPS_vs_CB6644
GO:0043401	steroid hormone mediated signaling pathway	0.00957	162	3	0.46	0.019	2.019	ENSMUSG00000000440;ENSMUSG00000005677;ENSMUSG00000092192	Pparg;Nr1i3;Dnaaf4	87	down	condition_CB6644_LPS_vs_CB6644
GO:0045471	response to ethanol	0.00985	154	3	0.44	0.019	2.007	ENSMUSG00000026360;ENSMUSG00000031613;ENSMUSG00000049511	Rgs2;Hpgd;Htr1b	87	down	condition_CB6644_LPS_vs_CB6644
GO:0072659	protein localization to plasma membrane	0.01268	284	5	0.81	0.018	1.897	ENSMUSG00000023992;ENSMUSG00000024617;ENSMUSG00000031137;ENSMUSG00000032739;ENSMUSG00000040276	Trem2;Camk2a;Fgf13;Pram1;Pacsin1	87	down	condition_CB6644_LPS_vs_CB6644
GO:0010891	negative regulation of sequestering of triglyceride	0.01426	5	1	0.01	0.2	1.846	ENSMUSG00000000440	Pparg	87	down	condition_CB6644_LPS_vs_CB6644
GO:1905289	regulation of CAMKK-AMPK signaling cascade	0.01426	5	1	0.01	0.2	1.846	ENSMUSG00000023992	Trem2	87	down	condition_CB6644_LPS_vs_CB6644
GO:0001905	activation of membrane attack complex	0.01426	5	1	0.01	0.2	1.846	ENSMUSG00000026365	Cfh	87	down	condition_CB6644_LPS_vs_CB6644
GO:0032849	positive regulation of cellular pH reduction	0.01426	5	1	0.01	0.2	1.846	ENSMUSG00000027562	Car2	87	down	condition_CB6644_LPS_vs_CB6644
GO:0071502	cellular response to temperature stimulus	0.01426	5	1	0.01	0.2	1.846	ENSMUSG00000049511	Htr1b	87	down	condition_CB6644_LPS_vs_CB6644
GO:0098735	positive regulation of the force of heart contraction	0.01426	5	1	0.01	0.2	1.846	ENSMUSG00000054640	Slc8a1	87	down	condition_CB6644_LPS_vs_CB6644
GO:0021603	cranial nerve formation	0.01426	5	1	0.01	0.2	1.846	ENSMUSG00000074622	Mafb	87	down	condition_CB6644_LPS_vs_CB6644
GO:0010519	negative regulation of phospholipase activity	0.01708	6	1	0.02	0.167	1.768	ENSMUSG00000026360	Rgs2	87	down	condition_CB6644_LPS_vs_CB6644
GO:0098909	regulation of cardiac muscle cell action potential involved in regulation of contraction	0.01708	6	1	0.02	0.167	1.768	ENSMUSG00000031137	Fgf13	87	down	condition_CB6644_LPS_vs_CB6644
GO:0097070	ductus arteriosus closure	0.01708	6	1	0.02	0.167	1.768	ENSMUSG00000031613	Hpgd	87	down	condition_CB6644_LPS_vs_CB6644
GO:0043313	regulation of neutrophil degranulation	0.01708	6	1	0.02	0.167	1.768	ENSMUSG00000032739	Pram1	87	down	condition_CB6644_LPS_vs_CB6644
GO:0032962	positive regulation of inositol trisphosphate biosynthetic process	0.01708	6	1	0.02	0.167	1.768	ENSMUSG00000048779	P2ry6	87	down	condition_CB6644_LPS_vs_CB6644
GO:0002677	negative regulation of chronic inflammatory response	0.01708	6	1	0.02	0.167	1.768	ENSMUSG00000052336	Cx3cr1	87	down	condition_CB6644_LPS_vs_CB6644
[truncated: 28 more rows]

## Sheet: LPS + CB6644 vs CB6644 (KEGG)
	KEGG pathway enrichment using keggProfiler: CB6644_LPS_vs_CB6644
[truncated: 161 more rows]
